# Supplementary material for: Limiting future warming reduces drought exposure for terrestrial vertebrates
Source: Nat Commun. 2026 May 14;17:6443. doi: 10.1038/s41467-026-73229-3 (PMC13376502; doi:10.1038/s41467-026-73229-3)
Supplement: Supplementary file 4 — Source Data [file 41467_2026_73229_MOESM4_ESM.zip › Source Data/Source Data Fig. 1.xlsx]

## Sheet: Figure_1a-b
Biodiversity Hotspot	Number of species
	All terrestrial vertebrates	Birds	Mammals	Reptiles	Amphibians	Threatened terrestrial vertebrates	Threatened birds	Threatened mammals	Threatened reptiles	Threatened amphibians
Atlantic Forest	2528	1053	354	409	712	387	161	47	49	130
California Floristic Province	715	408	159	78	70	71	42	7	4	18
Cape Floristic Region	699	374	116	152	57	71	51	8	4	8
Caribbean Islands	1047	423	66	381	177	345	52	18	142	133
Caucasus	628	323	168	114	23	59	29	12	16	2
Cerrado	2350	1096	391	459	404	244	139	44	31	30
Chilean Winter Rainfall and Valdivian Forests	483	268	82	84	49	78	25	10	17	26
Coastal Forests of Eastern Africa	1391	734	273	270	114	133	74	18	16	25
East Melanesian Islands	587	353	88	93	53	106	71	25	2	8
Eastern Afromontane	3068	1501	650	588	329	361	161	88	45	67
Forests of East Australia	1029	497	131	279	122	107	52	18	10	27
Guinean Forests of West Africa	1777	837	384	282	274	253	86	69	24	74
Himalaya	1893	1101	328	284	180	202	107	40	34	21
Horn of Africa	1553	856	289	341	67	111	79	24	5	3
Indo-Burma	3220	1336	493	806	585	517	139	93	133	152
Irano-Anatolian	799	385	183	202	29	65	32	11	16	6
Japan	483	284	84	40	75	83	35	10	3	35
Madagascar and the Indian Ocean Islands	1233	302	227	399	305	457	51	126	140	140
Madrean Pine-Oak Woodlands	1948	819	363	502	264	295	78	48	45	124
Maputaland-Pondoland-Albany	1112	607	199	229	77	105	72	15	11	7
Mediterranean Basin	1230	560	261	299	110	166	59	33	41	33
Mesoamerica	3303	1351	467	800	685	685	149	61	120	355
Mountains of Central Asia	580	337	151	84	8	41	25	8	6	2
Mountains of Southwest China	1309	725	285	168	131	132	62	30	7	33
New Caledonia	195	111	11	72	1	57	17	5	35	0
New Zealand	270	195	6	62	7	94	47	2	42	3
North American Coastal Plain	975	518	166	155	136	73	41	12	10	10
Philippines	1089	499	185	301	104	147	72	26	25	24
Polynesia-Micronesia	286	237	10	32	7	64	47	4	13	0
Southwest Australia	591	297	59	200	35	45	29	8	5	3
Succulent Karoo	636	324	114	166	32	54	46	5	3	0
Sundaland	2033	779	414	508	332	317	103	115	51	48
Tropical Andes	5602	2472	729	922	1479	1188	329	83	114	662
Tumbes-Choco-Magdalena	2268	1275	348	335	310	337	161	35	40	101
Wallacea	1173	654	249	217	53	198	96	58	31	13
Western Ghats and Sri Lanka	1316	473	143	373	327	414	54	39	143	178
