# Supplementary material for: Limiting future warming reduces drought exposure for terrestrial vertebrates
Source: Nat Commun. 2026 May 14;17:6443. doi: 10.1038/s41467-026-73229-3 (PMC13376502; doi:10.1038/s41467-026-73229-3)
Supplement: Supplementary file 4 — Source Data [file 41467_2026_73229_MOESM4_ESM.zip › Source Data/Source Data Fig. 2.xlsx]

## Sheet: Figure_2a
Year	SPEI value (median of five GCMs)	SPEI standard deviation		Year	SPEI value (median of five GCMs under SSP126)	SPEI standard deviation (under SSP126)	SPEI value (median of five GCMs under SSP245)	SPEI standard deviation (under SSP245)	SPEI value (median of five GCMs under SSP585)	SPEI standard deviation (under SSP585)
1851	0.21172	0.2437		2015	-0.0992	0.06314	-0.12001	0.05654	-0.09692	0.13593
1852	0.20683	0.20146		2016	-0.07031	0.11933	-0.05789	0.08934	-0.04196	0.03631
1853	0.18244	0.13292		2017	-0.09116	0.07898	-0.02278	0.11169	-0.05909	0.05645
1854	0.04652	0.15968		2018	-0.04551	0.09303	-0.0548	0.12506	-0.10497	0.19169
1855	0.11217	0.12637		2019	0.04709	0.10879	-0.11797	0.12546	-0.02329	0.07002
1856	0.12188	0.07736		2020	0.00498	0.13461	-0.10984	0.08931	-0.11463	0.1302
1857	0.25672	0.1835		2021	-0.0381	0.19473	-0.13882	0.13692	-0.06357	0.12711
1858	0.15945	0.14791		2022	-0.10604	0.17409	-0.08486	0.14967	-0.13406	0.10939
1859	0.07156	0.19889		2023	-0.13222	0.19128	-0.06831	0.15346	-0.08172	0.09971
1860	0.10736	0.15402		2024	-0.11402	0.16807	-0.13114	0.12647	-0.07217	0.10126
1861	0.09777	0.09712		2025	-0.15317	0.13943	-0.00364	0.14216	-0.04369	0.09356
1862	0.1348	0.11325		2026	-0.1122	0.08143	-0.0539	0.12035	0.01346	0.1157
1863	0.1609	0.10815		2027	-0.1089	0.05554	-0.02962	0.07228	-0.02882	0.07844
1864	0.07995	0.13608		2028	-0.00864	0.15453	-0.07818	0.09362	0.01914	0.08486
1865	0.07877	0.14309		2029	-0.0558	0.14897	-0.11053	0.20959	-0.09028	0.10793
1866	0.16302	0.18637		2030	-0.01482	0.09038	-0.0936	0.1002	-0.13905	0.1294
1867	0.07584	0.10468		2031	-0.12935	0.08394	-0.14069	0.14985	-0.11497	0.0447
1868	0.09678	0.15644		2032	-0.05811	0.13087	-0.1102	0.14412	-0.06861	0.12582
1869	0.0076	0.20919		2033	-0.01177	0.15536	-0.08582	0.13785	-0.10781	0.1141
1870	0.00988	0.16262		2034	0.12002	0.11314	-0.00344	0.13082	-0.12613	0.15011
1871	0.15981	0.12422		2035	-0.12338	0.16403	-0.07594	0.10626	-0.06237	0.11769
1872	0.15957	0.11596		2036	-0.205	0.11983	-0.22273	0.14409	-0.08572	0.06924
1873	0.07131	0.09934		2037	-0.17436	0.11026	-0.11041	0.06401	-0.17166	0.204
1874	0.00975	0.08637		2038	-0.17446	0.06624	-0.07991	0.09155	-0.2005	0.08601
1875	0.05582	0.12117		2039	-0.16726	0.13272	-0.12673	0.10374	-0.10273	0.13754
1876	0.12793	0.06822		2040	-0.09005	0.08085	-0.13516	0.17559	-0.10292	0.14035
1877	0.09564	0.11556		2041	-0.06459	0.12166	-0.07652	0.12685	-0.08247	0.15588
1878	0.11057	0.09322		2042	-0.17373	0.09757	0.00372	0.12758	-0.18191	0.17469
1879	0.15837	0.10244		2043	-0.1786	0.12016	-0.03369	0.12856	-0.06188	0.14251
1880	-0.0108	0.0956		2044	-0.14571	0.16348	-0.12951	0.18059	-0.14909	0.15367
1881	0.06413	0.05376		2045	-0.08024	0.22911	-0.10396	0.13515	-0.10308	0.17004
1882	0.17587	0.12413		2046	-0.11886	0.17734	-0.08277	0.11424	-0.20439	0.10508
1883	0.0673	0.07082		2047	-0.14341	0.14714	-0.09015	0.11261	-0.06928	0.11704
1884	0.06332	0.17462		2048	-0.03701	0.12304	-0.00612	0.1473	-0.05122	0.14598
1885	0.12628	0.15794		2049	-0.18985	0.1008	-0.09787	0.17307	-0.15581	0.14093
1886	0.13942	0.04786		2050	-0.17398	0.21089	-0.10903	0.09855	-0.10489	0.13362
1887	0.13317	0.14011		2051	-0.01364	0.10615	-0.13329	0.07713	-0.17526	0.11619
1888	0.11405	0.11901		2052	-0.18005	0.1753	-0.20652	0.12843	-0.16153	0.17566
1889	0.09521	0.06306		2053	-0.15196	0.10064	-0.10627	0.10399	-0.06473	0.11121
1890	0.07312	0.09379		2054	-0.10065	0.12973	-0.15977	0.16005	-0.24352	0.08833
1891	0.15889	0.08993		2055	-0.06384	0.15184	-0.13647	0.11405	-0.21547	0.11249
1892	0.05211	0.11427		2056	-0.1774	0.13561	-0.07504	0.14666	-0.16953	0.15468
1893	0.0529	0.10552		2057	-0.15859	0.11383	-0.08006	0.13814	-0.18693	0.06972
1894	0.04846	0.07824		2058	-0.20164	0.08818	-0.21735	0.1134	-0.15698	0.03531
1895	0.07481	0.18226		2059	-0.1894	0.08077	-0.19659	0.08531	-0.18544	0.11555
1896	0.10363	0.11136		2060	-0.16694	0.03598	-0.07563	0.16761	-0.19601	0.13518
1897	0.14685	0.06891		2061	-0.14681	0.10512	-0.13734	0.16341	-0.23914	0.13546
1898	0.08732	0.05013		2062	-0.14584	0.13895	-0.17909	0.16874	-0.2557	0.11114
1899	0.07247	0.14109		2063	-0.10164	0.13475	-0.21405	0.11569	-0.21685	0.11556
1900	-0.00377	0.14701		2064	-0.0691	0.1434	-0.15259	0.17268	-0.16857	0.11241
1901	0.0103	0.07113		2065	-0.09495	0.08905	-0.17011	0.18664	-0.11649	0.12013
1902	0.15911	0.1123		2066	-0.15401	0.16324	-0.04015	0.21349	-0.10495	0.198
1903	0.24561	0.07459		2067	-0.21393	0.13762	-0.16313	0.11492	-0.26254	0.11345
1904	0.17156	0.05468		2068	-0.12627	0.2014	-0.2528	0.08298	-0.14045	0.13105
1905	0.28758	0.14301		2069	-0.0836	0.14737	-0.19178	0.11531	-0.21505	0.13618
1906	0.24211	0.09185		2070	-0.13585	0.1634	-0.14971	0.14752	-0.2774	0.15548
1907	0.06846	0.08797		2071	-0.15365	0.15844	-0.19937	0.12245	-0.18336	0.12971
1908	0.05575	0.15261		2072	-0.11621	0.14264	-0.21334	0.20518	-0.24197	0.14556
1909	0.12749	0.15854		2073	-0.17747	0.0931	-0.12048	0.10822	-0.24761	0.05634
1910	0.09849	0.1804		2074	-0.15649	0.05194	-0.06273	0.09219	-0.23215	0.11529
1911	0.06957	0.14182		2075	-0.10528	0.13454	-0.13096	0.14223	-0.18807	0.19592
1912	0.10621	0.14585		2076	-0.21697	0.10815	-0.18557	0.12882	-0.14651	0.1607
1913	0.1238	0.11346		2077	-0.26947	0.08262	-0.23693	0.03683	-0.18526	0.16578
1914	0.06396	0.10514		2078	-0.21683	0.10646	-0.21131	0.11957	-0.27152	0.20667
1915	0.11679	0.13003		2079	-0.10457	0.11465	-0.17994	0.1034	-0.26976	0.17422
1916	0.09541	0.1088		2080	-0.13699	0.08756	-0.19733	0.14017	-0.20383	0.14577
1917	0.08952	0.12343		2081	-0.21561	0.09901	-0.21155	0.12514	-0.25142	0.09546
1918	0.12983	0.0355		2082	-0.15715	0.20452	-0.16244	0.09776	-0.19072	0.16704
1919	0.14762	0.17214		2083	-0.12247	0.12095	-0.24207	0.0764	-0.2154	0.17706
1920	0.03673	0.10994		2084	-0.11384	0.19518	-0.21936	0.12496	-0.24899	0.28078
1921	0.05882	0.06914		2085	-0.20452	0.23026	-0.19907	0.09867	-0.20794	0.18234
1922	0.08373	0.11328		2086	-0.2124	0.06842	-0.15914	0.17899	-0.26472	0.13444
1923	0.15294	0.16455		2087	-0.20171	0.11204	-0.1712	0.13689	-0.2198	0.11132
1924	0.12619	0.10812		2088	-0.17412	0.15922	-0.27188	0.04894	-0.26934	0.15578
1925	0.07153	0.07255		2089	-0.07862	0.1169	-0.22296	0.07202	-0.22177	0.1264
1926	0.071	0.08173		2090	-0.15164	0.15552	-0.15601	0.25622	-0.26404	0.14283
1927	-0.02123	0.11644		2091	-0.07686	0.14518	-0.22106	0.05682	-0.10628	0.22853
1928	0.06416	0.06781		2092	0.01622	0.08816	-0.2167	0.11476	-0.12081	0.27015
1929	0.07171	0.03703		2093	-0.15762	0.10866	-0.24613	0.12239	-0.25322	0.20092
1930	0.08932	0.06313		2094	-0.11257	0.11684	-0.24868	0.19501	-0.27156	0.18761
1931	0.08162	0.09792		2095	-0.16644	0.15861	-0.18163	0.08263	-0.17967	0.18669
1932	0.0128	0.17669		2096	-0.14702	0.1044	-0.15853	0.18265	-0.16206	0.26349
1933	0.14606	0.07873		2097	-0.10712	0.12156	-0.19089	0.18442	-0.20978	0.19628
1934	0.12177	0.0804		2098	-0.12879	0.08769	-0.27279	0.12272	-0.24356	0.17463
1935	0.03092	0.08149		2099	-0.05951	0.0955	-0.15335	0.13269	-0.23927	0.13906
1936	0.07967	0.1036		2100	-0.03633	0.11185	-0.14471	0.17302	-0.17195	0.2091
1937	0.11217	0.05952
1938	0.08741	0.07927
1939	0.01534	0.076
1940	0.08176	0.08523
1941	0.04253	0.10014
1942	0.03991	0.17962
1943	0.11557	0.11013
1944	0.06658	0.058
1945	0.06065	0.09469
1946	-0.01082	0.1389
1947	0.03057	0.13597
1948	0.03442	0.0723
1949	0.02478	0.04356
1950	0.02905	0.07773
1951	0.03328	0.05216
1952	0.05498	0.05946
1953	-0.00266	0.06792
1954	0.02161	0.0778
1955	0.04986	0.08602
1956	0.17793	0.12756
1957	0.1259	0.14845
1958	0.1125	0.08693
1959	0.03191	0.09409
1960	-0.05479	0.07928
1961	0.0029	0.12366
1962	-0.09945	0.13652
1963	0.02785	0.09428
1964	0.0267	0.17068
1965	-0.00295	0.1751
1966	-0.0028	0.10277
1967	-0.02112	0.03472
1968	0.02803	0.0944
1969	-0.06145	0.11256
1970	-0.02858	0.15232
1971	0.09849	0.11507
1972	0.01213	0.07499
1973	0.12984	0.10137
1974	0.19885	0.05931
1975	0.13936	0.10348
1976	0.05299	0.13291
1977	-0.05471	0.13395
1978	0.04088	0.07679
1979	-0.02613	0.07996
1980	-0.0611	0.08041
1981	0.02165	0.10512
1982	0.04218	0.14398
1983	0.14204	0.19632
1984	0.04931	0.13014
1985	0.0735	0.13894
1986	0.03092	0.12423
1987	-0.04067	0.08598
1988	0.10304	0.07843
1989	-0.01938	0.09116
1990	-0.0651	0.13757
1991	0.09025	0.05211
1992	0.1025	0.10393
1993	0.23688	0.09225
1994	0.14835	0.13409
1995	0.08138	0.05779
1996	-0.04758	0.09682
1997	-0.00846	0.09961
1998	0.02076	0.08375
1999	0.0904	0.07547
2000	0.05521	0.11886
2001	0.06316	0.08346
2002	0.0661	0.09866
2003	-0.02323	0.03902
2004	0.00763	0.1071
2005	0.04924	0.21613
2006	0.02693	0.08646
2007	0.02036	0.17974
2008	-0.05822	0.18681
2009	0.00364	0.13053
2010	-0.0404	0.15039
2011	-0.00063685	0.12773
2012	-0.04383	0.12875
2013	0.0164	0.12575
2014	-0.06384	0.14827

## Sheet: Figure_2b-d
Biodiversity Hotspot	Relative drought severity
	Historical (1851-1900)	Recent (1975-2024)	SSP126 (2051-2100)	SSP245(2051-2100)	SSP585(2051-2100)
Atlantic Forest	0.00183	0.005086	0.010755	0.008812	0.046781
California Floristic Province	0	0.002006	0.011314	0.013194	0.02143
Cape Floristic Region	0.000402	8.5e-05	0.021423	0.036986	0.233583
Caribbean Islands	0.001437	0.001808	0.002747	0.010724	0.098269
Caucasus	0.000139	0.000928	0.012832	0.044867	0.154684
Cerrado	0.000119	0.000656	0.023694	0.020485	0.064414
Chilean Winter Rainfall and Valdivian Forests	0	0.001064	0.012172	0.085744	0.331551
Coastal Forests of Eastern Africa	0.002503	0.001452	0.020127	0.00646	0.00918
East Melanesian Islands	0.002376	0.001976	0.000236	0.002224	0.009271
Eastern Afromontane	0.006651	0.003369	0.001821	0.000703	0.000283
Forests of East Australia	0.000316	0.001804	0.004122	0.015614	0.003252
Guinean Forests of West Africa	0.00026	0.002068	0.000592	0.000358	0.005718
Himalaya	0.001053	0.00349	0.00515	0.00289	0.003522
Horn of Africa	0.009308	0.002495	0.00265	0.001488	0.002305
Indo-Burma	0.004165	0.003713	0.001818	0.002033	0.000532
Irano-Anatolian	0	0.004728	0.033034	0.080675	0.384286
Japan	0.001647	0.001101	0.001467	0.000593	0.00085
Madagascar and the Indian Ocean Islands	0.005135	0.000647	0.013092	0.005789	0.003866
Madrean Pine-Oak Woodlands	4.7e-05	0.001854	0.025382	0.030716	0.127043
Maputaland-Pondoland-Albany	0.001975	3.9e-05	0.017289	0.010323	0.019734
Mediterranean Basin	1e-05	0.003747	0.060836	0.135185	0.532092
Mesoamerica	0.000125	0.005563	0.01479	0.018256	0.189151
Mountains of Central Asia	2.2e-05	0.001306	0.008797	0.02841	0.169872
Mountains of Southwest China	0.000516	0.004081	0.001289	0.007519	0.010153
New Caledonia	0	0.001586	0	0.002149	0
New Zealand	0.003091	0.000673	0.000951	0.000653	0
North American Coastal Plain	0.000492	0.00076	0.008855	0.017956	0.038734
Philippines	0.000626	0.009441	0.023066	0.003812	0.001631
Polynesia-Micronesia	0.002094	0	0.000908	0.003188	0.000809
Southwest Australia	0.0013	0.001751	0.034687	0.10522	0.266148
Succulent Karoo	0	0.000311	0.028161	0.073597	0.324149
Sundaland	0.001146	0.003601	0.004043	0.005067	0.004626
Tropical Andes	0.000335	0.001515	0.014643	0.03486	0.103537
Tumbes-Choco-Magdalena	0.005533	0.001629	0	0.001649	0.041603
Wallacea	0.000399	0.005355	0.004359	0.008261	0.013297
Western Ghats and Sri Lanka	0.00209	0.003855	0.000245	0.000694	0

## Sheet: Figure_2e
	Relative drought severity	Standard deviation	Region
Historical (1851-1900)	0.00182	0.00644	Biodiversity Hotspots
Historical (1851-1900)	0.00572	0.01254	Global terrestrial regions
Recent (1975-2024)	0.00271	0.00573	Biodiversity Hotspots
Recent (1975-2024)	0.00256	0.00647	Global terrestrial regions
SSP126 (2051-2100)	0.0155	0.02791	Biodiversity Hotspots
SSP126 (2051-2100)	0.01471	0.03257	Global terrestrial regions
SSP245 (2051-2100)	0.02987	0.05197	Biodiversity Hotspots
SSP245 (2051-2100)	0.02729	0.06703	Global terrestrial regions
SSP585 (2051-2100)	0.11741	0.18706	Biodiversity Hotspots
SSP585 (2051-2100)	0.06995	0.14346	Global terrestrial regions

## Sheet: Figure_2f
Biodiversity Hotspot	Percentage of range
	Recent (1975-2024)	SSP126 (2051-2100)	SSP245(2051-2100)	SSP585(2051-2100)
Atlantic Forest	0.38391	0.3954	0.30345	0.72414
California Floristic Province	0.31707	0.43902	0.56911	0.60976
Cape Floristic Region	0.03226	0.83871	0.83871	1
Caribbean Islands	0.27907	0.23256	0.5814	0.94186
Caucasus	0.13043	0.63913	0.9087	1
Cerrado	0.11241	0.68029	0.75474	0.92701
Chilean Winter Rainfall and Valdivian Forests	0.2129	0.64516	0.9871	1
Coastal Forests of Eastern Africa	0.25773	0.50515	0.26804	0.38144
East Melanesian Islands	0.14706	0	0.17647	0.41176
Eastern Afromontane	0.24773	0.04532	0.03323	0.01208
Forests of East Australia	0.21277	0.2766	0.65957	0.20213
Guinean Forests of West Africa	0.20379	0.05687	0.03791	0.22749
Himalaya	0.33333	0.24373	0.1828	0.12186
Horn of Africa	0.17864	0.10866	0.0442	0.02947
Indo-Burma	0.25276	0.12393	0.13374	0.03804
Irano-Anatolian	0.58678	0.92287	0.97796	1
Japan	0.12025	0.09494	0.03797	0.06329
Madagascar and the Indian Ocean Islands	0.07426	0.34653	0.33663	0.14851
Madrean Pine-Oak Woodlands	0.2807	0.74269	0.90058	1
Maputaland-Pondoland-Albany	0.00971	0.57282	0.47573	0.65049
Mediterranean Basin	0.47518	0.92435	0.99173	0.99764
Mesoamerica	0.54211	0.58684	0.55789	0.98947
Mountains of Central Asia	0.25936	0.38235	0.64439	1
Mountains of Southwest China	0.47059	0.11765	0.36275	0.41176
New Caledonia	0.16667	0	0.16667	0
New Zealand	0.06723	0.09244	0.06723	0
North American Coastal Plain	0.10493	0.41542	0.56103	0.50107
Philippines	0.68478	0.65217	0.25	0.11957
Polynesia-Micronesia	0	0.1	0.3	0.1
Southwest Australia	0.31429	0.95714	0.99286	1
Succulent Karoo	0.10256	0.82051	0.97436	1
Sundaland	0.37243	0.24074	0.30658	0.25103
Tropical Andes	0.18252	0.46214	0.58835	0.74563
Tumbes-Choco-Magdalena	0.09474	0	0.06316	0.41053
Wallacea	0.60577	0.29808	0.44231	0.34615
Western Ghats and Sri Lanka	0.18462	0.01538	0.07692	0
