# Supplementary material for: Limiting future warming reduces drought exposure for terrestrial vertebrates
Source: Nat Commun. 2026 May 14;17:6443. doi: 10.1038/s41467-026-73229-3 (PMC13376502; doi:10.1038/s41467-026-73229-3)
Supplement: Supplementary file 4 — Source Data [file 41467_2026_73229_MOESM4_ESM.zip › Source Data/Source Data Fig. 3.xlsx]

## Sheet: Figure_3a
Threatened terrestrial vertebrate	Percentage of exposure range
	Recent (1975-2024)	SSP126 (2051-2100)	SSP245(2051-2100)	SSP585(2051-2100)
Abrocoma boliviensis	0	0.5	0	1
Abronia anzuetoi	1	0	0	1
Abronia aurita	1	0.5	1	1
Abronia campbelli	1	0	1	1
Abronia chiszari	0	1	1	1
Abronia deppii	0.666667	1	1	1
Abronia fimbriata	1	1	1	1
Abronia frosti	1	0.5	1	1
Abronia fuscolabialis	0.8	0.6	1	1
Abronia gaiophantasma	1	0.666667	1	1
Abronia graminea	0.333333	1	1	1
Abronia juarezi	1	0.5	1	1
Abronia martindelcampoi	0.333333	0	0.666667	1
Abronia matudai	1	0.333333	0.333333	1
Abronia meledona	1	0	1	1
Abronia mixteca	0	0	1	1
Abronia montecristoi	0.5	0.5	0	1
Abronia oaxacae	0.5	0.5	1	1
Abronia salvadorensis	1	0.4	0.8	1
Abronia taeniata	0.25	1	1	1
Abronia vasconcelosii	1	0.75	1	1
Acanthixalus sonjae	0.25	0	0	1
Acanthodactylus ahmaddisii	0	1	1	1
Acanthodactylus blanci	0	1	1	1
Acanthodactylus felicis	0	0	0	0
Acanthodactylus harranensis	0	1	1	1
Acanthodactylus mechriguensis	0	0	1	1
Acanthodactylus pardalis	0	1	1	1
Acanthodactylus schreiberi	0	1	1	1
Acanthodactylus spinicauda	0	1	1	1
Acanthosaura titiwangsaensis	0	0	0	0
Accipiter brachyurus	0.307692	0	0	0.230769
Accipiter butleri	0.00141044	0.0662906	0.0296192	0.0789845
Accipiter gundlachi	0.035514	0.35514	0.334579	0.872897
Accipiter henstii	0	0.0833333	0.145833	0.333333
Accipiter imitator	0	0	0.285714	0.428571
Accipiter luteoschistaceus	0.740741	0.185185	0.222222	0.148148
Accipiter luteoschistaceus	0	0	0	0
Accipiter princeps	0.830189	0.226415	0.471698	0.377358
Acerodon celebensis	0.781818	0.181818	0.436364	0.345455
Acerodon jubatus	0.35	0.533333	0.116667	0.0833333
Acerodon leucotis	0.5	0	0	0
Acerodon mackloti	0	0.125	0.0833333	0
Aceros nipalensis	0	0	0.0178571	0
Achalinus hainanus	0.5	0	0	0
Acridotheres cinereus	0.4	0.4	0.6	0.4
Acridotheres cinereus	0	0.2	0.0666667	0
Acridotheres javanicus	0.0619835	0.0764463	0.115702	0.115702
Acridotheres melanopterus	0.0444444	0.111111	0.311111	0.622222
Acrobatornis fonsecai	0.0070922	0	0.0141844	0
Acrocephalus brevipennis	0	0.0670103	0.0773196	0.139175
Acrocephalus familiaris	0.0204082	0.380952	0.972789	1
Acrocephalus rehsei	0	0.0532959	0.00701262	0.0168303
Actenoides bougainvillei	0.0491803	0.0679157	0.0749415	0.0702576
Actenoides excelsus	0.266667	0.8	0.266667	0.2
Actenoides hombroni	0.390244	0.560976	0.097561	0
Actenoides regalis	0.4875	0.98125	0.99375	0.99375
Actophilornis albinucha	0	0.0175439	0.0350877	0.0526316
Adelophis copei	0	0.166667	1	1
Adelophryne michelin	0	1	1	1
Adelphicos daryi	1	0	1	1
Adelphicos ibarrorum	0.5	1	1	1
Adelphicos veraepacis	0.833333	0.833333	1	1
Adenomera kweti	0	0	0	0
Adenomus kandianus	0	0	0	0
Adenomus kelaartii	0	0	0	0
Aegotheles savesi	0.2	0	0.2	0
Aepeomys reigi	0.75	1	1	1
Aerodramus bartschi	0.116402	0.700176	0.78836	0.91358
Aerodramus bartschi	0	0.0482315	0.0353698	0.0707395
Aerodramus elaphrus	0	0	0	0
Aethopyga duyvenbodei	0	0.5	0.5	1
Afrixalus clarkei	0.4	0	0	0
Afrixalus dorsimaculatus	0	0	0	0
Afrixalus enseticola	0.4	0	0	0
Afrixalus knysnae	0	1	0	1
Afrixalus lacteus	0	0.333333	0	0
Afrixalus morerei	0	0.2	0.8	0
Afrixalus sylvaticus	1	0.2	0	0
Afrixalus uluguruensis	0	0	0.333333	0
Afropavo congensis	0	0.0913706	0.598985	0.954315
Afropavo congensis	0	0.333333	1	0
Afrotis afra	0.2	0	0	1
Afrotyphlops gierrai	0	0	0	0
Afrotyphlops usambaricus	1	0	0	0
Agalychnis annae	0.285714	0	0.285714	1
Agalychnis lemur	0	0	0	0.857143
Agalychnis medinae	0	1	1	1
Agama montana	0	0	0	0
Agamia agami	0.0940594	0.59901	0.581683	0.903465
Agapornis nigrigenis	0.2	0.2	0	1
Agelaius tricolor	0	0.0410367	0.00431965	0.0367171
Agelaius xanthomus	0.0121556	0.316045	0.273096	0.715559
Agelastes meleagrides	0.296296	0.111111	0.037037	0.703704
Aglaeactis aliciae	0	1	0	0
Aglaiocercus berlepschi	0.2	0.2	0.4	0.4
Aglyptodactylus australis	0	0	0	0
Aglyptodactylus laticeps	0.2	0	0.2	0.4
Agriornis albicauda	0.40625	0.15625	0.5	0.671875
Agriornis albicauda	0.0289855	0.115942	0.42029	0.0289855
Ahaetulla perroteti	0	0	1	0
Ailurops ursinus	0.781818	0.181818	0.436364	0.345455
Ailurus fulgens	0.0253165	0	0.113924	0.0949367
Akodon surdus	0	0	0.285714	0.428571
Alauda razae	0	0	0	0
Alcalus mariae	0	0	0	0
Alcalus sariba	1	0	0	0
Alcedo euryzona	0.0033557	0.0033557	0.0100671	0
Alectrurus risora	0.043956	0.0725275	0.0769231	0.0835165
Alectrurus risora	0	1	0	0
Alectrurus tricolor	0	0.278481	0.177215	0.924051
Alexandrinus eques	0	0	0	0
Alexteroon jynx	0	0	0	0
Algyroides marchi	0.25	1	1	1
Allobates brunneus	0	1	0.833333	1
Allobates fratisenescus	0.166667	0.5	0.5	1
Allobates humilis	1	0.666667	1	1
Allobates juanii	0	0.5	1	1
Allocebus trichotis	0.2	0.2	0.2	0.5
Allochrocebus lhoesti	0	0	0	0
Allochrocebus preussi	0	0	0	0
Allopaa barmoachensis	0	1	0	0
Allophryne relicta	0	1	1	1
Alluaudina mocquardi	0	0	0	1
Alopecoenas canifrons	0	0	0	0.0769231
Alopecoenas erythropterus	0	0	0	1
Alopecoenas hoedtii	0.0526316	0.0315789	0.494737	0.252632
Alopecoenas rubescens	0	0	0	0
Alopecoenas stairi	0	0	0	0
Alophoixus tephrogenys	0	0	0	0
Alopoglossus danieli	0	0	1	1
Alopoglossus lehmanni	0.333333	0	0	1
Alouatta belzebul	0	0.326087	0.76087	0.847826
Alouatta guariba	0.126888	0.160121	0.0906344	0.661631
Alouatta palliata	0.0990566	0.174528	0.0613208	0.679245
Alouatta pigra	0.630435	0.706522	0.434783	1
Alouatta puruensis	0	0.923077	0.923077	1
Alouatta ululata	0	0	0.5	1
Alsodes barrioi	0.25	0	1	1
Alsodes cantillanensis	1	1	1	1
Alsodes hugoi	0	1	1	1
Alsodes igneus	0	0.333333	1	1
Alsodes montanus	0	1	1	1
Alsodes neuquensis	1	1	1	1
Alsodes norae	0	0	1	1
Alsodes valdiviensis	0	0	1	1
Alsodes vanzolinii	0.8	0.4	1	1
Alsodes verrucosus	0	0.5	1	1
Alsophis antillensis	0	1	1	1
Alsophylax laevis	1	1	1	1
Alsophylax loricatus	0.730769	0.192308	0.576923	1
Alsophylax tadjikiensis	1	0.625	0.625	1
Alticola montosa	0	1	0.333333	0.666667
Altiphrynoides malcolmi	0	0	0	0
Alytes dickhilleni	0.222222	1	1	1
Alytes maurus	0.5	1	1	1
Alytes muletensis	0	1	1	1
Amandava formosa	0.0263158	0.0789474	0.157895	0.421053
Amaurocichla bocagii	0.275229	0.394495	0.577982	0.798165
Amaurornis magnirostris	0	0	0	1
Amazilia alfaroana	0.0689655	0.310345	0.965517	1
Amazilia boucardi	0.5	1	1	1
Amazilia lilliae	0	0	0	0
Amazilia luciae	1	0.9	0.4	1
Amazona agilis	0	0	0	0
Amazona auropalliata	0.626866	0.358209	0.358209	1
Amazona barbadensis	0.666667	1	0.666667	1
Amazona collaria	0	0	0.25	1
Amazona finschi	0.5	1	0.5	1
Amazona finschi	0.0283688	0.22695	0.510638	0.907801
Amazona imperialis	0	0.36	0.0266667	0.0266667
Amazona lilacina	0	0	0	0
Amazona oratrix	0.285714	0.571429	0.785714	1
Amazona oratrix	0	0.0924138	0.237241	0.388966
Amazona pretrei	0	0.295652	0.0956522	0.121739
Amazona rhodocorytha	0	0	0.818182	1
Amazona tucumana	0.222222	0	0.888889	1
Amazona ventralis	0.00814212	0.295337	0.274611	0.711325
Amazona versicolor	0.270588	0.311765	0.570588	0.729412
Amazona vinacea	0	0.0420933	0.00568828	0.0648464
Amazona viridigenalis	0.685714	0.885714	1	1
Amazona viridigenalis	0	0.595238	0.380952	0.619048
Amazona vittata	0	0	0	0.0463576
Amblyrhynchus cristatus	0	0	0	0
Amblysomus marleyi	0	1	0.333333	0.5
Ambystoma altamirani	0.5	1	1	1
Ambystoma amblycephalum	0	1	1	1
Ambystoma bishopi	0.0666667	0	0.266667	0.133333
Ambystoma californiense	0.176471	0.0294118	0.852941	0.794118
Ambystoma cingulatum	0.0444444	0.288889	0.0888889	0
Ambystoma flavipiperatum	0	0.5	1	1
Ambystoma granulosum	0	0.75	1	1
Ambystoma leorae	0	1	1	1
Ambystoma lermaense	1	1	1	1
Ambystoma ordinarium	0	1	1	1
Ameerega bassleri	0	0	0.5	1
Ameerega pepperi	0	0	0	0
Ameerega planipaleae	0	0	0	1
Ameerega rubriventris	0	0	1	1
Ameerega shihuemoy	0	0	0	0.5
Ameerega silverstonei	0	0	1	1
Ameiva parecis	0	1	1	1
Ameiva provitaae	1	1	0.666667	1
Ameivula abaetensis	0.75	1	1	1
Ameivula littoralis	0.333333	1	0	1
Ameivula nativo	0.0833333	0.791667	0.541667	1
Amerotyphlops stadelmani	1	0.8	0	1
Amerotyphlops tycherus	1	1	1	1
Amietia inyangae	1	1	0.5	0.5
Ammodorcas clarkei	0	0	0	0
Ammospermophilus nelsoni	0	0.461538	0.769231	1
Ammospiza caudacuta	0.357143	0.5	0.5	0.520408
Ammospiza caudacuta	0	0.0103245	0.0162242	0.0265487
Ammotragus lervia	0.236364	1	1	1
Amnirana asperrima	0	0.125	0	0
Amolops albispinus	0	0	0	0
Amolops aniqiaoensis	0.5	0	0.5	1
Amolops assamensis	0.8	0	0	0
Amolops australis	0	0	0	0.666667
Amolops chakrataensis	0	1	0	0
Amolops cucae	0.25	0.5	0	0
Amolops gerutu	0	1	0.125	0
Amolops hainanensis	0	0	0	0
Amolops hongkongensis	0	0	0	0
Amolops loloensis	0.294118	0.0588235	0.411765	0.941176
Amolops mahabharatensis	0.75	0	0	0
Amolops medogensis	0.5	0	0.5	1
Amolops minutus	0.5	0.25	0	0
Amolops ottorum	0.25	0.125	0	0
Amolops splendissimus	0.666667	0.333333	0.666667	0
Amolops torrentis	0	0	0	0
Amolops tuberodepressus	0	0.4	0.8	0.8
Amolops vitreus	0	0	0.25	0.75
Amorphochilus schnablii	0	0	0	0
Ampelornis griseiceps	0	0.084507	0.521127	0.887324
Ampelornis griseiceps	0	0.010101	0	0.464646
Amphiglossus alluaudi	0	0	0.5	1
Amphiglossus anosyensis	0	0.333333	0	0
Amphiglossus ardouini	0	0	0.333333	1
Amphiglossus decaryi	0	0	0	0
Amphiglossus mandokava	0.125	0	0.25	0.75
Amphiglossus splendidus	0	0	0	0
Amphisbaena arda	0	0.25	1	1
Amphisbaena bahiana	0	1	1	1
Amphisbaena carvalhoi	0	0	1	1
Amphisbaena frontalis	0	0.25	1	1
Amphisbaena hyporissor	1	1	1	1
Amphisbaena innocens	0.5	0.166667	0.333333	1
Amphisbaena leali	0	0	0	1
Amphisbaena nigricauda	0.0909091	0.636364	0.272727	1
Amphisbaena sanctaeritae	0.333333	0	0.333333	1
Amphisbaena uroxena	0	1	1	1
Amytornis woodwardi	0.119403	0.243781	0.427861	0.631841
Anadia brevifrontalis	1	0.75	0.75	1
Anadia pamplonensis	0	0	0.666667	1
Anairetes alpinus	0	0.170833	0.295833	0.458333
Anairetes alpinus	0.0727273	0.254545	0.254545	0.163636
Anas albogularis	0.213333	0.173333	0.506667	0.826667
Anas bernieri	0	0.105058	0.206226	0.319066
Anas eatoni	0	0.0715746	0.0572597	0.0879346
Anas laysanensis	0.230769	0.269231	0.0384615	0
Anas luzonica	0.555556	1	1	1
Anas melleri	0.294118	0.0588235	0	0.176471
Anas nesiotis	0	0	0	0
Anas wyvilliana	0	0	0.033557	0.0872483
Anaxyrus californicus	0.263158	1	0.684211	1
Anaxyrus canorus	0	0.125	1	0.875
Anaxyrus houstonensis	0	0.2	0.95	1
Ancylodactylus kenyaensis	0	0	0	0
Ancylodactylus spawlsi	0	0	0	0
Andinobates bombetes	0.714286	0	0.857143	1
Andinobates claudiae	0	0	0.5	1
Andinobates daleswansoni	0	0.25	1	1
Andinobates dorisswansonae	0.25	0.5	1	1
Andinobates geminisae	0	0	0	1
Andinobates opisthomelas	0	0	1	1
Andinobates supata	0	0	1	1
Andinobates tolimensis	0.25	0.5	1	1
Andinobates victimatus	0	0	0	0.5
Andinobates virolinensis	0	0.333333	1	1
Andinosaura aurea	0	0	0	0
Andinosaura crypta	0	0	0	0.5
Andinosaura kiziriani	0	0	0	0
Andinosaura laevis	0.333333	0	0.666667	1
Andinosaura oculata	0.333333	0	0.333333	1
Andinosaura petrorum	0.5	0.5	0.5	1
Andinosaura vespertina	0	0	0	0
Aneides iecanus	1	1	0	0
Aneides niger	0	0	0.666667	0.666667
Anhydrophryne ngongoniensis	0	0	0.25	0
Anhydrophryne rattrayi	0	0	0	0.833333
Anilany helenae	0	0	1	0
Anilios insperatus	0	0	0	0
Anodonthyla emilei	0	1	1	0
Anodonthyla hutchisoni	0.666667	0	0.333333	0.666667
Anodonthyla jeanbai	0	0	0	0
Anodonthyla montana	0	1	0	0
Anodonthyla moramora	0	1	1	0
Anodonthyla nigrigularis	0	0	0	0
Anodonthyla pollicaris	0	1	0.666667	0
Anodonthyla rouxae	0	0	1	0
Anodonthyla theoi	0	1	1	0
Anodonthyla vallani	0	0	1	0
Anodorhynchus hyacinthinus	0.0741525	0.733051	0.773305	0.887712
Anodorhynchus hyacinthinus	0	0.0285714	0.114286	0.371429
Anolis agueroi	0	0	0	1
Anolis ahli	0	1	0.666667	1
Anolis amplisquamosus	1	1	0	1
Anolis armouri	1	0.333333	0.666667	1
Anolis bahorucoensis	1	0.666667	0.666667	1
Anolis barahonae	1	1	1	1
Anolis barbouri	0.571429	0.285714	0.428571	1
Anolis barkeri	0.625	0.625	1	1
Anolis benedikti	0.333333	0	0.333333	1
Anolis birama	1	0	1	1
Anolis bitectus	0.0526316	0	0	0
Anolis breedlovei	1	0	1	1
Anolis breslini	0	0	1	1
Anolis calimae	0.5	0	0.666667	1
Anolis campbelli	0.75	0.75	1	1
Anolis casildae	0	0	0.5	1
Anolis cobanensis	0.833333	1	1	1
Anolis confusus	0	0	0	1
Anolis cooki	0	1	1	1
Anolis cusuco	1	1	0	1
Anolis darlingtoni	0	0	0	1
Anolis datzorum	0.25	0	0.25	1
Anolis dolichocephalus	0	0	0	1
Anolis etheridgei	0.5	0.5	0.666667	1
Anolis eugenegrahami	1	0	1	1
Anolis fowleri	0.5	0.5	0.5	1
Anolis garridoi	0	1	0.666667	1
Anolis gruuo	0	0	0	1
Anolis guafe	0	0	0	1
Anolis guamuhaya	0	1	0.666667	1
Anolis hendersoni	0.5	0.25	0.25	1
Anolis hobartsmithi	0.5	0.5	1	1
Anolis inexpectatus	0	0	0.5	1
Anolis insolitus	0.6	0.4	0.6	1
Anolis johnmeyeri	1	1	0	1
Anolis juangundlachi	0	0	0	1
Anolis koopmani	0	0	0	1
Anolis kreutzi	1	0.5	0	1
Anolis longitibialis	1	1	1	1
Anolis loveridgei	1	0.5	0	1
Anolis monteverde	1	0	0	1
Anolis monticola	0	0	0	1
Anolis morazani	1	1	0	1
Anolis muralla	1	1	0	1
Anolis nasofrontalis	1	1	0.5	1
Anolis naufragus	0.166667	1	1	1
Anolis ocelloscapularis	1	1	0	1
Anolis otongae	0	0	0	0.5
Anolis parilis	0.333333	0	0	0.333333
Anolis pijolensis	1	1	0	1
Anolis placidus	0.5	0	1	1
Anolis podocarpus	0.333333	0.333333	0.333333	0.666667
Anolis proboscis	0.5	0	0.5	1
Anolis pseudokemptoni	0	0	0	1
Anolis pseudotigrinus	1	1	1	1
Anolis purpurgularis	1	0.5	0	1
Anolis pygmaeus	1	0.4	1	1
Anolis reconditus	0	0	0	1
Anolis rejectus	0	0	1	1
Anolis rimarum	1	0	1	1
Anolis rubribarbaris	1	1	0	1
Anolis rubribarbus	0.333333	0	0.666667	0.666667
Anolis ruibali	0	0	0	1
Anolis ruizii	0	0	1	1
Anolis rupinae	0	0	0	1
Anolis sheplani	1	1	1	1
Anolis sminthus	1	1	1	1
Anolis spectrum	0	0.25	0.5	1
Anolis strahmi	1	1	1	1
Anolis tenorioensis	1	0	0	1
Anolis toldo	0	0	0	1
Anolis vanzolini	0	0	0	1
Anolis wermuthi	0.8	1	0.4	1
Anolis yoroensis	1	1	0	1
Anolis zeus	1	0	0.25	1
Ansonia echinata	0	0	0	0
Ansonia jeetsukumarani	0	0.25	0	0
Ansonia khaochangensis	0	0	0	0.5
Ansonia kyaiktiyoensis	0.5	0	0	0
Ansonia latidisca	1	0	0	0
Ansonia pilokensis	0	0	0	0
Ansonia siamensis	0	0.4	0.2	0
Ansonia smeagol	0	1	0	1
Ansonia teneritas	0.666667	0	0	0
Ansonia thinthinae	0	0	0	0
Ansonia vidua	0	1	0	0
Anthocephala berlepschi	0.222222	0.555556	0.888889	1
Anthops ornatus	0	0	0.285714	0.285714
Anthracoceros malayanus	0.0537634	0	0.0107527	0
Anthracoceros marchei	0.5	0	0	0
Anthracoceros montani	0	0.25	0.5	1
Anthracoceros montani	0.00772201	0.00617761	0.00540541	0.003861
Anthreptes rubritorques	0	0	0	0
Anthropoides paradiseus	0	0.398058	0.456311	0.699029
Anthropoides paradiseus	0	0.5	1	0.5
Anthus nattereri	0.056338	0.338028	0.169014	0.549296
Anthus nilghiriensis	0	0	1	1
Anthus sokokensis	0	0	0	1
Antillotyphlops granti	0	1	1	1
Antilophia bokermanni	0	0	0	1
Antrostomus noctitherus	0.298701	0.922078	0.87013	1
Anumara forbesi	0.333333	0.47619	0.571429	1
Aotus brumbacki	0	0.333333	1	1
Aotus griseimembra	0.119403	0.253731	0.641791	1
Aotus lemurinus	0.122222	0.244444	0.722222	0.944444
Aotus miconax	0	0.466667	0.266667	0.466667
Aotus nancymaae	0	0	0	0.166667
Apalharpactes reinwardtii	0	0	0.4	0.8
Apalis kaboboensis	0.176724	0.573276	0.75431	0.806034
Apalis karamojae	0	0	0	0.0040404
Apalis lynesi	0	1	0	0
Aphanotriccus capitalis	0.625	0.125	0.125	1
Aphelocoma coerulescens	0.0789474	0.736842	1	1
Aphrastura masafuerae	0	0	0	0
Aplastodiscus flumineus	0.5	0.5	0	1
Aplastodiscus musicus	0.333333	0.666667	0	1
Aplonis brunneicapillus	0	0	0.5	1
Aplonis cinerascens	0.168067	0.184874	0.201681	0.268908
Aplonis pelzelni	0	0	1	1
Aplonis santovestris	0	0	0.5	1
Aplonis santovestris	0	0	0	0
Apostolepis gaboi	0	0.125	1	1
Apostolepis quirogai	0	0	0	0
Apostolepis serrana	0	1	0.888889	0.777778
Apostolepis striata	0	1	1	1
Apostolepis vittata	0.166667	1	0.833333	1
Apteryx australis	0	0	0	0
Apteryx haastii	0.0689655	0.241379	0	0
Apteryx mantelli	0	0.166667	0.105691	0.247967
Apteryx rowi	0	0.0387427	0.0365497	0.0621345
Aquarana okaloosae	0	0	0	0
Aquila adalberti	0.671296	0.99537	1	1
Aquila heliaca	0	0.14382	0.557303	0.982022
Aquila heliaca	0.00486224	0.170178	0.328471	0.45651
Aquila rapax	0.121951	0.829268	0.97561	1
Aquiloeurycea cafetalera	0.5	1	1	1
Aquiloeurycea galeanae	1	1	1	1
Aquiloeurycea quetzalanensis	0.25	1	1	1
Ara ambiguus	0.0429907	0.437383	0.439252	0.852336
Ara militaris	0.367925	0.707547	0.896226	1
Ara militaris	0.0132626	0.287135	0.323607	0.72878
Ara rubrogenys	0.5625	0.25	0.6875	1
Aramidopsis plateni	0.344828	0.568966	0.603448	0.87931
Aratinga solstitialis	0.1	0	0	0
Arborophila ardens	0	0	0	0
Arborophila mandellii	0	0.0114943	0.0344828	0.0229885
Arborophila orientalis	0.333333	0.185185	0.296296	0.185185
Arborophila rufipectus	0.00380228	0.00760456	0.0114068	0
Arcanator orostruthus	0	0.25	0	0
Arctictis binturong	0.0091659	0.0192484	0.0109991	0.0109991
Arctonyx collaris	0	0	0	0
Ardea humbloti	0	0	0	0.0444444
Ardea occidentalis	0	0.0149254	0.0746269	0.865672
Ardenna bulleri	0.661538	0.453846	0.669231	0.984615
Ardenna bulleri	0.0179502	0.285466	0.318471	0.754488
Ardenna creatopus	0.0211864	0.0550847	0.0254237	0.0466102
Ardeotis nigriceps	0.5	0	0	0
Ardeotis nigriceps	0.2	0	0	0
Argusianus argus	0.0697674	0.116279	0.302326	0.651163
Argusianus argus	0.00251889	0	0	0.00251889
Argya cinereifrons	0	0	0	0
Argya longirostris	0	0	0	0
Arielulus cuprosus	0.272727	0.363636	0.181818	0
Arlequinus krebsi	0	0.5	0	0
Aromobates cannatellai	0.5	0.5	1	1
Aromobates duranti	1	1	1	1
Aromobates ericksonae	1	1	1	1
Aromobates mayorgai	1	0.75	0.75	1
Aromobates meridensis	1	1	1	1
Aromobates molinarii	1	1	1	1
Aromobates ornatissimus	1	1	1	1
Aromobates orostoma	1	1	1	1
Aromobates saltuensis	0	0	1	1
Aromobates walterarpi	1	1	0	1
Aromobates zippeli	1	0.5	1	1
Arremon perijanus	0	0	0.25	0.625
Arrhyton tanyplectum	0.666667	1	1	1
Arthroleptella rugosa	0	1	0.5	1
Arthroleptella subvoce	0	0	1	1
Arthroleptides dutoiti	0	0	0	0
Arthroleptides martiensseni	0.5	0	0	0
Arthroleptides yakusini	0	0.5	1	0
Arthroleptis bioko	0	0	0	0
Arthroleptis fichika	0	0	0	0
Arthroleptis francei	0	1	0	0
Arthroleptis krokosua	0	0	0	0.333333
Arthroleptis langeri	0	0	0	0.5
Arthroleptis nlonakoensis	0	0.333333	0	0
Arthroleptis perreti	0	0	0	0
Arthroleptis tanneri	0	0	0	0
Arthroleptis xenodactylus	0.5	0	0	0
Asarcornis scutulata	0.0138889	0	0	0
Aspidura brachyorrhos	0	0	0	0
Aspidura ceylonensis	0	0	0	0
Aspidura copei	0	0	0	0
Aspidura deraniyagalae	0	0	0	0
Aspidura desilvai	0	0	0	0
Aspidura drummondhayi	0	0	0	0
Aspidura guentheri	0	0	0	0
Aspidura ravanai	0	0	0	0
Aspidura trachyprocta	0	0	0	0
Aspronema cochabambae	0.5	0.5	0.5	1
Assa darlingtoni	0.6	0.2	0.6	0
Assa wollumbin	1	0	0	0
Asthenes helleri	0.016129	0.185484	0.322581	0.685484
Asthenes perijana	0	0	0	0
Asthenes usheri	0	0	0	0.6
Astrochelys radiata	0	0	0	0
Astrochelys yniphora	0	0	0	0
Astylosternus fallax	0	0	0	0
Astylosternus laurenti	0	0	0	0
Astylosternus nganhanus	0	0	0	0
Astylosternus perreti	0	0.25	0	0
Astylosternus ranoides	0	0	0	0
Astylosternus schioetzi	0	0	0	0
Ateles belzebuth	0	0.178571	0.464286	0.785714
Ateles chamek	0	0.585714	0.714286	0.9
Ateles fusciceps	0.142857	0	0.119048	0.488095
Ateles geoffroyi	0.488959	0.602524	0.495268	0.977918
Ateles hybridus	0.130435	0.26087	0.652174	1
Atelognathus nitoi	1	1	1	1
Atelognathus praebasalticus	1	1	1	1
Atelopus arsyecue	0	1	1	1
Atelopus balios	0	0	0	0
Atelopus bomolochos	0.25	0.25	0.25	0.75
Atelopus carrikeri	0	1	1	1
Atelopus certus	0	0	0	0
Atelopus chrysocorallus	1	1	1	1
Atelopus coynei	0.333333	0	0	0.666667
Atelopus cruciger	0.333333	1	1	1
Atelopus elegans	0.333333	0	0.166667	0.166667
Atelopus epikeisthos	0	1	0	0
Atelopus exiguus	0	0	0	0
Atelopus famelicus	1	0	0.5	1
Atelopus glyphus	0	0	0	0
Atelopus ignescens	0	0	0.25	1
Atelopus laetissimus	0	1	1	1
Atelopus limosus	0	0	0	1
Atelopus longibrachius	0.666667	0	0.333333	0.666667
Atelopus longirostris	0.4	0	0	0.6
Atelopus lozanoi	0	0	1	1
Atelopus marinkellei	0	0.4	1	1
Atelopus mindoensis	0.666667	0	0.333333	0.666667
Atelopus mittermeieri	0	0.666667	1	1
Atelopus mucubajiensis	1	0	1	1
Atelopus muisca	0	0	1	1
Atelopus nahumae	0	1	1	1
Atelopus nanay	0	0	0	0
Atelopus nepiozomus	0.285714	0.285714	0.285714	0.571429
Atelopus nocturnus	0	0	1	1
Atelopus oxapampae	0	0.5	0	0.5
Atelopus palmatus	0	0.5	0.5	1
Atelopus podocarpus	0	0	0	0.333333
Atelopus pulcher	0	0	1	1
Atelopus pyrodactylus	0	1	1	1
Atelopus sanjosei	0	0	1	1
Atelopus seminiferus	0	0.5	0.5	1
Atelopus simulatus	0.2	0.4	0.6	1
Atelopus tamaense	0	0	1	1
Atelopus tricolor	0.5	0.464286	0.75	0.892857
Atelopus varius	0.222222	0	0.333333	1
Atheris barbouri	0	0.3	0.4	0
Atheris ceratophora	0	0.142857	0.428571	0
Atheris desaixi	0	0	0	0
Atheris mabuensis	0	1	0	0
Atheris matildae	0	0.2	0	0
Atlantihyla melissa	1	0.5	0	1
Atlantihyla panchoi	1	1	0.5	1
Atlantihyla spinipollex	1	0	0.333333	1
Atlapetes blancae	0.297297	0.378378	0.486486	0.837838
Atlapetes melanopsis	0	0	0	0
Atlapetes pallidiceps	0	0	0	0
Atopogale cubana	0.2	0	0.6	0.8
Atopophrynus syntomopus	0	0	1	1
Atractus caete	0	0.6	0.6	0.8
Atractus carrioni	0	0	0	0
Atractus duboisi	0	1	0.5	1
Atractus microrhynchus	0	0	0	0
Atractus modestus	0	0	0	0.4
Atractus multidentatus	1	1	1	1
Atractus nicefori	0	0	1	1
Atractus occidentalis	0.5	0	0.25	0.75
Atractus paucidens	0.5	0	0.25	0.25
Atractus ronnie	0	0	0.25	1
Atractus roulei	0	0	0	0.25
Atractus serranus	0.333333	0	0	0.666667
Atractus taphorni	1	1	1	1
Atractus thalesdelemai	0	0	0	0
Atrichornis clamosus	0	0	0	0
Atrichornis rufescens	0.0215827	0.489209	0.647482	0.733813
Atropoides indomitus	1	1	0.5	1
Attila torridus	0	0.678049	0.702439	0.970732
Attila torridus	0.0526316	0	0	0
Aulacorhynchus huallagae	0	0.6	0.2	0.4
Austrochaperina novaebritanniae	0.307692	0	0	0.230769
Automolus lammi	0.020202	0.255892	0.181818	0.683502
Avahi betsileo	0	1	1	0
Avahi cleesei	0	0	0	0.5
Avahi laniger	0.129032	0.483871	0.322581	0.225806
Avahi meridionalis	0	0	0	0
Avahi mooreorum	0.666667	0	0.333333	0.666667
Avahi occidentalis	0	0	0.333333	0
Avahi peyrierasi	0	1	0	0
Avahi ramanantsoavanai	0	0.142857	0	0
Avahi unicolor	1	0	1	0
Aythya ferina	0	0.0517241	0.341954	0.956897
Aythya innotata	0	0.0888889	0.155556	0.244444
Aythya innotata	0	0.75	0	0
Babina holsti	1	1	0	0
Bachia bresslaui	0.249292	0.807365	0.813031	0.966006
Bachia didactyla	0	1	1	1
Bachia psamophila	0	1	1	1
Balaeniceps rex	0	0	0	0
Balantiopteryx infusca	0.5	0	0.166667	0.5
Balantiopteryx io	0.6	0.842857	0.814286	1
Balearica pavonina	0	0.0512821	0.0128205	0.0448718
Balearica regulorum	0	0.666667	1	1
Balebreviceps hillmani	0	0	0	0
Bangsia aureocincta	0.5	0	1	1
Bangsia flavovirens	0	0	0	0
Bangsia melanochlamys	0	0	0.333333	1
Bangsia melanochlamys	0.611111	0	0.111111	0.444444
Barisia herrerae	0.666667	1	1	1
Barisia rudicollis	0.25	1	1	1
Basileuterus griseiceps	0.2	0	0.2	1
Basileuterus ignotus	0	0	0	0
Basileuterus ignotus	0	0	0	0
Batagur affinis	0.027027	0.0675676	0.027027	0.0540541
Batagur baska	0.146341	0	0	0
Batagur borneoensis	0.03	0.09	0.02	0.12
Batagur dhongoka	0.0645161	0	0	0
Batagur kachuga	0	0	0	0
Batagur trivittata	0	0	0	0
Batrachoseps incognitus	0	0	1	0.75
Batrachoseps minor	0	0	1	1
Batrachoseps regius	0	0.25	1	1
Batrachoseps relictus	0	1	1	1
Batrachoseps robustus	0	1	1	1
Batrachoseps simatus	0	1	1	1
Batrachoseps stebbinsi	0.5	1	0.5	1
Batrachuperus karlschmidti	0.434783	0	0.304348	0.0869565
Batrachuperus londongensis	0.5	0	0.5	1
Batrachuperus pinchonii	0.366667	0	0.333333	0.666667
Batrachuperus tibetanus	0.3125	0	0	0.5625
Batrachyla fitzroya	0	0	1	1
Bdeogale omnivora	0.3	0.6	0	0
Beatragus hunteri	0	0	0	0
Beddomixalus bijui	0	0	0	0
Beduka amboli	1	0	0	0
Beduka koynayensis	0.666667	0	0	0
Belocercus longicaudus	0.0552486	0.0718232	0.0828729	0.0801105
Bettongia penicillata	1	1	1	1
Bettongia tropica	0.333333	0	0.333333	0.666667
Biatas nigropectus	0.0291262	0.15534	0.0485437	0.407767
Biswamoyopterus biswasi	0.5	0	1	0
Bitis gabonica	0	0.0246914	0.00617284	0
Bitis nasicornis	0	0	0	0.0447761
Bitis parviocula	0.266667	0	0	0
Bitis worthingtoni	0	0	0	0
Blaesodactylus boivini	0	0	0.4	0.6
Blythophryne beryet	1	0.666667	0	0
Boana buriti	0	0.9	0.8	1
Boana cambui	0	1	0	1
Boana ericae	0	1	1	0.75
Boana freicanecae	0	0.5	0.5	1
Boana gladiator	0.285714	0.142857	0.285714	0.428571
Boana heilprini	0.52381	0.142857	0.666667	1
Boana jaguariaivensis	0	0	0	0.8
Boana nigra	0	0.857143	0.571429	1
Boana palaestes	0	0	0	0
Boana secedens	0.25	1	0	1
Boehmantis microtympanum	0	0	0	0
Boiga andamanensis	1	0.666667	0	0
Boiga barnesii	0	0	0	0
Boiga bourreti	0	0	0	0
Boiga saengsomi	0	0	0	0
Bokermannohyla izecksohni	0	0	0	1
Bokermannohyla juiju	0	1	1	1
Bokermannohyla lucianae	0	1	1	1
Bokermannohyla martinsi	0.444444	0.444444	1	1
Bokermannohyla napolii	0	1	1	1
Bokermannohyla ravida	0	1	1	1
Bokermannohyla sagarana	0.333333	0.333333	0.666667	1
Bokermannohyla vulcaniae	0	0.5	0.5	1
Bolborhynchus ferrugineifrons	0.416667	0.25	0.666667	1
Bolitoglossa alberchi	0.75	0.625	1	1
Bolitoglossa alvaradoi	0.2	0	0.2	1
Bolitoglossa anthracina	0.333333	0	0.333333	1
Bolitoglossa awajun	0	0	0	1
Bolitoglossa borburata	0.5	1	1	1
Bolitoglossa capitana	0	0	1	1
Bolitoglossa carri	1	1	1	1
Bolitoglossa cataguana	1	1	0	1
Bolitoglossa celaque	1	1	1	1
Bolitoglossa centenorum	1	0.5	1	1
Bolitoglossa chica	0.25	0	0	0
Bolitoglossa chucantiensis	0	0	0	1
Bolitoglossa compacta	0.333333	0	0.333333	1
Bolitoglossa conanti	0.75	0.75	0.375	1
Bolitoglossa copia	0	0	0	1
Bolitoglossa copinhorum	1	0.75	0.5	1
Bolitoglossa cuchumatana	0.714286	0.857143	1	1
Bolitoglossa cuna	0	0	0	0.333333
Bolitoglossa daryorum	1	1	1	1
Bolitoglossa decora	1	1	0	1
Bolitoglossa diaphora	1	1	0	1
Bolitoglossa dunni	1	1	0	1
Bolitoglossa engelhardti	1	0.5	0.5	1
Bolitoglossa eremia	1	0	1	1
Bolitoglossa flavimembris	1	0.4	0.4	1
Bolitoglossa flaviventris	1	0.4	0.2	1
Bolitoglossa franklini	1	0.5	0.5	1
Bolitoglossa gomezi	0.5	0	0	1
Bolitoglossa guaneae	0	0.4	1	1
Bolitoglossa guaramacalensis	1	1	1	1
Bolitoglossa hartwegi	0.166667	1	1	1
Bolitoglossa heiroreias	0.5	0.5	0.5	1
Bolitoglossa helmrichi	1	1	1	1
Bolitoglossa hiemalis	0	0	1	1
Bolitoglossa huehuetenanguensis	1	0	1	1
Bolitoglossa hypacra	0	0	0.333333	0.666667
Bolitoglossa indio	1	1	0	1
Bolitoglossa insularis	1	0	0.5	1
Bolitoglossa jacksoni	1	1	1	1
Bolitoglossa kamuk	0	0	0	1
Bolitoglossa kaqchikelorum	1	0.5	0.5	1
Bolitoglossa la	0.666667	1	1	1
Bolitoglossa leandrae	0	0	1	1
Bolitoglossa longissima	1	1	0.5	1
Bolitoglossa macrinii	0.4	0	0.8	1
Bolitoglossa magnifica	0.5	0	0.5	1
Bolitoglossa marmorea	0.5	0	0.5	1
Bolitoglossa meliana	1	1	1	1
Bolitoglossa minutula	0.166667	0	0.166667	1
Bolitoglossa mombachoensis	1	1	0	1
Bolitoglossa morio	1	0.5	0.5	1
Bolitoglossa mucuyensis	1	1	0.5	1
Bolitoglossa mulleri	0.875	1	1	1
Bolitoglossa ninadormida	1	0.5	1	1
Bolitoglossa oaxacensis	0.5	0	1	1
Bolitoglossa omniumsanctorum	0.8	0.6	1	1
Bolitoglossa oresbia	1	1	0	1
Bolitoglossa orestes	1	0.666667	0.666667	1
Bolitoglossa pacaya	1	0.333333	0.666667	1
Bolitoglossa pandi	0	0.2	1	1
Bolitoglossa porrasorum	1	0.5	0	1
Bolitoglossa pygmaea	0	0	0	1
Bolitoglossa riletti	0	0.5	1	1
Bolitoglossa robusta	0.142857	0	0.428571	1
Bolitoglossa salvinii	0.777778	0.111111	0.444444	1
Bolitoglossa sooyorum	0	0	0.5	1
Bolitoglossa stuarti	0.4	0.6	1	1
Bolitoglossa suchitanensis	1	0	1	1
Bolitoglossa synoria	0	0	0	1
Bolitoglossa tamaense	0	0	1	1
Bolitoglossa tatamae	0	0	0.8	0.8
Bolitoglossa taylori	0	0	0	0
Bolitoglossa tenebrosa	1	1	1	1
Bolitoglossa tzultacaj	1	1	1	1
Bolitoglossa veracrucis	1	0.666667	1	1
Bolitoglossa xibalba	0.857143	0.714286	0.857143	1
Bolitoglossa yariguiensis	0	0.5	1	1
Bolitoglossa zacapensis	1	1	1	1
Bolitoglossa zapoteca	0.5	0.5	1	1
Bombina lichuanensis	1	0	0	1
Boneia bidens	0.836735	0.204082	0.44898	0.367347
Boophis andohahela	0	0.25	0	0
Boophis andrangoloaka	0	0.666667	1	0
Boophis andreonei	0.5	0	0.333333	0.666667
Boophis anjanaharibeensis	0.5	0	0.166667	0.666667
Boophis arcanus	0	1	1	0
Boophis baetkei	0	0	0.5	1
Boophis blommersae	0.25	0	0.25	0.75
Boophis boehmei	0	0.545455	0	0
Boophis boppa	0	1	1	0
Boophis brachychir	0.6	0	0.4	0.6
Boophis englaenderi	0.4	0	0.2	0.6
Boophis fayi	0.333333	0	0	0
Boophis feonnyala	0	1	0.857143	0
Boophis haematopus	0	0	0	0
Boophis haingana	0	0	0	0
Boophis jaegeri	1	0	1	0
Boophis laurenti	0	1	0	0
Boophis liami	0	1	0.666667	0
Boophis majori	0	1	0.75	0
Boophis miadana	0	0	0	0
Boophis miniatus	0	0.25	0	0
Boophis narinsi	0	1	1	0
Boophis piperatus	0	1	1	0
Boophis popi	0	1	0.444444	0
Boophis rhodoscelis	0	0.875	0.75	0
Boophis sambirano	0.5	0	0.5	0.5
Boophis sandrae	0	1	1	0
Boophis schuboeae	0	1	1	0
Boophis solomaso	0	1	0.5	0
Boophis spinophis	0	0.666667	1	0
Boophis ulftunni	0.5	0	0.166667	0.833333
Boophis vittatus	0.4	0	0.3	0.7
Boophis williamsi	0	1	1	0
Bos gaurus	0	0	0	0
Bos javanicus	0	0	0	0
Bos mutus	0	0	0	0
Botaurus poiciloptilus	0	0.0616438	0.214612	0.269406
Bothriechis aurifer	0.714286	0.857143	1	1
Bothriechis marchi	1	0.75	0	1
Bothriechis rowleyi	0.833333	0.333333	1	1
Bothriechis thalassinus	0.888889	0.777778	0.444444	1
Bothrocophias campbelli	0.428571	0	0.142857	0.857143
Bothrops itapetiningae	0.149733	0.542781	0.508021	0.949198
Bothrops lojanus	0	0	0	0.25
Bothrops medusa	1	1	1	1
Bothrops muriciensis	0	0.666667	0.666667	0.833333
Bothrops osbornei	0	0	0	0.153846
Bothrops pirajai	0.25	1	1	1
Boulengerula changamwensis	0.5	1	0	0
Boulengerula denhardti	0	1	0	0
Boulengerula fischeri	0	0	0	0
Boulengerula spawlsi	0	0	0	0
Brachycephalus albolineatus	0.5	0	0	0
Brachycephalus alipioi	0.8	1	0.2	1
Brachycephalus boticario	0	0	0	0
Brachycephalus brunneus	1	0	0	0
Brachycephalus bufonoides	0	1	0	1
Brachycephalus coloratus	1	0	0	0
Brachycephalus crispus	0	0	0	1
Brachycephalus curupira	1	0	0	0
Brachycephalus darkside	0.666667	1	0.333333	1
Brachycephalus fuscolineatus	0	0	0	0
Brachycephalus garbeanus	0	1	0	1
Brachycephalus izecksohni	1	0	0	0
Brachycephalus leopardus	1	0	0	0
Brachycephalus margaritatus	0.25	0.75	0	1
Brachycephalus mariaeterezae	1	0	0	0
Brachycephalus mirissimus	0	0	0	0
Brachycephalus olivaceus	0	0	0	0
Brachycephalus pernix	1	0	0	0
Brachycephalus pombali	1	0	0	0
Brachycephalus pulex	0	1	1	1
Brachycephalus quiririensis	0	0	0	0
Brachycephalus rotenbergae	0	0	0	1
Brachycephalus tridactylus	0.75	0	0	0.75
Brachycephalus verrucosus	0	0	0	0
Brachycephalus vertebralis	0.5	0	0	1
Brachylophus bulabula	0	0	0	0
Brachylophus vitiensis	0	0	0	0
Brachymeles cebuensis	1	0	0	0
Brachymeles mapalanggaon	1	0	0	0
Brachymeles vermis	0	0	1	0
Brachyramphus marmoratus	0	0	0	0.181818
Brachytarsomys villosa	0.444444	0	0.222222	0.555556
Brachyteles arachnoides	0.486486	0.135135	0	0.918919
Brachyteles hypoxanthus	0.590909	0.704545	0.409091	1
Bradypodion caeruleogula	0	0.5	0	1
Bradypodion caffer	0	0.5	0.5	0
Bradypodion kentanicum	0	0	0	0
Bradypodion nemorale	0	0	0.5	0.5
Bradypodion ngomeense	0	1	0	1
Bradypodion thamnobates	0	0	0.4	0
Bradypodion venustum	0	1	1	1
Bradypterus graueri	0	0	0	0
Bradypterus sylvaticus	0	0.333333	0.833333	0
Bradypus torquatus	0.27027	0.945946	0.648649	1
Bradytriton silus	0.6	0.8	1	1
Branta sandvicensis	0	0	0.25	0
Brasiliscincus caissara	0	0	0	0.666667
Bromeliohyla dendroscarta	1	1	1	1
Bromeliohyla melacaena	1	1	0	1
Bronchocela vietnamensis	0	0	0	0
Brookesia bekolosy	1	0	1	0
Brookesia bonsi	0	0	0	0
Brookesia decaryi	0	0	0.5	0
Brookesia dentata	0	0	0.75	0
Brookesia desperata	0	0	0.5	1
Brookesia ebenaui	0.25	0	0.5	0.625
Brookesia exarmata	0.333333	0	0.333333	0.333333
Brookesia karchei	0	0	0	1
Brookesia lineata	0.5	0	0.5	0.5
Brookesia minima	0.666667	0	0.666667	0.333333
Brookesia perarmata	0	0	0	0
Brookesia peyrierasi	0.5	0	0.5	1
Brookesia ramanantsoai	0	1	0.5	0
Brookesia tristis	0	0	1	1
Brookesia tuberculata	0	0	0.5	1
Brookesia vadoni	0.571429	0	0.285714	0.571429
Brookesia valerieae	0.666667	0	0.666667	0.333333
Brotogeris pyrrhoptera	0	0	0	0
Brygophis coulangesi	0.25	0.5	0.25	0.5
Bryophryne cophites	0	0	0	0
Bubalus depressicornis	0.906977	0.209302	0.44186	0.372093
Bubalus mindorensis	1	0	0	0
Bubalus quarlesi	0.810811	0.162162	0.459459	0.243243
Bubo blakistoni	0	0.181193	0.515291	0.865443
Bubo philippensis	0.00920245	0.0797546	0	0.0552147
Bubo shelleyi	0.000477327	0.1179	0.153222	0.576611
Buceros bicornis	0.548387	0.677419	0.225806	0
Buceros hydrocorax	0.27027	0.702703	0.243243	0.189189
Buceros mindanensis	0	0.234043	0.489362	0.659574
Buceros rhinoceros	0.146789	0.192661	0.477064	0.651376
Bucorvus abyssinicus	0.5	0.375	1	1
Bucorvus leadbeateri	0	0.0733945	0.0825688	0
Budorcas taxicolor	0.0571429	0.05	0.335714	0.164286
Buergeria oxycephala	0	0	0	0
Bufo aspinius	0	0	1	1
Bufo eichwaldi	0.625	1	0.875	1
Bufo luchunnicus	1	0	1	0
Bufo tuberospinius	0	0	0.5	0
Bufoides meghalayanus	0	0	0	0
Bugeranus carunculatus	0	0.5	0.5	0
Buhoma procterae	0	0.25	0.75	0
Bungarus slowinskii	0	0.0833333	0.0833333	0
Bunolagus monticularis	0	0.923077	1	1
Bunomys coelestis	0	0	0	0
Bunomys fratrorum	1	0	1	1
Bunomys prolatus	0.75	0	1	0.5
Buteo galapagoensis	0	0	0	0
Buteo ridgwayi	0.545455	0.272727	0.681818	1
Buteo socotraensis	0	0.346154	0.5	0.423077
Buteo ventralis	0	0	0.333333	0
Buteogallus coronatus	0.0833333	0.333333	0.25	1
Buteogallus lacernulatus	0.0106952	0.28495	0.239114	0.687548
Bycanistes cylindricus	0.104294	0.0245399	0.0122699	0.196319
Cacajao calvus	0	0	1	1
Cacatua alba	0.666667	0.555556	0.555556	1
Cacatua alba	0	0	0.235849	0.0188679
Cacatua citrinocristata	0	1	0	0
Cacatua haematuropygia	1	1	0	0
Cacatua haematuropygia	0	0	0	0
Cacatua moluccensis	0.256198	0.85124	0.884298	1
Cacatua moluccensis	0	0.057971	0.507246	0.521739
Cacatua ophthalmica	0.307692	0	0	0.230769
Cacatua sulphurea	0.233766	0.142857	0.272727	0.142857
Cacosternum thorini	0	0	0	1
Caecilia abitaguae	0	0.5	0.5	1
Caenolestes condorensis	0	1	0	1
Caenolestes convelatus	0.25	0	0.4375	0.9375
Caenolestes sangay	0.142857	0.285714	0.142857	0.571429
Calamaria acutirostris	0	0	0.5	0.5
Calamaria apraeocularis	0	0	0	0
Calamaria longirostris	1	0	0	0
Calamaria prakkei	0	1	0	0
Calamaria yunnanensis	0	1	1	1
Calamodontophis paucidens	0	0	0	0
Calamodontophis ronaldoi	0	0	0	0
Calamonastides bensoni	0.027027	0.0810811	0.135135	0.378378
Calamonastides gracilirostris	0.00687702	0.175162	0.230178	0.26254
Calamonastides gracilirostris	0	0	0	0
Caledoniscincus auratus	0	0	0	0
Caledoniscincus chazeaui	0	0	0.5	0
Caledoniscincus constellatus	0	0	1	0
Caledoniscincus orestes	0	0	0.333333	0
Caledoniscincus renevieri	0	0	0	0
Calicalicus rufocarpalis	0.104167	0.354167	0.25	0.583333
Callicebus barbarabrownae	0	1	1	1
Callicebus coimbrai	0.75	1	1	1
Callicebus melanochir	0.030303	0.969697	0.787879	1
Callicebus personatus	0.482759	0.586207	0.241379	1
Callimedusa ecuatoriana	0.285714	0.428571	0.285714	0.857143
Callimedusa perinesos	0	0.5	0.5	1
Callimico goeldii	0	0.25	0	1
Calliophis castoe	0.5	0	0	0
Calliophis haematoetron	0	0	0	0
Callistomys pictus	0.0833333	1	1	1
Callithrix aurita	0.359375	0.5625	0.265625	0.953125
Callithrix flaviceps	0.928571	0.642857	0.428571	1
Callithrix kuhlii	0	0.947368	0.947368	1
Callixalus pictus	0	0	0	0
Callosciurus melanogaster	0.5	0.5	0.5	0.5
Callulina kisiwamsitu	0	0	0	0
Calodactylodes illingworthorum	0	0	0	0
Calotes desilvai	0	0	0	0
Calotes liocephalus	0	0	0	0
Calotes manamendrai	0	0	0	0
Calotes nigrilabris	0	0	0	0
Calotes paulus	0.5	0	0	0
Calotes pethiyagodai	0	0	0	0
Calumma andringitraense	0	0.2	0	0
Calumma capuroni	0	0	0	0
Calumma cucullatum	0.153846	0.230769	0.0769231	0.230769
Calumma furcifer	0	1	0.6	0
Calumma gallus	0	1	0.25	0
Calumma glawi	0	1	1	0
Calumma globifer	0	0.8	0.6	0
Calumma hafahafa	0.5	0	0.5	0.5
Calumma hilleniusi	0.2	0.8	0	0
Calumma jejy	0	0	0	1
Calumma oshaughnessyi	0	0.5	0	0
Calumma peyrierasi	0	0	0	1
Calumma tarzan	0	1	1	0
Calumma tsaratananense	0.333333	0	0.333333	0.666667
Calumma tsycorne	0	0	0	0
Calumma vencesi	0.5	0	0	1
Calumma vohibola	0	1	0	0
Calyptocephalella gayi	0.34375	0.53125	0.984375	1
Calyptommatus leiolepis	0	0.25	1	1
Calyptommatus nicterus	0	0.5	1	1
Calyptommatus sinebrachiatus	0	1	1	1
Calyptophilus tertius	0.6	0.4	0.4	1
Calyptura cristata	0	1	1	1
Calyptura cristata	0	0	0	0.033195
Calyptura cristata	0	0	0	0
Campylopterus calcirupicola	0.0365854	0.47561	0.573171	0.829268
Canis rufus	0	0	0.666667	0
Canis simensis	0	0	0	0
Capitellum parvicruzae	0	0	0	1
Capito hypoleucus	0.00966184	0.00966184	0.0772947	0.0531401
Capito wallacei	0.0145682	0.0301769	0.00832466	0.00728408
Capra caucasica	0.444444	0.111111	0.888889	1
Capra nubiana	0	0.37037	0.37037	0.37037
Capra walie	0	0	0	0
Capricornis rubidus	0.0181818	0	0.109091	0
Capricornis sumatraensis	0.00560538	0.0156951	0.00896861	0.014574
Caprimulgus prigoginei	0	0	0.242718	0.0194175
Caprolagus hispidus	0.27907	0	0	0
Caracal aurata	0	0	0	0.0371901
Cardioglossa alsco	0	0	0	0
Cardioglossa manengouba	0	0	0	0
Cardioglossa melanogaster	0	0.142857	0	0
Cardioglossa oreas	0	0	0	0
Cardioglossa pulchra	0	0.333333	0	0
Cardioglossa schioetzi	0	0	0	0
Cardioglossa trifasciata	0	0	0	0
Cardioglossa venusta	0	0.2	0	0
Carpitalpa arendsi	1	1	0.75	0.25
Carpococcyx viridis	0	0	0	0.0769231
Carpodectes antoniae	0.2	0.4	0	1
Carpodectes antoniae	0.444444	0.511111	0.355556	0.888889
Carpornis melanocephala	0.382353	0.661765	0.426471	1
Carpornis melanocephala	0.027027	0.138996	0.117761	0.627413
Casarea dussumieri	0	0	0	0
Catagonus wagneri	0	1	0	1
Catopuma badia	0.00813008	0.00813008	0.0487805	0
Catreus wallichii	0.607143	0.660714	0.428571	1
Catreus wallichii	0.289474	0.368421	0.105263	0.157895
Ceblepyris cucullatus	1	0	0	0
Cebuella pygmaea	0	0.5	0.833333	1
Cebus aequatorialis	0	0	0	0.030303
Cebus brunneus	0.5	1	1	1
Cebus capucinus	0.135802	0	0.123457	0.530864
Cebus cesarae	0.333333	0.5	0.5	1
Cebus imitator	0.525773	0.474227	0.216495	0.979381
Cebus leucocephalus	0.545455	0.636364	0.818182	1
Cebus unicolor	0	0.2	0.6	0.7
Cebus versicolor	0.0204082	0.183673	0.734694	1
Celatiscincus similis	0	0	1	0
Celestus agasepsoides	1	1	1	1
Celestus barbouri	0	0	0.333333	1
Celestus bivittatus	0.666667	0.333333	0.333333	1
Celestus darlingtoni	0.75	0	0.75	1
Celestus duquesneyi	0	0	0	1
Celestus fowleri	0	0	1	1
Celestus haetianus	1	0.666667	0.666667	1
Celestus hewardi	0	0	0.5	1
Celestus macrotus	1	0.5	0.5	1
Celestus maculatus	0	0	0	0
Celestus molesworthi	0	0	0	1
Celestus montanus	1	0.666667	0	1
Celestus scansorius	1	0.75	0	1
Celestus warreni	0.666667	0.166667	0.5	1
Celeus galeatus	0	0.00892857	0.0267857	0.241071
Celeus obrieni	0	0.603659	0.70122	0.75
Celeus tinnunculus	0	0.294118	0.705882	0.823529
Celsiella revocata	0.5	1	1	1
Centrocercus minimus	0	0	0	0.8
Centrochelys sulcata	0	0	0	0
Centrolene altitudinalis	1	1	1	1
Centrolene ballux	0.75	0	0.25	0.75
Centrolene buckleyi	0.14	0.16	0.54	0.88
Centrolene charapita	0	0.5	0	1
Centrolene condor	0.25	0.75	0.25	1
Centrolene heloderma	0.8	0	0.4	0.8
Centrolene hesperia	0	0	0.5	0
Centrolene huilensis	0	0.333333	0.666667	1
Centrolene lynchi	0.666667	0	0	0.666667
Centrolene medemi	0	0.4	0.8	1
Centrolene petrophilum	0	0	1	1
Centrolene pipilata	0	1	0	1
Centrolene quindianum	0.416667	0.166667	0.916667	1
Centrolene sabini	0	0	0	0
Centrolene sanchezi	0.285714	0.285714	0.571429	1
Centrolene solitaria	0	0	1	1
Centropus chlororhynchos	0	0	0	0
Centropus rectunguis	0	0.0111732	0.00558659	0.0111732
Centropus steerii	0	0.0528455	0.00813008	0.0284553
Cephalopachus bancanus	0.0318021	0.0600707	0.04947	0.0141343
Cephalophus adersi	0.4	0.2	0	0
Cephalophus jentinki	0.205882	0	0	0.617647
Cephalophus spadix	0	0.4	0.6	0
Cephalophus zebra	0.205882	0	0	0.617647
Cephalopterus penduliger	0.25	0	0.25	1
Cephalopterus penduliger	0	0.666667	0.666667	0.833333
Ceratophora aspera	0	0	0	0
Ceratophora erdeleni	0	0	0	0
Ceratophora karu	0	0	0	0
Ceratophora stoddartii	0	0	0	0
Ceratophora tennentii	0	0	0	0
Ceratophrys stolzmanni	0	0	0	0
Cercocebus atys	0.432432	0.0405405	0.0135135	0.432432
Cercocebus galeritus	0	0.5	0	0
Cercocebus lunulatus	0.206897	0.12069	0.0862069	0.275862
Cercocebus sanjei	0	0	1	0
Cercocebus torquatus	0	0	0	0
Cercomacra carbonaria	0.128205	0.0769231	0.384615	0.666667
Cercopithecus diana	0.388889	0.0416667	0.0138889	0.444444
Cercopithecus erythrogaster	0	0	0	0
Cercopithecus erythrotis	0	0	0	0
Cercopithecus hamlyni	0	0	0	0
Cercopithecus lowei	0.164384	0.0958904	0.0821918	0.246575
Cercopithecus roloway	0.185185	0.12963	0.0925926	0.259259
Cercopithecus sclateri	0	0	0.0833333	0
Certhidea olivacea	0.114583	0.21875	0.208333	0.958333
Cervus albirostris	0	0	0	0
Ceyx melanurus	0.258065	0.83871	0.290323	0.225806
Ceyx mindanensis	0	0	0	0
Ceyx sangirensis	0	1	1	1
Ceyx websteri	0.0229885	0.0229885	0.137931	0.195402
Chaetocercus berlepschi	0	0	0	0
Chaetocercus bombus	0.12	0.24	0.24	0.68
Chaetocercus bombus	0	0	0.0294118	0.0882353
Chaetomys subspinosus	0.27451	0.882353	0.588235	1
Chaetura andrei	0.647059	0.823529	0.882353	1
Chalcides ebneri	1	1	1	1
Chalcides guentheri	0	1	1	1
Chalcides manueli	0	1	1	1
Chalcides mauritanicus	0.8	1	1	1
Chalcides minutus	0.5	1	1	1
Chalcides parallelus	1	1	1	1
Chalcidoseps thwaitesi	0	0	0	0
Chalcorana macrops	0.8	0	1	0.6
Chalinolobus dwyeri	0.0240964	0.180723	0.433735	0.13253
Chalinolobus neocaledonicus	0.2	0	0.2	0
Chalinolobus tuberculatus	0	0	0	0
Chamaetylas choloensis	0	0	0.00374532	0
Chapinophis xanthocheilus	1	1	1	1
Charadrahyla altipotens	0.4	0	0.8	1
Charadrahyla chaneque	0.8	0.4	1	1
Charadrahyla esperancensis	1	1	1	1
Charadrahyla nephila	0.833333	0.833333	1	1
Charadrahyla pinorum	0.428571	0.142857	0.571429	1
Charadrahyla sakbah	0	0.5	1	1
Charadrahyla taeniopus	0.333333	1	1	1
Charadrahyla trux	0	0	0.5	1
Charadrius obscurus	0	0	0	0
Charadrius thoracicus	0	0.5	0.1	0.3
Charina umbratica	0	1	1	1
Charmosyna amabilis	0	0	0	0
Charmosyna palmarum	0	0	0.333333	0.666667
Charmosyna palmarum	0	0.473684	0.480263	0.657895
Chasiempis ibidis	0.0133668	0.300752	0.253968	0.719298
Chasiempis sandwichensis	0.777778	0.111111	0.666667	0.888889
Chasiempis sclateri	0	0	0	0
Cheirogaleus andysabini	0	0	0.5	1
Cheirogaleus crossleyi	0	0.866667	0.533333	0.0666667
Cheirogaleus lavasoensis	0	0	0	0
Cheirogaleus major	0	0.333333	0	0.5
Cheirogaleus medius	0.142857	0.285714	0.142857	0.285714
Cheirogaleus shethi	0	0	0.333333	0.666667
Cheirogaleus sibreei	0	0.666667	0.333333	0.333333
Chelonoidis becki	0	0	0	0
Chelonoidis darwini	0	0	0	0
Chelonoidis guntheri	0	0	0	0
Chelonoidis microphyes	0	0	0	0
Chelonoidis phantasticus	0	0	0	0
Chelonoidis vandenburghi	0	0	0	0
Chelonoidis vicina	0	0	0	0
Chersobius boulengeri	0	0.529412	0.941176	1
Chersobius signatus	0.2	0.76	1	1
Chersodromus rubriventris	1	1	1	1
Chersophilus duponti	0.0384615	0.461538	0.307692	0.884615
Chiasmocleis alagoana	0	0.571429	0.714286	0.857143
Chiasmocleis altomontana	0	1	0	1
Chiasmocleis parkeri	0.4	0.6	0.4	1
Chiasmocleis quilombola	0	0.333333	0	1
Chiasmocleis sapiranga	0.5	1	1	1
Chiasmocleis veracruz	0	1	0.8	1
Chilabothrus granti	0	0	0	1
Chilabothrus schwartzi	0	0	0	0
Chilabothrus subflavus	0	0	0.2	1
Chilonatalus micropus	0.125	0.125	0.5	1
Chinchilla chinchilla	0.129496	0.899281	0.942446	0.978417
Chinchilla lanigera	0.166667	0.666667	0.833333	1
Chioninia vaillantii	0	1	1	0
Chirixalus dudhwaensis	0	0	0	0
Chirixalus trilaksonoi	0	0	0	1
Chiroderma improvisum	0	1	1	1
Chironius vincenti	0	0	1	1
Chiropodomys karlkoopmani	0	1	0	1
Chiropotes albinasus	0	0.967742	0.935484	1
Chiropotes satanas	0	0.1	0.4	0.8
Chiropotes utahickae	0	0.5	1	1
Chiropterotriton arboreus	0	1	1	1
Chiropterotriton aureus	0	1	1	1
Chiropterotriton ceronorum	0	1	1	1
Chiropterotriton chico	0	1	1	1
Chiropterotriton chiropterus	0.5	1	1	1
Chiropterotriton chondrostega	1	1	1	1
Chiropterotriton cieloensis	1	1	1	1
Chiropterotriton cracens	1	1	1	1
Chiropterotriton dimidiatus	0	1	1	1
Chiropterotriton lavae	0.5	1	1	1
Chiropterotriton magnipes	1	1	1	1
Chiropterotriton melipona	0.5	1	1	1
Chiropterotriton miquihuanus	1	1	1	1
Chiropterotriton multidentatus	0	1	1	1
Chiropterotriton nubilus	0.5	1	1	1
Chiropterotriton orculus	0.25	0.75	1	1
Chiropterotriton perotensis	0	1	1	1
Chiropterotriton terrestris	0	1	1	1
Chiropterotriton totonacus	0	1	1	1
Chitra chitra	0.315315	0.333333	0.468468	0.405405
Chitra vandijki	0	0	0	0
Chlamydotis macqueenii	0	0.277439	0.384146	0.579268
Chlidonias albostriatus	0	0.40591	0.311042	0.762053
Chlidonias albostriatus	0	0	0	0
Chlorocebus djamdjamensis	0	0	0	0
Chlorocichla prigoginei	0.0690209	0.41573	0.41252	0.800963
Chlorodrepanis stejnegeri	0	0.5	1	0
Chloropipo flavicapilla	0.09375	0.3125	0.25	0.625
Chloropsis cochinchinensis	0.00238095	0.00238095	0.00952381	0
Chloropsis flavipennis	0.238095	0	0.119048	0.428571
Chloropsis flavipennis	0.038961	0.12987	0	0
Chloropsis media	0.5	0	0	0
Chloropsis sonnerati	0	0	0.333333	1
Chlorotalpa duthieae	0	0.571429	0	0.857143
Choeroniscus periosus	0.375	0	0.03125	0.40625
Chondrohierax wilsonii	0	0.533981	0.514563	0.849515
Chrotogale owstoni	0.00909091	0	0	0.00909091
Chrysobatrachus cupreonitens	0	0	0	0
Chrysocolaptes erythrocephalus	0.043956	0	0	0
Chrysocolaptes strictus	0	0	0.625	0.25
Chrysocolaptes xanthocephalus	0.777778	0.666667	0	0
Chrysospalax trevelyani	0	0.157895	0.210526	0.368421
Chrysospalax villosus	0	0.1875	0.5625	0.25
Ciconia stormi	0	0.222222	0.481481	0.666667
Cinclodes aricomae	0	0.0645161	0.258065	0.322581
Cinclodes aricomae	0	0	0	0.133333
Cinclodes palliatus	1	0	0	0
Cinclodes palliatus	0.333333	0	0	0
Cinclus schulzii	0	0.266667	0.133333	0.377778
Cinnyris loveridgei	0	0	0	0
Cinnyris rockefelleri	0	0	0	0
Cinnyris rufipennis	0	0.0526316	0	0
Circaetus beaudouini	0	0	0	0
Circus macrosceles	0	0	0	0.020202
Circus maillardi	0	0.0804196	0.0559441	0.122378
Circus maurus	0	0.431655	0.517986	0.719424
Cissa thalassina	0.00985222	0	0.1133	0.0837438
Cisticola aberdare	0	0	0	0
Cistothorus apolinari	0	0.4	1	1
Clanga hastata	0	0.25	0	0.125
Clanga hastata	0	0	0	0.0625
Clibanornis rufipectus	0	1	1	1
Clytoctantes alixii	0.0227273	0.181818	0.772727	0.977273
Clytoctantes alixii	0.0769231	0.384615	0.846154	0.923077
Clytoctantes atrogularis	0.111111	0.20202	0.292929	0.474747
Cnemaspis alantika	0	0	0	0
Cnemaspis alwisi	0	0	0	0
Cnemaspis anaikattiensis	0	0	1	0
Cnemaspis anslemi	0	0	0	0
Cnemaspis assamensis	0.285714	0	0	0
Cnemaspis bayuensis	1	1	0	0
Cnemaspis butewai	0	0	0	0
Cnemaspis elgonensis	0	0	0	0
Cnemaspis flaviventralis	0.5	0	0	0
Cnemaspis gemunu	0	0	0	0
Cnemaspis goaensis	0	0	0	0
Cnemaspis godagedarai	0	0	0	0
Cnemaspis gotaimbarai	0	0	0	0
Cnemaspis hitihamii	0	0	0	0
Cnemaspis indica	0	0	0.8	0
Cnemaspis indraneildasii	0.454545	0	0	0
Cnemaspis ingerorum	0	0	0	0
Cnemaspis jerdonii	0	0	0.111111	0
Cnemaspis kallima	0	0	0	0
Cnemaspis kandiana	0	0	0	0
Cnemaspis karsticola	0	1	0	0
Cnemaspis kivulegedarai	0	0	0	0
Cnemaspis kohukumburai	0	0	0	0
Cnemaspis kottiyoorensis	0	0	0	0
Cnemaspis kumarasinghei	0	0	0	0
Cnemaspis latha	0	0	0	0
Cnemaspis menikay	0	0	0	0
Cnemaspis minang	1	0	1	1
Cnemaspis molligodai	0	0	0	0
Cnemaspis nandimithrai	0	1	0	0
Cnemaspis neangthyi	0	0	0.333333	0
Cnemaspis nilgala	0	0	0	0
Cnemaspis niyomwanae	0	0	0	0
Cnemaspis nuicamensis	0	0	0.25	0
Cnemaspis occidentalis	0	0	0	0.166667
Cnemaspis paripari	1	0	0	0
Cnemaspis phillipsi	0	0	0	0
Cnemaspis podihuna	0	0	0	0
Cnemaspis pulchra	0	0	0	0
Cnemaspis punctata	0	0	0	0
Cnemaspis rajabasa	0	0	0	1
Cnemaspis rajakarunai	0	0	0	0
Cnemaspis rammalensis	0	0	0	0
Cnemaspis retigalensis	0	0	0	0
Cnemaspis samanalensis	0	0	0	0
Cnemaspis scalpensis	0	0	0	0
Cnemaspis selamatkanmerapoh	0	0	0	0
Cnemaspis temiah	0	0	0	0
Cnemaspis tropidogaster	0	0	0	0
Cnemaspis tucdupensis	1	0	0.5	0
Cnemaspis upendrai	0	0	0	0
Cnemaspis wynadensis	0	0	0.75	0
Cnemathraupis aureodorsalis	0.198864	0.545455	0.818182	0.988636
Coccyzus ferrugineus	0.030303	0.0757576	0.121212	0.530303
Cochoa azurea	0	0.2	0.2	0.8
Cochoa beccarii	0.8	0.8	0.8	1
Cochranella euhystrix	0	0	0	0
Cochranella litoralis	0.6	0	0	0
Cochranella xanthocheridia	0	0	0.6	0.8
Coeligena consita	1	1	1	1
Coeligena orina	0.333333	0	0.555556	0.888889
Coeligena prunellei	0	0.2	1	1
Coelops robinsoni	0.2	0.307692	0.369231	0.0769231
Coendou speratus	0	1	1	1
Coenocorypha pusilla	0	0.276596	0.468085	0.0425532
Colaptes fernandinae	0.25	0.275	0.575	0.975
Coleodactylus natalensis	0	0	0	1
Colobodactylus dalcyanus	0	0	0	1
Colobus angolensis	0	0	0	0
Colobus caudatus	1	1	0	0
Colobus polykomos	0.415584	0.038961	0.012987	0.415584
Colobus vellerosus	0.0694444	0.0277778	0.0277778	0.138889
Colostethus agilis	1	0	0.166667	0.666667
Colostethus imbricolus	0	0	0	0.5
Colostethus jacobuspetersi	0.153846	0	0.153846	0.846154
Colostethus latinasus	0	0	0	0.166667
Colostethus mertensi	0.428571	0.142857	0.428571	0.857143
Colostethus thorntoni	0	0	1	1
Colostethus ucumari	0.75	0.5	1	1
Columba argentina	0	0.25	0.5	0.75
Columba elphinstonii	0	0	0	0
Columba eversmanni	0.0661765	0.281863	0.546569	0.914216
Columba pallidiceps	0.147679	0.675105	0.780591	0.78903
Columba punicea	0.00833333	0	0.0166667	0
Columba torringtoniae	0.0188679	0	0	0.0188679
Columbina cyanopis	0	1	1	1
Compsophis vinckei	0	1	0.5	0
Compsophis zeny	0	0.230769	0	0
Concinnia frerei	0	0	0	0.5
Congolacerta asukului	0	0	0	0
Congosorex phillipsorum	0	1	1	0
Coniophanes dromiciformis	0	0	0	0
Conirostrum margaritae	0.0392157	0.00980392	0.156863	0.0882353
Conolophus marthae	0	0	0	0
Conopias cinchoneti	0	0	0	1
Conothraupis mesoleuca	0.0588235	1	0.882353	1
Conraua derooi	1	0	1	0
Conraua goliath	0	0	0	0
Conraua robusta	0	0.125	0	0
Conraua sagyimase	0	0.5	0	0
Contomastix vacariensis	0	0	0.125	0
Contomastix vittata	0.714286	0.428571	1	1
Cophixalus aenigma	0.5	0	0	0
Cophixalus concinnus	0	0	0	0
Cophixalus hosmeri	0	0	0	0
Cophixalus neglectus	0	0	0	1
Cophotis ceylanica	0	0	0	0
Cophotis dumbara	0	0	0	0
Cophyla alticola	0.25	0	0.25	0.75
Cophyla karenae	0	1	0	0
Cophyla maharipeo	0	0	0.5	1
Cophyla mavomavo	0	0	0	1
Cophyla milloti	0.666667	0	0.666667	0.333333
Cophyla noromalalae	0	0	0	1
Cophyla occultans	0.333333	0	0	1
Cophyla olgae	0.25	0	0.25	0.75
Cophyla puellarum	0	0	0	1
Cophyla rava	0	0	0	1
Cophyla tetra	0.25	0	0	0.75
Cophyla tsaratananaensis	0.5	0	0.5	0.5
Coracopsis barklyi	0	0.0502513	0	0.0150754
Coracornis sanghirensis	0	0	0	0
Corallus blombergi	0.375	0	0	0.25
Corallus cropanii	1	0	0	0.8
Cordylus marunguensis	0	0	0	0
Cornufer citrinospilus	1	0	0	1
Cornufer desticans	0	0	1	0.5
Cornufer minutus	0	0	0.25	0
Cornufer nexipus	0.307692	0	0	0.230769
Cornufer parilis	0	0	1	1
Cornufer parkeri	0	0	0	0
Cornufer wolfi	0	0	0	0
Corvus florensis	0.00900277	0.393352	0.585873	0.788089
Corvus kubaryi	0.125	0.15625	0.6875	1
Corvus leucognaphalus	0	0	0	0
Corvus leucognaphalus	0	0	0	0
Corvus unicolor	0	0	0.5	0.5
Corvus unicolor	0	0.337838	0.121622	0.351351
Coryphaspiza melanotis	0	1	0	0
Coryphophylax brevicauda	1	0.666667	0	0
Cossypha heinrichi	0	0	0.111111	0
Cotinga maculata	0.345238	0.738095	0.416667	1
Cotinga ridgwayi	0.5	0	0.25	1
Cotinga ridgwayi	0	0	0	0
Cranioleuca berlepschi	0	0.45	0.7	0.85
Cranioleuca curtata	0.0666667	0	0	0.294444
Cranioleuca henricae	0.333333	0.5	1	0.833333
Cranioleuca muelleri	0.342857	0.857143	0.914286	1
Crateromys heaneyi	1	1	0	0
Crateromys schadenbergi	1	0.8	0.4	0
Craugastor amniscola	0.666667	0.666667	1	1
Craugastor angelicus	0.666667	0	0	1
Craugastor aphanus	1	1	0.5	1
Craugastor aurilegulus	1	0.444444	0.111111	1
Craugastor azueroensis	0	0	0	0.5
Craugastor blairi	0.25	0	0.25	1
Craugastor bocourti	1	1	1	1
Craugastor brocchi	0.75	0.875	1	1
Craugastor campbelli	1	1	0	1
Craugastor castanedai	1	0	0	1
Craugastor charadra	1	1	0.666667	1
Craugastor chingopetaca	0.666667	0.333333	0.333333	1
Craugastor coffeus	1	1	0.5	1
Craugastor cyanochthebius	1	1	0	1
Craugastor daryi	1	1	1	1
Craugastor emcelae	0.25	0	0.25	1
Craugastor emleni	1	1	1	1
Craugastor escoces	0	0	0.333333	1
Craugastor evanesco	0	0	0	1
Craugastor fleischmanni	0.2	0	0.4	1
Craugastor galacticorhinus	1	1	1	1
Craugastor glaucus	0	1	1	1
Craugastor greggi	1	0.333333	0.666667	1
Craugastor guerreroensis	1	0	0.5	1
Craugastor gulosus	0.25	0	0.25	1
Craugastor gutschei	1	0.666667	0	1
Craugastor inachus	1	0.6	1	1
Craugastor laevissimus	0.916667	0.708333	0.5	1
Craugastor matudai	1	0.5	0.25	1
Craugastor megalotympanum	0	1	1	1
Craugastor milesi	1	1	0	1
Craugastor monnichorum	0.25	0	0.25	1
Craugastor montanus	1	0.6	0.4	1
Craugastor nefrens	1	1	0	1
Craugastor obesus	0	0	0.5	1
Craugastor palenque	0.625	1	0.875	1
Craugastor pechorum	0.5	0.25	0.25	1
Craugastor pelorus	0.5	0.666667	1	1
Craugastor pozo	1	0	1	1
Craugastor ranoides	0.384615	0.192308	0.192308	1
Craugastor rayo	0	0	0.333333	1
Craugastor rivulus	0.833333	1	1	1
Craugastor rostralis	1	1	0.6	1
Craugastor sagui	0	0	0	1
Craugastor saltator	0	0	0.5	1
Craugastor sandersoni	0.857143	1	0.571429	1
Craugastor spatulatus	0.666667	1	1	1
Craugastor stadelmani	1	0.75	0	1
Craugastor stuarti	1	0.375	0.75	1
Craugastor tabasarae	0	0	0	1
Craugastor taurus	0.333333	0	0	1
Craugastor taylori	0	1	1	1
Craugastor uno	0.285714	0.285714	1	1
Craugastor vulcani	0	1	1	1
Craugastor xucanebi	0.888889	1	1	1
Crax alberti	0	0.08	0.68	1
Crax alector	0.409836	0.770492	0.47541	1
Crax blumenbachii	0.5	0.928571	0.928571	1
Crax fasciolata	0.00694444	0.416667	0.305556	0.734375
Crax globulosa	0.12766	0.411348	0.269504	0.833333
Crax rubra	0	0	0	0
Cricetus cricetus	0	0.343137	0.627451	0.990196
Criniger olivaceus	0	0	0	0.0454545
Crithagra ankoberensis	0	0.148148	0.296296	0.506173
Crithagra concolor	0.212766	0.617021	0.659574	0.87234
Crithagra flavigula	0	0	0	0
Crithagra xantholaema	0.0173502	0.241325	0.175079	0.681388
Crocidura andamanensis	1	1	0	0
Crocidura bottegoides	0	0	0	0
Crocidura desperata	0	0.375	0.5	0
Crocidura eisentrauti	0	0	0	0
Crocidura harenna	0	0	0	0
Crocidura hikmiya	0	0	0	0
Crocidura hispida	1	0	0	0
Crocidura jenkinsi	1	1	0	0
Crocidura lanosa	0	0	0	0
Crocidura lucina	0	0	0	0
Crocidura manengubae	0	0.333333	0	0
Crocidura mdumai	0.333333	0.333333	0	0
Crocidura miya	0	0	0	0
Crocidura negrina	0	1	0	0
Crocidura phaeura	0.333333	0	0	0
Crocidura picea	0	0	0	0
Crocidura stenocephala	0	0	0	0
Crocidura tarella	0	0	0	0
Crocidura telfordi	0	0.333333	0.666667	0
Crocidura usambarae	0	0	0	0
Crocidura wimmeri	1	0	0	0
Crocidura zimmermanni	1	1	1	1
Crocodylus acutus	0.0405157	0.152855	0.20442	0.813996
Crocodylus intermedius	0.4	0.6	1	1
Crocodylus mindorensis	0.27907	0.627907	0.139535	0.116279
Crocodylus palustris	0.00829876	0	0.00414938	0
Crocodylus rhombifer	0	0	0.333333	1
Crocodylus siamensis	0.00511945	0.00341297	0.00511945	0.00853242
Crossodactylodes itambe	1	1	0	1
Crossodactylodes izecksohni	1	1	1	1
Crossodactylodes septentrionalis	0	1	1	1
Crossodactylus cyclospinus	0	1	0	1
Crossodactylus dantei	0	1	0	1
Crossodactylus timbuhy	1	0.5	0.5	1
Crossodactylus werneri	0	0.142857	0	1
Crotalus pusillus	0	0.222222	0.777778	1
Crotalus stejnegeri	0.444444	0.888889	0.777778	1
Crotaphatrema lamottei	0	0	0	0
Crotaphytus reticulatus	0	0.675	0.725	1
Cryptobatrachus pedroruizi	0.333333	1	1	1
Cryptobatrachus remotus	0.333333	1	1	1
Cryptobatrachus ruthveni	0	1	1	1
Cryptoblepharus ater	1	0	0	0
Cryptochloris zyli	0	0.75	1	1
Cryptoprocta ferox	0	0.0365854	0	0.0182927
Cryptospiza shelleyi	0	0	1	1
Cryptotis endersi	0.333333	0	0.333333	1
Cryptotis griseoventris	0	1	1	1
Cryptotis magna	0.875	0.75	1	1
Cryptotis meridensis	0.75	0.625	0.75	1
Cryptotis merus	0	0	0	0
Cryptotis phillipsii	0.4	0	0.8	1
Cryptotriton alvarezdeltoroi	0.5	0.5	1	1
Cryptotriton monzoni	1	1	1	1
Cryptotriton nasalis	1	1	0	1
Cryptotriton necopinus	1	1	0	1
Cryptotriton sierraminensis	1	1	1	1
Cryptotriton veraepacis	1	1	1	1
Cryptotriton xucaneborum	1	1	1	1
Crypturellus kerriae	0.0527704	0.343008	0.350923	0.759894
Ctenomys flamarioni	0	0	0	0
Ctenomys lami	0	0	0	0
Ctenomys latro	0	0	0	0
Ctenomys occultus	0	0	0	0
Ctenomys sociabilis	0.333333	0.555556	1	1
Ctenophryne aequatorialis	0	0.25	0	0.25
Ctenophryne barbatula	0	0	0	1
Ctenophryne carpish	0.5	0.5	0.5	0.5
Ctenosaura melanosterna	1	0.6	0.2	1
Ctenotus lancelini	0	0	1	1
Ctenotus ora	1	1	1	1
Cubatyphlops epactius	0	0	0	0
Culicivora caudacuta	0.25	1	1	1
Cuon alpinus	0.00255428	0.00255428	0.00255428	0.00766284
Cuora amboinensis	0.0252632	0.0484211	0.0178947	0.0305263
Cuora bourreti	0	0.05	0.2	0.1
Cuora galbinifrons	0	0	0	0
Cuora mouhotii	0.00359712	0.00719424	0.0107914	0
Cuora picturata	0	0	0	0
Cuora trifasciata	0	0	0	0
Cyanochen cyanoptera	0	0	0.25	1
Cyanolanius comorensis	0	0.10303	0.0121212	0.0181818
Cyanolyca mirabilis	1	1	1	1
Cyanolyca mirabilis	0.105263	0.0526316	0	0.526316
Cyanoramphus forbesi	0	0	0	0
Cyanoramphus malherbi	0.25	0	0.25	0
Cyanoramphus unicolor	0	0	0	1
Cyclanorbis elegans	0	0	0	0
Cyclanorbis senegalensis	0.00787402	0	0	0.125984
Cyclemys atripons	0.0909091	0	0	0
Cyclemys oldhamii	0.038961	0.017316	0.004329	0
Cyclemys pulchristriata	0	0	0	0
Cycloderma frenatum	0	0.22449	0.102041	0.0612245
Cyclopsitta coxeni	0	0	0	0.142857
Cycloramphus bandeirensis	1	1	0	1
Cycloramphus brasiliensis	0.25	0.75	0	1
Cycloramphus heyeri	0	0	0	1
Cycloramphus izecksohni	0	0	0	0
Cycloramphus organensis	0.333333	0.666667	0	1
Cyclotyphlops deharvengi	0.666667	0.0833333	0.166667	0.25
Cyclura collei	0	0	0	1
Cylindrophis maculatus	0	0	0	0
Cynisca gansi	0	0	0	0
Cynisca schaeferi	0	0	0	0
Cynogale bennettii	0.0569307	0.0792079	0.0717822	0.0643564
Cynomys mexicanus	1	1	1	1
Cynops ensicauda	0	1	0	0
Cyornis caerulatus	0.555556	0.888889	0.888889	1
Cyornis ruckii	0.156522	0.217391	0.130435	0.156522
Cyornis sanfordi	0.0165975	0.00829876	0.0373444	0
Cypseloides niger	0.412245	0.465306	0.62449	0.930612
Cypseloides niger	0.013245	0.172185	0.437086	0.903974
Cyrtodactylus auribalteatus	1	1	0	0
Cyrtodactylus badenensis	0	0	0	0
Cyrtodactylus bichnganae	0	0	0	0
Cyrtodactylus brevidactylus	1	0	0	0
Cyrtodactylus chamba	0	1	0	0
Cyrtodactylus chanhomeae	0	0	1	0
Cyrtodactylus chrysopylos	0	0	0	0
Cyrtodactylus deveti	1	0.75	0.625	1
Cyrtodactylus edwardtaylori	0	0	0	0
Cyrtodactylus fraenatus	0	0	0	0
Cyrtodactylus gialaiensis	0	0.5	0.5	0
Cyrtodactylus gordongekkoi	0	0	1	0
Cyrtodactylus grismeri	1	0	0.5	0
Cyrtodactylus guakanthanensis	0	0	0	0
Cyrtodactylus hidupselamanya	0	1	0	0
Cyrtodactylus huongsonensis	0.5	0	0	0
Cyrtodactylus huynhi	0	0	0	0
Cyrtodactylus jaegeri	0	1	0	0
Cyrtodactylus khammouanensis	0	0	0	0
Cyrtodactylus khelangensis	0	0.333333	0	0
Cyrtodactylus lomyenensis	0	0	0	0
Cyrtodactylus montanus	0	0	0	0
Cyrtodactylus nigriocularis	0	0	0	0
Cyrtodactylus otai	0	0	0	0
Cyrtodactylus pantiensis	0.333333	0.666667	0.333333	0.666667
Cyrtodactylus psarops	1	1	0	0
Cyrtodactylus ramboda	0	0	0	0
Cyrtodactylus sharkari	0	0	0	0
Cyrtodactylus soba	0	0	0	0
Cyrtodactylus speciosus	0	0	1	0
Cyrtodactylus subsolanus	0	0	0	0
Cyrtodactylus sworderi	0	0.2	0	0.6
Cyrtodactylus takouensis	0	0	0	0
Cyrtodactylus thuongae	0	0	0	0
Cyrtodactylus trilatofasciatus	0	0	0	0
Cyrtodactylus wakeorum	0.2	0	0	0
Cyrtodactylus wallacei	0	0	0	0
Cyrtodactylus yakhuna	0	0	0	0
Cyrtonyx ocellatus	0.0136799	0.385773	0.300958	0.834473
Cyrtonyx ocellatus	0.0142857	0.0285714	0.0142857	0
Cyrtonyx ocellatus	0	0	0	0
Dacnis berlepschi	0.0152778	0.136111	0.306944	0.519444
Dacnis berlepschi	0	0	0	0
Dacnis hartlaubi	0.188119	0.277228	0.633663	0.90099
Dacnis hartlaubi	1	0	0	0
Dama mesopotamica	0.636364	1	1	1
Darevskia alpina	0.714286	0	0.857143	1
Darevskia bendimahiensis	1	1	1	1
Darevskia clarkorum	0	0	0.666667	1
Darevskia dryada	0	0	0.666667	1
Darevskia kopetdaghica	1	1	1	1
Darevskia rostombekowi	0.428571	1	1	1
Darevskia uzzelli	0.5	0.5	1	1
Dasia haliana	0	0	0	0
Dasia subcaerulea	0	0	0	0
Dasycrotapha speciosa	0	0	1	0
Dasycrotapha speciosa	0.2	0	0.6	0
Dasyornis brachypterus	0.00339271	0.00254453	0.000848176	0.00169635
Dasyornis brachypterus	0	0.5	0.25	0
Dasyprocta mexicana	0.541667	0.645833	0.916667	0.979167
Dasyurus hallucatus	0	0	0.0714286	0
Daubentonia madagascariensis	0	0.26087	0.0724638	0.0289855
Deinagkistrodon acutus	0	0.04	0	0.04
Delanymys brooksi	0	0	0	0
Delma impar	0	1	1	0
Dendrelaphis caudolineolatus	0	0	0	0
Dendrelaphis schokari	0	0	0	0
Dendrelaphis sinharajensis	0	0	0	0
Dendrocolaptes punctipectus	0	0	0	0.0121951
Dendromus kahuziensis	0	0	0	0
Dendrophidion boshelli	0	0	1	1
Dendrophryniscus davori	0	1	0	1
Dendrophryniscus lauroi	0	1	0	1
Dendropsophus dutrai	0	1	1	1
Dendropsophus gryllatus	0	0	0	0
Dendropsophus meridensis	1	0.75	0.75	1
Dendropsophus nekronastes	0	1	1	1
Dendropsophus studerae	0.333333	1	1	1
Dendrortyx barbatus	0.571429	0.532468	0.38961	0.714286
Dendrotriton bromeliacius	1	0	0.5	1
Dendrotriton chujorum	1	0.5	1	1
Dendrotriton cuchumatanus	1	1	1	1
Dendrotriton kekchiorum	0	1	1	1
Dendrotriton megarhinus	1	0	1	1
Dendrotriton rabbi	1	0	1	1
Dendrotriton sanctibarbarus	1	1	1	1
Dendrotriton xolocalcae	1	0.5	0.5	1
Desmalopex leucopterus	0.444444	0.62963	0.148148	0
Desmalopex microleucopterus	1	0	0	0
Desmomys yaldeni	0.285714	0	0	0
Diasporus anthrax	0	0	1	1
Diasporus igneus	0	0	0	1
Diasporus majeensis	0	0	0	1
Diasporus pequeno	0	0	0	0
Diasporus sapo	0	0	0	0
Dibamus bogadeki	0	0	0	0
Dibamus seramensis	1	0.5	1	0
Dicaeum haematostictum	0.260274	0.589041	0.191781	0.0958904
Dicaeum haematostictum	0.315789	0.473684	0.105263	0
Dicaeum quadricolor	0.597222	0.291667	0.444444	0.395833
Dicaeum retrocinctum	1	0	0	0
Dicerorhinus sumatrensis	0.0492308	0.0523077	0.0892308	0.0615385
Dicrurus fuscipennis	0.219178	0.191781	0.465753	0.794521
Dicrurus fuscipennis	0	0.00207254	0.00207254	0
Dicrurus fuscipennis	1	0	0	0
Dicrurus menagei	0	0	0	0
Dicrurus waldenii	0	0	0	0
Didunculus strigirostris	0	0.210526	0.412281	0.719298
Didunculus strigirostris	0.0192308	0	0	0
Didynamipus sjostedti	0	0	0	0
Dinarolacerta mosorensis	0.666667	0.666667	1	1
Dinaromys bogdanovi	0.0666667	0.733333	1	1
Diomedea amsterdamensis	0	0.714286	0.571429	1
Diplodactylus polyophthalmus	0.636364	0.727273	1	1
Diplogale hosei	0	0.0588235	0.0784314	0
Diplothrix legata	0	1	0	0
Dipodomys ingens	0	0.285714	0.857143	1
Dipodomys nitratoides	0	0.4	0.9	1
Dipodomys stephensi	0.428571	1	0.857143	1
Dipsas elegans	0.166667	0	0.333333	0.666667
Dipsas ellipsifera	0.333333	0	0	1
Dipsas oligozonata	0.222222	0.111111	0.222222	0.333333
Ditaxodon taeniatus	0.0974359	0.0307692	0.0205128	0.620513
Dixonius kaweesaki	0	0	0	0
Doliornis remseni	0	0.27907	0.0232558	0
Doliornis sclateri	0	0.101124	0.0374532	0.419476
Dorcatragus megalotis	0	0	0	0
Drepanis coccinea	0	0	0.25	0
Dreptes thomensis	0	0.548673	0.0884956	0.20354
Drymoluber apurimacensis	0	0	0	0
Dryocopus hodgei	0.0561798	0.0898876	0.438202	0.657303
Dryophytes arboricola	0.285714	0	0.857143	1
Dryophytes walkeri	0	1	1	1
Ducula aurorae	0	1	0	1
Ducula bakeri	0	0	1	1
Ducula brenchleyi	0	0	0.333333	0.833333
Ducula carola	0	0	0	0
Ducula mindorensis	0.00475668	0.0812294	0.120381	0.147457
Ducula mindorensis	1	0	0	0
Duellmanohyla chamulae	0.8	0.6	1	1
Duellmanohyla lythrodes	0	0	0	1
Duellmanohyla salvavida	1	0.4	0	1
Duellmanohyla soralia	1	1	0	1
Duellmanohyla uranochroa	0.142857	0	0.285714	1
Duttaphrynus beddomii	0	0	0	0
Duttaphrynus brevirostris	0.666667	0	0	0
Duttaphrynus crocus	0.333333	0	0	0
Duttaphrynus kotagamai	0	0	0	0
Duttaphrynus noellerti	0	0	0	0
Dyacopterus brooksi	0.594406	0.293706	0.447552	0.391608
Dyacopterus rickarti	0.666667	0.833333	0.5	0.333333
Dysithamnus occidentalis	0.0882353	0.0294118	0	0.205882
Dysithamnus plumbeus	0.412698	0.666667	0.460317	1
Ebenavia maintimainty	0	0.25	0	0
Ebenavia tuelinae	1	0	0	0
Echinanthera cephalomaculata	0	1	1	1
Echinosaura brachycephala	0.333333	0	0.333333	1
Echinosaura keyi	0.428571	0	0.142857	0.571429
Echinotriton andersoni	0	1	0	0
Echiothrix leucura	1	0	1	1
Eclectus cornelia	0	1	0	0
Eclectus riedeli	1	0	1	1
Ecnomiohyla fimbrimembra	0.4	0	0.2	1
Ecnomiohyla minera	1	1	1	1
Ecnomiohyla salvaje	1	1	0.333333	1
Ecnomiohyla veraguensis	0	0	0	1
Ectopoglossus confusus	0	0	0	0.5
Ectopoglossus isthminus	0	0	0	1
Ectopoglossus lacrimosus	0.666667	0	0	0.666667
Edolisoma ostentum	1	0.857143	0.571429	1
Edolisoma ostentum	0.0202312	0.00867052	0	0.00289017
Egretta vinaceigula	0	0.224138	0.372414	0.851724
Egretta vinaceigula	0.75	0.75	0	0
Eidolon dupreanum	0	0.0179641	0	0.0179641
Elachistocleis erythrogaster	0	0	0	0
Elaphe moellendorffi	0	0.0253165	0	0
Elaphe taeniura	0.0075815	0.0174375	0.00985595	0.0136467
Electron carinatum	0.5	0.604167	0.4375	1
Eleoscytalopus psychopompus	0	0	0	0
Eleothreptus candicans	0.0325	0.3925	0.2775	0.9475
Eleutherodactylus acmonis	0	0	0	1
Eleutherodactylus adelus	0.5	1	1	1
Eleutherodactylus albipes	0	0	1	1
Eleutherodactylus alticola	0	0	0	1
Eleutherodactylus amadeus	0	0	0	1
Eleutherodactylus andrewsi	0	0	0	1
Eleutherodactylus aporostegus	0	0	0	1
Eleutherodactylus apostates	0	0	0	1
Eleutherodactylus armstrongi	0.75	0.5	0.5	1
Eleutherodactylus audanti	0.6	0.4	0.4	1
Eleutherodactylus auriculatoides	0.75	0.25	0.75	1
Eleutherodactylus bakeri	0	0	0	1
Eleutherodactylus barlagnei	0	1	1	1
Eleutherodactylus bartonsmithi	0	0	0	1
Eleutherodactylus beguei	0	0	1	1
Eleutherodactylus bothroboans	1	0	0	1
Eleutherodactylus bresslerae	0	0	0	1
Eleutherodactylus brevirostris	0	0	0	1
Eleutherodactylus casparii	0	1	0.666667	1
Eleutherodactylus cattus	0	0	1	1
Eleutherodactylus cavernicola	0	0	0	1
Eleutherodactylus chlorophenax	0	0	0	1
Eleutherodactylus cooki	0	0	0.5	1
Eleutherodactylus counouspeus	0	0	0	1
Eleutherodactylus cubanus	0	0	0.666667	1
Eleutherodactylus cundalli	0	0	0.333333	1
Eleutherodactylus diplasius	0	0	0	1
Eleutherodactylus emiliae	0	1	0.5	1
Eleutherodactylus erendirae	0	0	1	1
Eleutherodactylus erythroproctus	0	0	0	1
Eleutherodactylus etheridgei	0	0	0.5	1
Eleutherodactylus eunaster	0	0	0	1
Eleutherodactylus floresvillelai	0	1	1	1
Eleutherodactylus fowleri	1	0.5	0.5	1
Eleutherodactylus furcyensis	0.75	0.25	0.5	1
Eleutherodactylus fuscus	0	0	0.5	1
Eleutherodactylus geitonos	0	1	1	1
Eleutherodactylus glamyrus	0	0	0.666667	1
Eleutherodactylus glandulifer	0	0	0	1
Eleutherodactylus glaphycompus	0	0	0	1
Eleutherodactylus glaucoreius	0	0	0	1
Eleutherodactylus gossei	0	0	0.333333	1
Eleutherodactylus grabhami	0	0	0.25	1
Eleutherodactylus grahami	0	0	1	1
Eleutherodactylus grandis	1	1	1	1
Eleutherodactylus greyi	0	0.4	0.4	1
Eleutherodactylus griphus	0	0	1	1
Eleutherodactylus grunwaldi	0	0	0.5	1
Eleutherodactylus gryllus	0	0.333333	0.666667	1
Eleutherodactylus guantanamera	0.166667	0	0.666667	0.833333
Eleutherodactylus gundlachi	0	0	0.666667	1
Eleutherodactylus haitianus	1	0	0.75	1
Eleutherodactylus hedricki	0	0.333333	0.666667	1
Eleutherodactylus heminota	0.5	0.25	0.25	1
Eleutherodactylus hypostenor	1	1	1	1
Eleutherodactylus iberia	0	0	0.333333	1
Eleutherodactylus intermedius	0	0	0.6	1
Eleutherodactylus ionthus	0	0	1	1
Eleutherodactylus jaliscoensis	0	0	1	1
Eleutherodactylus jamaicensis	0	0	0.333333	1
Eleutherodactylus jaumei	0	0	1	1
Eleutherodactylus juanariveroi	0	0.5	1	1
Eleutherodactylus jugans	1	0.5	0.5	1
Eleutherodactylus junori	0	0	0.5	1
Eleutherodactylus klinikowskii	0.75	1	0.75	1
Eleutherodactylus lamprotes	0	0	0	1
Eleutherodactylus leberi	0	0	1	1
Eleutherodactylus lentus	0	0	0	1
Eleutherodactylus leoncei	1	0.666667	0.666667	1
Eleutherodactylus ligiae	1	1	1	1
Eleutherodactylus locustus	0	0	0.5	1
Eleutherodactylus luteolus	0	0	0.5	1
Eleutherodactylus maestrensis	0	0	1	1
Eleutherodactylus manantlanensis	0	0	0	1
Eleutherodactylus mariposa	0	0	1	1
Eleutherodactylus maurus	0.5	1	1	1
Eleutherodactylus melacara	0	0	0.666667	1
Eleutherodactylus melatrigonum	0.8	0.2	0.8	1
Eleutherodactylus michaelschmidi	0	0	1	1
Eleutherodactylus minutus	0.6	0.4	0.6	1
Eleutherodactylus montanus	1	0	0.75	1
Eleutherodactylus neiba	0.5	0	1	1
Eleutherodactylus nietoi	0	0	0.5	1
Eleutherodactylus nortoni	0.6	0.2	0.4	1
Eleutherodactylus notidodes	0.5	0	1	1
Eleutherodactylus nubicola	0	0	0	1
Eleutherodactylus olibrus	0.8	0.8	0.8	1
Eleutherodactylus orientalis	0	0	0	1
Eleutherodactylus oxyrhyncus	0.5	0	0	1
Eleutherodactylus pantoni	0	0	0.25	1
Eleutherodactylus parabates	0.5	0	1	1
Eleutherodactylus parapelates	0	0	0	1
Eleutherodactylus patriciae	1	0	0.75	1
Eleutherodactylus paulsoni	0.333333	0	0	1
Eleutherodactylus pentasyringos	0	0	0	1
Eleutherodactylus pezopetrus	0	0	1	1
Eleutherodactylus pinarensis	0.285714	0.285714	0.285714	1
Eleutherodactylus pinchoni	0	1	1	1
Eleutherodactylus pituinus	1	0	1	1
Eleutherodactylus poolei	1	0	1	1
Eleutherodactylus portoricensis	0	0.333333	0.666667	1
Eleutherodactylus principalis	0	0	0.5	1
Eleutherodactylus probolaeus	0	0	1	1
Eleutherodactylus rhodesi	0	0	1	1
Eleutherodactylus richmondi	0	0.333333	0.666667	1
Eleutherodactylus ricordii	0	0	0.5	1
Eleutherodactylus rivularis	0	0	0.5	1
Eleutherodactylus rufescens	0	0.333333	0.666667	1
Eleutherodactylus rufifemoralis	1	1	1	1
Eleutherodactylus ruthae	0	0	1	1
Eleutherodactylus semipalmatus	0.5	0	0	1
Eleutherodactylus simulans	0.2	0	0.6	0.8
Eleutherodactylus sisyphodemus	0	0	1	1
Eleutherodactylus sommeri	0.75	0	1	1
Eleutherodactylus staurometopon	0	1	0	1
Eleutherodactylus symingtoni	0.75	0.75	1	1
Eleutherodactylus teretistes	0	0.333333	1	1
Eleutherodactylus tetajulia	0.333333	0	0.666667	0.666667
Eleutherodactylus thorectes	0	0	0	1
Eleutherodactylus toa	0.25	0	0.5	0.75
Eleutherodactylus tonyi	0	0	1	1
Eleutherodactylus turquinensis	0	0	0.5	1
Eleutherodactylus tychathrous	0.5	0	1	1
Eleutherodactylus unicolor	0	0	0	1
Eleutherodactylus ventrilineatus	0	0	0	1
Eleutherodactylus warreni	0	0	1	1
Eleutherodactylus wetmorei	0.4	0.2	0.2	1
Eleutherodactylus wightmanae	0	0.333333	0.666667	1
Eleutherodactylus wixarika	0	1	1	1
Eleutherodactylus zeus	0.8	0.8	0.8	1
Eleutherodactylus zugi	0.75	0.75	1	1
Eliurus penicillatus	0	1	1	0
Eliurus petteri	0	1	0.25	0
Emballonura semicaudata	0	0	0	0
Emballonura serii	0	0	0	0
Emmochliophis miops	1	0	0	1
Emoia adspersa	0	0	0	0
Emoia boettgeri	0	0	0	0
Emoia campbelli	0	0	0	0
Emoia loyaltiensis	0	0	0	0
Emoia mokosariniveikau	0	0	0	0
Emoia parkeri	0	0	0	0
Emoia samoensis	0	0	0	0
Emoia trossula	0	0	0	0
Emoia tuitarere	0	0	0	0
Engystomops coloradorum	0.25	0	0.25	0.5
Engystomops guayaco	0	0	0	0
Enhydris longicauda	0	0	0	0
Enyalioides altotambo	0.5	0	0	0
Enyalioides annularis	0.111111	0.666667	0.444444	1
Enyalioides groi	0	0	0	0.75
Enyalioides oshaughnessyi	0.409091	0	0	0.181818
Enyalioides rubrigularis	0.25	0.75	0.25	1
Enyalioides touzeti	0	0	0	0
Enyalius erythroceneus	0	1	1	1
Eonycteris robusta	0.361702	0.531915	0.212766	0.148936
Eos cyanogenia	0	0.0902256	0.195489	0.406015
Eos histrio	0.0441989	0	0.00552486	0.00552486
Epibator greeri	1	0	0	0
Epicrionops columbianus	0.75	0	0.25	0.75
Epicrionops parkeri	0	0	1	1
Epictia clinorostris	0	1	0.888889	0.555556
Epictia striatula	0	0	0	0.5
Epipedobates darwinwallacei	0.2	0	0.2	0.6
Epipedobates tricolor	0	0	0	0
Eptesicus guadeloupensis	0	1	1	1
Eptesicus japonensis	0	0	0	0
Equus africanus	0	0	0	0
Equus ferus	0	0.875	1	1
Equus grevyi	0	0	0	0
Equus zebra	0	0.88	0.64	1
Eremias pleskei	0.866667	0.733333	1	1
Eremiascincus antoniorum	0	0	0	0
Eremiascincus butlerorum	0	1	0	0
Ericabatrachus baleensis	0	0	0	0
Eriocnemis isabellae	0.142857	0.142857	0.142857	0.857143
Eriocnemis mirabilis	0.222222	0.222222	0.333333	1
Eriocnemis nigrivestis	0.6	0	0.4	0.8
Eropeplus canus	1	0	0.444444	0.222222
Erythrocebus baumstarki	0	0	0	0
Erythropitta caeruleitorques	0.781818	0.181818	0.436364	0.345455
Erythropitta inspeculata	0	0	0	0
Erythropitta splendida	0	0.0222222	0	0
Erythropitta venusta	0	0.0416667	0.0208333	0.0416667
Euchrepomis sharpei	0.178571	0	0.178571	0
Eudiscoderma thongareeae	0	1	0	0
Eulamprus leuraensis	0	1	1	0
Eulemur albifrons	0.333333	0.0833333	0.25	0.583333
Eulemur cinereiceps	0	0.666667	0.166667	0
Eulemur collaris	0	0	0	0
Eulemur coronatus	0	0	0.5	0.75
Eulemur flavifrons	0.75	0	1	0
Eulemur fulvus	0.0833333	0.416667	0.388889	0.0833333
Eulemur macaco	0.666667	0	0.666667	0.333333
Eulemur mongoz	0.166667	0	0.166667	0
Eulemur rubriventer	0	0.5	0.0588235	0.0882353
Eulemur rufifrons	0	0.391304	0.0434783	0.0434783
Eulemur rufus	0	0.047619	0.142857	0.0952381
Eulemur sanfordi	0	0	0.5	1
Eulidia yarrellii	0.25	1	1	1
Eulipoa wallacei	0.285714	0.5	0.642857	0.642857
Eumops floridanus	0	0	0	0.333333
Eunymphicus cornutus	0	0.0588235	0.235294	0.147059
Eunymphicus cornutus	0.2	0	0.2	0
Eunymphicus uvaeensis	0.0137525	0.318271	0.248527	0.734774
Euparkerella cryptica	0	1	0	1
Euparkerella robusta	1	1	0	1
Eupetaurus cinereus	0	0.857143	0.428571	1
Eupherusa cyanophrys	0.855263	0.789474	0.684211	1
Eupherusa poliocerca	0.307692	0.307692	0.846154	1
Eupleres goudotii	0	0.122449	0	0.0408163
Eupleres major	0.230769	0	0.384615	0.0769231
Euprepiophis perlacea	0.285714	0	0.428571	0.714286
Euproctus platycephalus	0.2	1	1	1
Eupsittula canicularis	0.163934	0.278689	0.47541	0.967213
Eupsittula canicularis	0	0.285714	0.428571	0.571429
Eupsophus altor	0	0	1	1
Eupsophus contulmoensis	0.333333	0	1	1
Eupsophus nahuelbutensis	0.333333	0	1	1
Eupsophus septentrionalis	1	0.666667	1	1
Eurolophosaurus amathites	0	1	1	1
Eurostopodus diabolicus	0	0.208333	0.333333	0.75
Eurycea wallacei	0	0	0.666667	0
Euryceros prevostii	0	0.10395	0.0758836	0.0790021
Eurylepis poonaensis	1	0	0	0
Euryoryzomys lamia	0.140625	0.90625	0.890625	0.96875
Eutrichomyias rowleyi	0.714286	0.5	0.857143	0.357143
Eutropis clivicola	0	0	0	0
Eutropis macrophthalma	1	0.444444	0.444444	0.777778
Eutropis quadratilobus	0	0	0	0
[truncated: 3,847 more rows]

## Sheet: Figure_3b
Threatened terrestrial bird	Percentage of exposure range
	Recent (1975-2024)	SSP126 (2051-2100)	SSP245(2051-2100)	SSP585(2051-2100)
Accipiter brachyurus	0.307692	0	0	0.230769
Accipiter butleri	0.00141044	0.0662906	0.0296192	0.0789845
Accipiter gundlachi	0.035514	0.35514	0.334579	0.872897
Accipiter henstii	0	0.0833333	0.145833	0.333333
Accipiter imitator	0	0	0.285714	0.428571
Accipiter luteoschistaceus	0	0	0	0
Accipiter luteoschistaceus	0.740741	0.185185	0.222222	0.148148
Accipiter princeps	0.830189	0.226415	0.471698	0.377358
Aceros nipalensis	0	0	0.0178571	0
Acridotheres cinereus	0.4	0.4	0.6	0.4
Acridotheres cinereus	0	0.2	0.0666667	0
Acridotheres javanicus	0.0619835	0.0764463	0.115702	0.115702
Acridotheres melanopterus	0.0444444	0.111111	0.311111	0.622222
Acrobatornis fonsecai	0.0070922	0	0.0141844	0
Acrocephalus brevipennis	0	0.0670103	0.0773196	0.139175
Acrocephalus familiaris	0.0204082	0.380952	0.972789	1
Acrocephalus rehsei	0	0.0532959	0.00701262	0.0168303
Actenoides bougainvillei	0.0491803	0.0679157	0.0749415	0.0702576
Actenoides excelsus	0.266667	0.8	0.266667	0.2
Actenoides hombroni	0.390244	0.560976	0.097561	0
Actenoides regalis	0.4875	0.98125	0.99375	0.99375
Actophilornis albinucha	0	0.0175439	0.0350877	0.0526316
Aegotheles savesi	0.2	0	0.2	0
Aerodramus bartschi	0.116402	0.700176	0.78836	0.91358
Aerodramus bartschi	0	0.0482315	0.0353698	0.0707395
Aerodramus elaphrus	0	0	0	0
Aethopyga duyvenbodei	0	0.5	0.5	1
Afropavo congensis	0	0.333333	1	0
Afropavo congensis	0	0.0913706	0.598985	0.954315
Afrotis afra	0.2	0	0	1
Agamia agami	0.0940594	0.59901	0.581683	0.903465
Agapornis nigrigenis	0.2	0.2	0	1
Agelaius tricolor	0	0.0410367	0.00431965	0.0367171
Agelaius xanthomus	0.0121556	0.316045	0.273096	0.715559
Agelastes meleagrides	0.296296	0.111111	0.037037	0.703704
Aglaeactis aliciae	0	1	0	0
Aglaiocercus berlepschi	0.2	0.2	0.4	0.4
Agriornis albicauda	0.40625	0.15625	0.5	0.671875
Agriornis albicauda	0.0289855	0.115942	0.42029	0.0289855
Alauda razae	0	0	0	0
Alcedo euryzona	0.0033557	0.0033557	0.0100671	0
Alectrurus risora	0	1	0	0
Alectrurus risora	0.043956	0.0725275	0.0769231	0.0835165
Alectrurus tricolor	0	0.278481	0.177215	0.924051
Alexandrinus eques	0	0	0	0
Alopecoenas canifrons	0	0	0	0.0769231
Alopecoenas erythropterus	0	0	0	1
Alopecoenas hoedtii	0.0526316	0.0315789	0.494737	0.252632
Alopecoenas rubescens	0	0	0	0
Alopecoenas stairi	0	0	0	0
Alophoixus tephrogenys	0	0	0	0
Amandava formosa	0.0263158	0.0789474	0.157895	0.421053
Amaurocichla bocagii	0.275229	0.394495	0.577982	0.798165
Amaurornis magnirostris	0	0	0	1
Amazilia alfaroana	0.0689655	0.310345	0.965517	1
Amazilia boucardi	0.5	1	1	1
Amazilia lilliae	0	0	0	0
Amazilia luciae	1	0.9	0.4	1
Amazona agilis	0	0	0	0
Amazona auropalliata	0.626866	0.358209	0.358209	1
Amazona barbadensis	0.666667	1	0.666667	1
Amazona collaria	0	0	0.25	1
Amazona finschi	0.5	1	0.5	1
Amazona finschi	0.0283688	0.22695	0.510638	0.907801
Amazona imperialis	0	0.36	0.0266667	0.0266667
Amazona lilacina	0	0	0	0
Amazona oratrix	0.285714	0.571429	0.785714	1
Amazona oratrix	0	0.0924138	0.237241	0.388966
Amazona pretrei	0	0.295652	0.0956522	0.121739
Amazona rhodocorytha	0	0	0.818182	1
Amazona tucumana	0.222222	0	0.888889	1
Amazona ventralis	0.00814212	0.295337	0.274611	0.711325
Amazona versicolor	0.270588	0.311765	0.570588	0.729412
Amazona vinacea	0	0.0420933	0.00568828	0.0648464
Amazona viridigenalis	0.685714	0.885714	1	1
Amazona viridigenalis	0	0.595238	0.380952	0.619048
Amazona vittata	0	0	0	0.0463576
Ammospiza caudacuta	0.357143	0.5	0.5	0.520408
Ammospiza caudacuta	0	0.0103245	0.0162242	0.0265487
Ampelornis griseiceps	0	0.084507	0.521127	0.887324
Ampelornis griseiceps	0	0.010101	0	0.464646
Amytornis woodwardi	0.119403	0.243781	0.427861	0.631841
Anairetes alpinus	0.0727273	0.254545	0.254545	0.163636
Anairetes alpinus	0	0.170833	0.295833	0.458333
Anas albogularis	0.213333	0.173333	0.506667	0.826667
Anas bernieri	0	0.105058	0.206226	0.319066
Anas eatoni	0	0.0715746	0.0572597	0.0879346
Anas laysanensis	0.230769	0.269231	0.0384615	0
Anas luzonica	0.555556	1	1	1
Anas melleri	0.294118	0.0588235	0	0.176471
Anas nesiotis	0	0	0	0
Anas wyvilliana	0	0	0.033557	0.0872483
Anodorhynchus hyacinthinus	0	0.0285714	0.114286	0.371429
Anodorhynchus hyacinthinus	0.0741525	0.733051	0.773305	0.887712
Anthocephala berlepschi	0.222222	0.555556	0.888889	1
Anthracoceros malayanus	0.0537634	0	0.0107527	0
Anthracoceros marchei	0.5	0	0	0
Anthracoceros montani	0	0.25	0.5	1
Anthracoceros montani	0.00772201	0.00617761	0.00540541	0.003861
Anthreptes rubritorques	0	0	0	0
Anthropoides paradiseus	0	0.5	1	0.5
Anthropoides paradiseus	0	0.398058	0.456311	0.699029
Anthus nattereri	0.056338	0.338028	0.169014	0.549296
Anthus nilghiriensis	0	0	1	1
Anthus sokokensis	0	0	0	1
Antilophia bokermanni	0	0	0	1
Antrostomus noctitherus	0.298701	0.922078	0.87013	1
Anumara forbesi	0.333333	0.47619	0.571429	1
Apalharpactes reinwardtii	0	0	0.4	0.8
Apalis kaboboensis	0.176724	0.573276	0.75431	0.806034
Apalis karamojae	0	0	0	0.0040404
Apalis lynesi	0	1	0	0
Aphanotriccus capitalis	0.625	0.125	0.125	1
Aphelocoma coerulescens	0.0789474	0.736842	1	1
Aphrastura masafuerae	0	0	0	0
Aplonis brunneicapillus	0	0	0.5	1
Aplonis cinerascens	0.168067	0.184874	0.201681	0.268908
Aplonis pelzelni	0	0	1	1
Aplonis santovestris	0	0	0.5	1
Aplonis santovestris	0	0	0	0
Apteryx australis	0	0	0	0
Apteryx haastii	0.0689655	0.241379	0	0
Apteryx mantelli	0	0.166667	0.105691	0.247967
Apteryx rowi	0	0.0387427	0.0365497	0.0621345
Aquila adalberti	0.671296	0.99537	1	1
Aquila heliaca	0	0.14382	0.557303	0.982022
Aquila heliaca	0.00486224	0.170178	0.328471	0.45651
Aquila rapax	0.121951	0.829268	0.97561	1
Ara ambiguus	0.0429907	0.437383	0.439252	0.852336
Ara militaris	0.367925	0.707547	0.896226	1
Ara militaris	0.0132626	0.287135	0.323607	0.72878
Ara rubrogenys	0.5625	0.25	0.6875	1
Aramidopsis plateni	0.344828	0.568966	0.603448	0.87931
Aratinga solstitialis	0.1	0	0	0
Arborophila ardens	0	0	0	0
Arborophila mandellii	0	0.0114943	0.0344828	0.0229885
Arborophila orientalis	0.333333	0.185185	0.296296	0.185185
Arborophila rufipectus	0.00380228	0.00760456	0.0114068	0
Arcanator orostruthus	0	0.25	0	0
Ardea humbloti	0	0	0	0.0444444
Ardea occidentalis	0	0.0149254	0.0746269	0.865672
Ardenna bulleri	0.661538	0.453846	0.669231	0.984615
Ardenna bulleri	0.0179502	0.285466	0.318471	0.754488
Ardenna creatopus	0.0211864	0.0550847	0.0254237	0.0466102
Ardeotis nigriceps	0.5	0	0	0
Ardeotis nigriceps	0.2	0	0	0
Argusianus argus	0.0697674	0.116279	0.302326	0.651163
Argusianus argus	0.00251889	0	0	0.00251889
Argya cinereifrons	0	0	0	0
Argya longirostris	0	0	0	0
Arremon perijanus	0	0	0.25	0.625
Asarcornis scutulata	0.0138889	0	0	0
Asthenes helleri	0.016129	0.185484	0.322581	0.685484
Asthenes perijana	0	0	0	0
Asthenes usheri	0	0	0	0.6
Atlapetes blancae	0.297297	0.378378	0.486486	0.837838
Atlapetes melanopsis	0	0	0	0
Atlapetes pallidiceps	0	0	0	0
Atrichornis clamosus	0	0	0	0
Atrichornis rufescens	0.0215827	0.489209	0.647482	0.733813
Attila torridus	0.0526316	0	0	0
Attila torridus	0	0.678049	0.702439	0.970732
Aulacorhynchus huallagae	0	0.6	0.2	0.4
Automolus lammi	0.020202	0.255892	0.181818	0.683502
Aythya ferina	0	0.0517241	0.341954	0.956897
Aythya innotata	0	0.75	0	0
Aythya innotata	0	0.0888889	0.155556	0.244444
Balaeniceps rex	0	0	0	0
Balearica pavonina	0	0.0512821	0.0128205	0.0448718
Balearica regulorum	0	0.666667	1	1
Bangsia aureocincta	0.5	0	1	1
Bangsia flavovirens	0	0	0	0
Bangsia melanochlamys	0	0	0.333333	1
Bangsia melanochlamys	0.611111	0	0.111111	0.444444
Basileuterus griseiceps	0.2	0	0.2	1
Basileuterus ignotus	0	0	0	0
Basileuterus ignotus	0	0	0	0
Belocercus longicaudus	0.0552486	0.0718232	0.0828729	0.0801105
Biatas nigropectus	0.0291262	0.15534	0.0485437	0.407767
Bolborhynchus ferrugineifrons	0.416667	0.25	0.666667	1
Botaurus poiciloptilus	0	0.0616438	0.214612	0.269406
Brachyramphus marmoratus	0	0	0	0.181818
Bradypterus graueri	0	0	0	0
Bradypterus sylvaticus	0	0.333333	0.833333	0
Branta sandvicensis	0	0	0.25	0
Brotogeris pyrrhoptera	0	0	0	0
Bubo blakistoni	0	0.181193	0.515291	0.865443
Bubo philippensis	0.00920245	0.0797546	0	0.0552147
Bubo shelleyi	0.000477327	0.1179	0.153222	0.576611
Buceros bicornis	0.548387	0.677419	0.225806	0
Buceros hydrocorax	0.27027	0.702703	0.243243	0.189189
Buceros mindanensis	0	0.234043	0.489362	0.659574
Buceros rhinoceros	0.146789	0.192661	0.477064	0.651376
Bucorvus abyssinicus	0.5	0.375	1	1
Bucorvus leadbeateri	0	0.0733945	0.0825688	0
Bugeranus carunculatus	0	0.5	0.5	0
Buteo galapagoensis	0	0	0	0
Buteo ridgwayi	0.545455	0.272727	0.681818	1
Buteo socotraensis	0	0.346154	0.5	0.423077
Buteo ventralis	0	0	0.333333	0
Buteogallus coronatus	0.0833333	0.333333	0.25	1
Buteogallus lacernulatus	0.0106952	0.28495	0.239114	0.687548
Bycanistes cylindricus	0.104294	0.0245399	0.0122699	0.196319
Cacatua alba	0.666667	0.555556	0.555556	1
Cacatua alba	0	0	0.235849	0.0188679
Cacatua citrinocristata	0	1	0	0
Cacatua haematuropygia	1	1	0	0
Cacatua haematuropygia	0	0	0	0
Cacatua moluccensis	0	0.057971	0.507246	0.521739
Cacatua moluccensis	0.256198	0.85124	0.884298	1
Cacatua ophthalmica	0.307692	0	0	0.230769
Cacatua sulphurea	0.233766	0.142857	0.272727	0.142857
Calamonastides bensoni	0.027027	0.0810811	0.135135	0.378378
Calamonastides gracilirostris	0	0	0	0
Calamonastides gracilirostris	0.00687702	0.175162	0.230178	0.26254
Calicalicus rufocarpalis	0.104167	0.354167	0.25	0.583333
Calyptophilus tertius	0.6	0.4	0.4	1
Calyptura cristata	0	1	1	1
Calyptura cristata	0	0	0	0.033195
Calyptura cristata	0	0	0	0
Campylopterus calcirupicola	0.0365854	0.47561	0.573171	0.829268
Capito hypoleucus	0.00966184	0.00966184	0.0772947	0.0531401
Capito wallacei	0.0145682	0.0301769	0.00832466	0.00728408
Caprimulgus prigoginei	0	0	0.242718	0.0194175
Carpococcyx viridis	0	0	0	0.0769231
Carpodectes antoniae	0.2	0.4	0	1
Carpodectes antoniae	0.444444	0.511111	0.355556	0.888889
Carpornis melanocephala	0.382353	0.661765	0.426471	1
Carpornis melanocephala	0.027027	0.138996	0.117761	0.627413
Catreus wallichii	0.289474	0.368421	0.105263	0.157895
Catreus wallichii	0.607143	0.660714	0.428571	1
Ceblepyris cucullatus	1	0	0	0
Celeus galeatus	0	0.00892857	0.0267857	0.241071
Celeus obrieni	0	0.603659	0.70122	0.75
Celeus tinnunculus	0	0.294118	0.705882	0.823529
Centrocercus minimus	0	0	0	0.8
Centropus chlororhynchos	0	0	0	0
Centropus rectunguis	0	0.0111732	0.00558659	0.0111732
Centropus steerii	0	0.0528455	0.00813008	0.0284553
Cephalopterus penduliger	0.25	0	0.25	1
Cephalopterus penduliger	0	0.666667	0.666667	0.833333
Cercomacra carbonaria	0.128205	0.0769231	0.384615	0.666667
Certhidea olivacea	0.114583	0.21875	0.208333	0.958333
Ceyx melanurus	0.258065	0.83871	0.290323	0.225806
Ceyx mindanensis	0	0	0	0
Ceyx sangirensis	0	1	1	1
Ceyx websteri	0.0229885	0.0229885	0.137931	0.195402
Chaetocercus berlepschi	0	0	0	0
Chaetocercus bombus	0.12	0.24	0.24	0.68
Chaetocercus bombus	0	0	0.0294118	0.0882353
Chaetura andrei	0.647059	0.823529	0.882353	1
Chamaetylas choloensis	0	0	0.00374532	0
Charadrius obscurus	0	0	0	0
Charadrius thoracicus	0	0.5	0.1	0.3
Charmosyna amabilis	0	0	0	0
Charmosyna palmarum	0	0	0.333333	0.666667
Charmosyna palmarum	0	0.473684	0.480263	0.657895
Chasiempis ibidis	0.0133668	0.300752	0.253968	0.719298
Chasiempis sandwichensis	0.777778	0.111111	0.666667	0.888889
Chasiempis sclateri	0	0	0	0
Chersophilus duponti	0.0384615	0.461538	0.307692	0.884615
Chlamydotis macqueenii	0	0.277439	0.384146	0.579268
Chlidonias albostriatus	0	0	0	0
Chlidonias albostriatus	0	0.40591	0.311042	0.762053
Chlorocichla prigoginei	0.0690209	0.41573	0.41252	0.800963
Chlorodrepanis stejnegeri	0	0.5	1	0
Chloropipo flavicapilla	0.09375	0.3125	0.25	0.625
Chloropsis cochinchinensis	0.00238095	0.00238095	0.00952381	0
Chloropsis flavipennis	0.238095	0	0.119048	0.428571
Chloropsis flavipennis	0.038961	0.12987	0	0
Chloropsis media	0.5	0	0	0
Chloropsis sonnerati	0	0	0.333333	1
Chondrohierax wilsonii	0	0.533981	0.514563	0.849515
Chrysocolaptes erythrocephalus	0.043956	0	0	0
Chrysocolaptes strictus	0	0	0.625	0.25
Chrysocolaptes xanthocephalus	0.777778	0.666667	0	0
Ciconia stormi	0	0.222222	0.481481	0.666667
Cinclodes aricomae	0	0	0	0.133333
Cinclodes aricomae	0	0.0645161	0.258065	0.322581
Cinclodes palliatus	1	0	0	0
Cinclodes palliatus	0.333333	0	0	0
Cinclus schulzii	0	0.266667	0.133333	0.377778
Cinnyris loveridgei	0	0	0	0
Cinnyris rockefelleri	0	0	0	0
Cinnyris rufipennis	0	0.0526316	0	0
Circaetus beaudouini	0	0	0	0
Circus macrosceles	0	0	0	0.020202
Circus maillardi	0	0.0804196	0.0559441	0.122378
Circus maurus	0	0.431655	0.517986	0.719424
Cissa thalassina	0.00985222	0	0.1133	0.0837438
Cisticola aberdare	0	0	0	0
Cistothorus apolinari	0	0.4	1	1
Clanga hastata	0	0.25	0	0.125
Clanga hastata	0	0	0	0.0625
Clibanornis rufipectus	0	1	1	1
Clytoctantes alixii	0.0769231	0.384615	0.846154	0.923077
Clytoctantes alixii	0.0227273	0.181818	0.772727	0.977273
Clytoctantes atrogularis	0.111111	0.20202	0.292929	0.474747
Cnemathraupis aureodorsalis	0.198864	0.545455	0.818182	0.988636
Coccyzus ferrugineus	0.030303	0.0757576	0.121212	0.530303
Cochoa azurea	0	0.2	0.2	0.8
Cochoa beccarii	0.8	0.8	0.8	1
Coeligena consita	1	1	1	1
Coeligena orina	0.333333	0	0.555556	0.888889
Coeligena prunellei	0	0.2	1	1
Coenocorypha pusilla	0	0.276596	0.468085	0.0425532
Colaptes fernandinae	0.25	0.275	0.575	0.975
Columba argentina	0	0.25	0.5	0.75
Columba elphinstonii	0	0	0	0
Columba eversmanni	0.0661765	0.281863	0.546569	0.914216
Columba pallidiceps	0.147679	0.675105	0.780591	0.78903
Columba punicea	0.00833333	0	0.0166667	0
Columba torringtoniae	0.0188679	0	0	0.0188679
Columbina cyanopis	0	1	1	1
Conirostrum margaritae	0.0392157	0.00980392	0.156863	0.0882353
Conopias cinchoneti	0	0	0	1
Conothraupis mesoleuca	0.0588235	1	0.882353	1
Coracopsis barklyi	0	0.0502513	0	0.0150754
Coracornis sanghirensis	0	0	0	0
Corvus florensis	0.00900277	0.393352	0.585873	0.788089
Corvus kubaryi	0.125	0.15625	0.6875	1
Corvus leucognaphalus	0	0	0	0
Corvus leucognaphalus	0	0	0	0
Corvus unicolor	0	0	0.5	0.5
Corvus unicolor	0	0.337838	0.121622	0.351351
Coryphaspiza melanotis	0	1	0	0
Cossypha heinrichi	0	0	0.111111	0
Cotinga maculata	0.345238	0.738095	0.416667	1
Cotinga ridgwayi	0.5	0	0.25	1
Cotinga ridgwayi	0	0	0	0
Cranioleuca berlepschi	0	0.45	0.7	0.85
Cranioleuca curtata	0.0666667	0	0	0.294444
Cranioleuca henricae	0.333333	0.5	1	0.833333
Cranioleuca muelleri	0.342857	0.857143	0.914286	1
Crax alberti	0	0.08	0.68	1
Crax alector	0.409836	0.770492	0.47541	1
Crax blumenbachii	0.5	0.928571	0.928571	1
Crax fasciolata	0.00694444	0.416667	0.305556	0.734375
Crax globulosa	0.12766	0.411348	0.269504	0.833333
Crax rubra	0	0	0	0
Criniger olivaceus	0	0	0	0.0454545
Crithagra ankoberensis	0	0.148148	0.296296	0.506173
Crithagra concolor	0.212766	0.617021	0.659574	0.87234
Crithagra flavigula	0	0	0	0
Crithagra xantholaema	0.0173502	0.241325	0.175079	0.681388
Cryptospiza shelleyi	0	0	1	1
Crypturellus kerriae	0.0527704	0.343008	0.350923	0.759894
Culicivora caudacuta	0.25	1	1	1
Cyanochen cyanoptera	0	0	0.25	1
Cyanolanius comorensis	0	0.10303	0.0121212	0.0181818
Cyanolyca mirabilis	1	1	1	1
Cyanolyca mirabilis	0.105263	0.0526316	0	0.526316
Cyanoramphus forbesi	0	0	0	0
Cyanoramphus malherbi	0.25	0	0.25	0
Cyanoramphus unicolor	0	0	0	1
Cyclopsitta coxeni	0	0	0	0.142857
Cyornis caerulatus	0.555556	0.888889	0.888889	1
Cyornis ruckii	0.156522	0.217391	0.130435	0.156522
Cyornis sanfordi	0.0165975	0.00829876	0.0373444	0
Cypseloides niger	0.412245	0.465306	0.62449	0.930612
Cypseloides niger	0.013245	0.172185	0.437086	0.903974
Cyrtonyx ocellatus	0	0	0	0
Cyrtonyx ocellatus	0.0142857	0.0285714	0.0142857	0
Cyrtonyx ocellatus	0.0136799	0.385773	0.300958	0.834473
Dacnis berlepschi	0	0	0	0
Dacnis berlepschi	0.0152778	0.136111	0.306944	0.519444
Dacnis hartlaubi	1	0	0	0
Dacnis hartlaubi	0.188119	0.277228	0.633663	0.90099
Dasycrotapha speciosa	0	0	1	0
Dasycrotapha speciosa	0.2	0	0.6	0
Dasyornis brachypterus	0	0.5	0.25	0
Dasyornis brachypterus	0.00339271	0.00254453	0.000848176	0.00169635
Dendrocolaptes punctipectus	0	0	0	0.0121951
Dendrortyx barbatus	0.571429	0.532468	0.38961	0.714286
Dicaeum haematostictum	0.315789	0.473684	0.105263	0
Dicaeum haematostictum	0.260274	0.589041	0.191781	0.0958904
Dicaeum quadricolor	0.597222	0.291667	0.444444	0.395833
Dicaeum retrocinctum	1	0	0	0
Dicrurus fuscipennis	1	0	0	0
Dicrurus fuscipennis	0.219178	0.191781	0.465753	0.794521
Dicrurus fuscipennis	0	0.00207254	0.00207254	0
Dicrurus menagei	0	0	0	0
Dicrurus waldenii	0	0	0	0
Didunculus strigirostris	0.0192308	0	0	0
Didunculus strigirostris	0	0.210526	0.412281	0.719298
Diomedea amsterdamensis	0	0.714286	0.571429	1
Doliornis remseni	0	0.27907	0.0232558	0
Doliornis sclateri	0	0.101124	0.0374532	0.419476
Drepanis coccinea	0	0	0.25	0
Dreptes thomensis	0	0.548673	0.0884956	0.20354
Dryocopus hodgei	0.0561798	0.0898876	0.438202	0.657303
Ducula aurorae	0	1	0	1
Ducula bakeri	0	0	1	1
Ducula brenchleyi	0	0	0.333333	0.833333
Ducula carola	0	0	0	0
Ducula mindorensis	1	0	0	0
Ducula mindorensis	0.00475668	0.0812294	0.120381	0.147457
Dysithamnus occidentalis	0.0882353	0.0294118	0	0.205882
Dysithamnus plumbeus	0.412698	0.666667	0.460317	1
Eclectus cornelia	0	1	0	0
Eclectus riedeli	1	0	1	1
Edolisoma ostentum	1	0.857143	0.571429	1
Edolisoma ostentum	0.0202312	0.00867052	0	0.00289017
Egretta vinaceigula	0.75	0.75	0	0
Egretta vinaceigula	0	0.224138	0.372414	0.851724
Electron carinatum	0.5	0.604167	0.4375	1
Eleoscytalopus psychopompus	0	0	0	0
Eleothreptus candicans	0.0325	0.3925	0.2775	0.9475
Eos cyanogenia	0	0.0902256	0.195489	0.406015
Eos histrio	0.0441989	0	0.00552486	0.00552486
Eriocnemis isabellae	0.142857	0.142857	0.142857	0.857143
Eriocnemis mirabilis	0.222222	0.222222	0.333333	1
Eriocnemis nigrivestis	0.6	0	0.4	0.8
Erythropitta caeruleitorques	0.781818	0.181818	0.436364	0.345455
Erythropitta inspeculata	0	0	0	0
Erythropitta splendida	0	0.0222222	0	0
Erythropitta venusta	0	0.0416667	0.0208333	0.0416667
Euchrepomis sharpei	0.178571	0	0.178571	0
Eulidia yarrellii	0.25	1	1	1
Eulipoa wallacei	0.285714	0.5	0.642857	0.642857
Eunymphicus cornutus	0.2	0	0.2	0
Eunymphicus cornutus	0	0.0588235	0.235294	0.147059
Eunymphicus uvaeensis	0.0137525	0.318271	0.248527	0.734774
Eupherusa cyanophrys	0.855263	0.789474	0.684211	1
Eupherusa poliocerca	0.307692	0.307692	0.846154	1
Eupsittula canicularis	0	0.285714	0.428571	0.571429
Eupsittula canicularis	0.163934	0.278689	0.47541	0.967213
Eurostopodus diabolicus	0	0.208333	0.333333	0.75
Euryceros prevostii	0	0.10395	0.0758836	0.0790021
Eutrichomyias rowleyi	0.714286	0.5	0.857143	0.357143
Falco araeus	0.25	0.25	0.25	0.5
Falco araeus	0	0	0	0.00837989
Falco cherrug	0.00447094	0.438897	0.657973	0.716841
Falco fasciinucha	0.128713	0.178218	0.118812	0.990099
Falco hypoleucos	0	0.290076	0.599237	0.541985
Falco punctatus	0	0.0222743	0.0152403	0.0187573
Ferminia cerverai	0.714286	0.571429	0	0
Ficedula basilanica	0.125	0.5	0.875	0.375
Ficedula basilanica	0.0465116	0.104651	0.162791	0.244186
Ficedula bonthaina	0.294118	1	0.470588	0.470588
Ficedula platenae	0.333333	0	0	0
Formicivora erythronotos	0.333333	0.333333	0	1
Formicivora grantsaui	0	0	0.0344828	0
Formicivora paludicola	0.0294118	0.147059	0.264706	0.588235
Forpus xanthops	0	0	0	0
Foudia rubra	0	0	0	0
Foudia rubra	0.0044843	0	0	0.0493274
Francolinus gularis	0.04	0	0	0
Fraseria lendu	0	0.222222	0.5	0.888889
Fregata aquila	0.0277008	0.132964	0.0692521	0.152355
Fregetta maoriana	0	0.027027	0.0540541	0.108108
Fringilla polatzeki	0.016129	0.16129	0.258065	0.532258
Fulica alai	0.283784	0.594595	0.175676	0.0945946
Galbula pastazae	0.0393574	0.436145	0.412851	0.868273
Gallicolumba crinigera	0.8	0.666667	0	0.0666667
Gallicolumba keayi	0.083682	0.0962343	0.0083682	0.343096
Gallicolumba menagei	0.666667	0	0.333333	0
Gallicolumba platenae	0.016016	0.034034	0.00500501	0.00600601
Gallirallus australis	0.015873	0.031746	0.0952381	0.206349
Gallirallus lafresnayanus	0	0	0	0
Garrulax bicolor	0.0119816	0.308756	0.229493	0.708756
Garrulax rufifrons	0	0.1	0	0
Garrulus lidthi	0.0714286	0.285714	0.214286	0
Geokichla cinerea	0.2	0.4	0.8	0
Geokichla guttata	0.0357143	0.25	0.0357143	0.0714286
Geokichla interpres	0.00772201	0.034749	0.0501931	0.042471
Geophaps smithii	0	0	0.0666667	0.933333
Geositta poeciloptera	0.0349345	0.00873362	0.126638	0.0873362
Geospiza acutirostris	0	0	0	0
Geospiza heliobates	0	0	0	0
Geospiza pallida	0	0	0	0
Geospiza pauper	1	0	0	0
Geospiza propinqua	0.333333	0	0.333333	1
Geospiza psittacula	1	0.833333	0.5	0
Geospiza psittacula	0.307692	0	0	0.230769
Geospiza psittacula	0	0	0	0
Geothlypis flavovelata	0	0.769231	0.948718	1
Geothlypis speciosa	0.125	0.875	1	1
Geotrygon caniceps	0	0	0.103896	0.844156
Geotrygon leucometopia	0.0270588	0.308824	0.317059	0.792941
Geotrygon purpurata	0.2	0.44	0.4	0.92
Geronticus calvus	0.00546448	0.0546448	0	0.0163934
Geronticus eremita	0.0469799	0.0604027	0.0671141	0.0805369
Geronticus eremita	0.14	0.48	0.44	0.466667
Gerygone hypoxantha	0.0140845	0	0.0140845	0.028169
Glareola ocularis	0	0.0935252	0.00719424	0.0179856
Glaucidium albertinum	0.0250447	0.335719	0.317233	0.80322
Glaucidium nubicola	0.254545	0.490909	0.827273	0.990909
Glaucis dohrnii	0.111111	0.851852	0.777778	1
Gorsachius goisagi	0.056701	0.216495	0.0360825	0.0206186
Goura cristata	0.166667	0.333333	0.666667	0.166667
Gracula venerata	0	1	1	0.969697
Gracupica jalla	0	0.0175439	0	0.0526316
Grallaria alleni	0.3	0.2	0.5	1
Grallaria alleni	0.168378	0.735113	0.73306	0.954825
Grallaria bangsi	0.538462	0.384615	0.846154	0.923077
Grallaria chthonia	0	0	0.5	0.75
Grallaria excelsa	0.6	0	0.25	0.7
Grallaria fenwickorum	0	0.333333	0.666667	1
Grallaria gigantea	0.473684	0.210526	0.157895	0.736842
Grallaria gigantea	0	0.29918	0.631148	0.577869
Grallaria kaestneri	0	0	0	0.5
Grallaria kaestneri	0.0540541	0.108108	0.540541	0
Grallaria milleri	0	0	0	0.153846
Grallaria przewalskii	0.169014	0.267606	0.542254	0.78169
Grallaria ridgelyi	1	0	0	0
Grallaria rufocinerea	0.153846	0.423077	0.423077	0.730769
Grallaria saltuensis	0.322581	0.580645	0.935484	1
Grallaricula cucullata	0	0	1	1
Grallaricula cumanensis	0.851852	0.259259	0.444444	0.444444
Grallaricula ochraceifrons	0	0	0.25	0
Grallaricula ochraceifrons	0	0	0	0
Graminicola striatus	0	0	0	0
Grantiella picta	0.125	0.5	0	0.125
Grantiella picta	0.00869565	0.373913	0.253913	0.801739
Grus americana	0	0.636364	0.363636	0.909091
Grus americana	0	0	0.211009	0.302752
Grus antigone	0.0179487	0.308974	0.352564	0.385897
Grus japonensis	0	0	0	0
Guaruba guarouba	0	0.333333	0.666667	1
Guaruba guarouba	0	0.330472	0.678112	0.609442
Gubernatrix cristata	0	0	0	0
Gubernatrix cristata	0.00364964	0.518248	0.565693	0.854015
Gymnocrex rosenbergii	0.013901	0.272806	0.230235	0.642919
Gymnocrex talaudensis	0.0978261	0.380435	0.413043	0.478261
Gymnogyps californianus	0	0	0.3	0.52
Gymnomyza aubryana	0.125	0.375	0.25	0.75
Gymnomyza aubryana	0.0397727	0.0568182	0.284091	0.596591
Gymnomyza samoensis	0	1	0	0.666667
Gymnomyza samoensis	0	0.666667	0.333333	0.666667
Gymnorhinus cyanocephalus	0.25	0.5	0.25	0.25
Gyps africanus	0	0	0	0
Gyps bengalensis	0	0.17037	0.192593	0.266667
Gyps bengalensis	0.00447427	0.00447427	0.0134228	0
Gyps coprotheres	0	0.589744	0.820513	1
Gyps coprotheres	0.0117994	0.430678	0.612586	0.87414
Gyps indicus	0	0	0	0
Gyps indicus	0	0	0	0
Gyps rueppelli	0	0.463415	0.487805	0.536585
Gyps rueppelli	0	0	0	0
Gyps tenuirostris	0	0	0	0
Gyps tenuirostris	0	0	0	0
Habia atrimaxillaris	0.333333	0.333333	0	1
Habroptila wallacii	0	0.0394737	0.526316	0.789474
Haematopus chathamensis	0	0.328358	0.58209	0.514925
Haliaeetus pelagicus	0	0	0.142857	0.5
Haliaeetus pelagicus	0	0.0465116	0	0
Haliaeetus sanfordi	0	0	0	0
Haliaeetus sanfordi	0.0416667	0	0.208333	0.125
Haliaeetus vociferoides	0.444444	0.37037	0.592593	0.740741
Hapalopsittaca amazonina	0.219512	0.390244	0.878049	1
Hapalopsittaca fuertesi	0.666667	0.5	1	1
Hapalopsittaca pyrrhops	0.1	0.2	0.1	0.3
Harpyopsis novaeguineae	0.0595238	0.0119048	0.202381	0.52381
Hedydipna pallidigaster	0.666667	0.666667	0.333333	0
Heliangelus regalis	1	0.75	0.75	1
Heliodoxa gularis	0.0213675	0.123932	0.141026	0.435897
Heliopais personatus	0	0	0	0
Heliopais personatus	0.128647	0.343501	0.316976	0.750663
Hemignathus wilsoni	0	0.125	0.118056	0.715278
Hemimacronyx chloris	0	0.25	0.5	0.375
Hemiphaga chathamensis	0	0	0	0
Hemitriccus furcatus	0.00813008	0.0162602	0	0.0406504
Hemitriccus kaempferi	0.0251256	0.437186	0.326633	0.909548
Hemitriccus mirandae	0	0.258065	0.387097	0.612903
Henicopernis infuscatus	0.307692	0	0	0.230769
Henicophaps foersteri	0	0	0	0
Henicorhina negreti	0	1	1	1
Herpsilochmus parkeri	0.666667	0.666667	0	0
Herpsilochmus parkeri	0	0.183486	0.0458716	0.0183486
Herpsilochmus pectoralis	0	0	0	0.166667
Herpsilochmus pectoralis	0	0.416667	0.5	0.833333
Herpsilochmus pileatus	0	0.0438048	0.00375469	0.0125156
Hesperiphona vespertina	0	0.00381679	0.183206	0.179389
Heteromirafra archeri	1	0	0	0
Heteromirafra archeri	0.2	0	0.2	0
Himantopus novaezelandiae	0.0133709	0.261787	0.227305	0.653765
Hirundo megaensis	0.444444	0	0	0
Houbaropsis bengalensis	0.0116279	0.0697674	0.209302	0.848837
Hydrobates cheimomnestes	0	0	0	0
Hydrobates homochroa	0.79661	0.559322	0.457627	1
Hydrobates leucorhous	0	0.176471	0.235294	0.364706
Hydrobates monteiroi	0	0.274725	0.604396	0.857143
Hydrobates socorroensis	0.307692	0	0	0.230769
Hydrornis baudii	0.287879	0.333333	0.515152	0.69697
Hydrornis gurneyi	0.625	0.625	0.25	0.125
Hydrornis schneideri	0.019305	0.00772201	0.034749	0
Hyliota usambara	0.589147	0.554264	0.44186	0.965116
Hylocitrea bonthaina	0	0.136364	0.5	0.681818
Hylonympha macrocerca	0	0	0	0
Hylorchilus navai	1	0.888889	1	1
Hymenolaimus malacorhynchos	0.375	1	0.875	1
Hypocnemis ochrogyna	0	0.00952381	0.266667	0.114286
Hypopyrrhus pyrohypogaster	0.142857	0.238095	0.904762	0.952381
Hypopyrrhus pyrohypogaster	0	0.0421941	0.0590717	0.168776
Hypotaenidia okinawae	0	0	0	1
Hypotaenidia sylvestris	0.606061	0.242424	0.545455	1
Hypothymis coelestis	0.0634921	0.444444	0	0
Hypsipetes moheliensis	0	0.00179856	0	0
Hypsipetes olivaceus	0.714286	1	0.285714	1
Hypsipetes parvirostris	0.416667	0.208333	0.375	0.270833
Hypsipetes siquijorensis	0	0.666667	0	0
Ianthocincla bieti	0.509434	1	1	1
Ianthocincla konkakinhensis	1	0	1	1
Ianthocincla sukatschewi	0.19	0.66	0.84	0.915
Icterus bonana	0.288462	0.932692	0.826923	1
Icterus northropi	0	0	0	0
Icterus oberi	0.269231	0.384615	0	0.0384615
Iodopleura pipra	0.0681818	0.75	0.613636	0.977273
Iodopleura pipra	0.0018622	0.018622	0	0.0446927
Junco insularis	0.335106	0.75	0.920213	1
Kittacincla cebuensis	0.5	0	0	0
Kupeornis gilberti	0	0	0	0
Lalage conjuncta	0	0	0.197802	0
Lalage newtoni	1	1	0	0
Lalage newtoni	0	0	0	0
Lalage typica	0	0.0238095	0.0805861	0.131868
Lamprolia klinesmithi	0.219512	0.170732	0.317073	0.804878
Laniarius amboimensis	0	0	0	0
Laniellus langbianis	0.266667	0	0.1	0
Lanius meridionalis	0	0.279817	0.493119	0.752294
Lanius newtoni	0	0	0.5	0.5
Larvivora tanensis	0.00554529	0.00184843	0.00924214	0
Laterallus jamaicensis	0.0177936	0.245552	0.395018	0.637011
Laterallus levraudi	0	0.182292	0.742188	0.989583
Laterallus spilonota	0	0	0	0
Laterallus spilopterus	0	0	0	0
Laterallus tuerosi	0	0.105263	0.210526	0.421053
Laterallus xenopterus	0.0855513	0.574144	0.494297	0.861217
Lathamus discolor	0.0136986	0.0106545	0.0121766	0.00152207
Lathrotriccus griseipectus	0	0.172414	0	0.103448
Leiothrix laurinae	0.666667	0.650794	0.753968	1
Leipoa ocellata	0.473684	0.578947	0.210526	0
Lepidothrix iris	0	0.6875	0.875	0.9375
Leptasthenura xenothorax	0	0	0.285714	0.285714
Leptasthenura xenothorax	0.0060423	0.0664653	0.132931	0.622356
Leptodon forbesi	0.625	0.325	0.125	1
Leptoptilos dubius	0.00346021	0	0	0.00346021
Leptoptilos javanicus	0	0.05	0	0.015
Leptoptilos javanicus	0	0	0	0
Leptotila battyi	0.0113636	0	0	0
Leptotila ochraceiventris	0	0	0	0
Leucocarbo campbelli	0	0.384615	0	0.307692
Leucocarbo chalconotus	0	0	0	0
Leucocarbo colensoi	0	0	0	0
Leucocarbo ranfurlyi	0.0267857	0.235119	0.389881	0.348214
Leucopeza semperi	0.246988	0.542169	0.73494	0.861446
Leucopsar rothschildi	0.0264993	0.0613668	0.0195258	0.0223152
Lewinia muelleri	0	0	0.111111	0
Linaria johannis	0	1	1	1
Liocichla bugunorum	0.5	0	0.5	1
Liocichla omeiensis	0.15625	0.28125	0.53125	0.90625
Lipaugus conditus	0.0141593	0.332743	0.269027	0.724779
Lipaugus weberi	0	0	0	0
Lipaugus weberi	0.0330251	0.298547	0.239102	0.729194
Lobotos lobatus	0	0	0	0
Loddigesia mirabilis	0	0.0619048	0.00793651	0.0253968
Lonchura oryzivora	0	0	0.0769231	0.384615
Lonchura oryzivora	0.0195312	0.0507812	0.015625	0.0273438
Lonchura vana	0.235294	0.0588235	0.0588235	0.823529
Lophophorus lhuysii	0	0	0.0394737	0
Lophophorus sclateri	0	0	0	0
Lophornis brachylophus	1	0	0	0
Lophornis brachylophus	0.142857	0	0.285714	1
Lophornis gouldii	0.0188679	0.72956	0.867925	0.861635
Lophura bulweri	0	0.0182648	0	0.00456621
Lophura edwardsi	0.442308	0.211538	0.365385	0.269231
Lophura erythrophthalma	0.0148515	0.00990099	0.0445545	0
Lophura ignita	0.0477223	0.0737527	0.0737527	0.0715835
Lophura pyronota	0.114428	0.21393	0.253731	0.233831
Loriculus flosculus	0.781818	0.181818	0.436364	0.345455
Lorius domicella	0	0	0.0833333	0
Lorius garrulus	0	0	0	0
Loxia megaplaga	1	0.25	1	1
Loxioides bailleui	0.310345	0.413793	0.448276	0.965517
Loxops caeruleirostris	0	0	1	1
Loxops coccineus	0	0	0	0
Lybius chaplini	0	0	0	0
Lybius leucogaster	0	1	1	0
Macroagelaius subalaris	0.0307692	0.179487	0.302564	0.969231
Macrocephalon maleo	0.866667	0.177778	0.488889	0.4
Macrosphenus pulitzeri	0	0.333333	1	0
Madanga ruficollis	0.833333	0.2	0.466667	0.333333
Madanga ruficollis	0.027137	0.0257802	0.0135685	0.0108548
Magumma parva	0	0.25	0.75	0
Malaconotus alius	0	0.0690909	0.00727273	0.0127273
Malaconotus gladiator	0	0	0	0
Malacoptila minor	0.259259	0.240741	0.648148	0.87037
Malimbus ballmanni	0.190476	0	0	0.714286
Malimbus ibadanensis	0	0	0	0.6
Malimbus ibadanensis	0	0	0	0.0727273
Manucerthia mana	0.138211	0.113821	0.382114	0.739837
Marmaronetta angustirostris	0	0.30303	0.823232	1
Marmaronetta angustirostris	0.00551471	0.446691	0.634191	0.840074
Megadyptes antipodes	0	0.555556	0.444444	1
Megalurulus grosvenori	0.129412	0	0.0235294	0.376471
Megalurulus rufus	0	0	0	0.125
Megapodius bernsteinii	1	1	1	1
Megapodius layardi	0	0	0.5	0.5
Megapodius nicobariensis	0	0	0	0.333333
Megapodius nicobariensis	0	0	0	0
Megapodius pritchardii	0	0	0	0
Megapodius tenimberensis	0	0	0	1
Megascops gilesi	0	1	1	1
Meiglyptes tristis	0.0377358	0.0700809	0.0754717	0.0808625
Melaenornis annamarulae	0	0	0	0
Melanoperdix niger	0.130841	0.261682	0.327103	0.224299
Melanoperdix niger	0.0444444	0.0412698	0.0698413	0.0539683
Melanospiza richardsoni	0.151862	0.700573	0.775072	0.936963
Melionyx princeps	0	0.415842	0.950495	0.980198
Mergus octosetaceus	0.107943	0.356415	0.329939	0.769857
Mergus squamatus	0	0	0	0.0921053
Mergus squamatus	0.031746	0.587302	0.730159	0.888889
Merulaxis stresemanni	0.2	1	1	1
Mesitornis unicolor	0.222222	0.333333	0	0
Mesitornis variegatus	0	0.146341	0.304878	0.384146
Metabolus rugensis	0	0	0	1
Metabolus takatsukasae	0	0	0	0.0380952
Metallura baroni	0.105263	0.157895	0.0526316	0.105263
Metallura iracunda	0	0	0	0
Micrastur plumbeus	0.0333333	0.324528	0.295597	0.741509
Microspingus alticola	0.222222	0.444444	0	0
Microspingus alticola	0	0.166667	0.0833333	0.25
Microspingus alticola	0	0	0	0
Mimus graysoni	0.222222	0.888889	0.388889	0.388889
Mimus trifasciatus	0.012624	0.296664	0.237151	0.696123
Mirafra sharpii	0.298507	0.895522	0.567164	0.985075
Mixornis prillwitzi	0.444444	0	0	0.333333
Mohoua ochrocephala	0	0	0	0
Mohoua ochrocephala	0.0166667	0.0527778	0.113889	0.0583333
Monias benschi	0.566038	0.465409	0.710692	1
Montecincla cachinnans	0.333333	0	0.666667	0
Montecincla jerdoni	0	0	0.666667	0
Montecincla meridionalis	0	0	0	0
Monticola erythronotus	0	0.352941	0.282353	0.6
Mulleripicus fuliginosus	0.185185	0.0185185	0.111111	0.518519
Muscicapa randi	0	0	0	0
Myadestes obscurus	0.420561	0.682243	0.883178	1
Myadestes palmeri	0	0	0	0
Myadestes palmeri	0.208333	0.291667	0.564815	0.787037
Mycteria cinerea	0	0.0288351	0.00922722	0.0207612
Myiagra cervinicolor	0	0	0	0
Myiagra hebetior	0	0	0	0
Myiarchus semirufus	0	0	0	0
Myiotheretes pernix	0.26087	0.73913	0.652174	0.956522
Myiothlypis basilica	0	1	1	1
Myophonus blighi	0	0.147059	0	0
Myrmoborus melanurus	0.243243	0.891892	0.918919	1
Myrmoderus ruficauda	0	0.666667	0.444444	1
Myrmoderus ruficauda	0.137255	0.607843	0.470588	0.803922
Myrmotherula klagesi	0.0212766	0.276596	0.489362	0.851064
Myrmotherula klagesi	0.135802	0.0246914	0.17284	0.580247
Myrmotherula minor	0	0	0.0134357	0.0767754
Myrmotherula snowi	0	0.5	0.75	1
Myrmotherula surinamensis	0.636364	0.727273	0.0909091	1
Myrmotherula urosticta	0	0.517241	0.181034	0.344828
Myzomela batjanensis	0	0	0	0.111111
Nannopterum harrisi	0	0	0	0
Nannopterum harrisi	0.25	0.275862	0.422414	0.741379
Napothera naungmungensis	0	0	0	0.5
Napothera pasquieri	0	1	0	1
Necrosyrtes monachus	0	0.304348	0.0652174	0
Nemosia rourei	0.225	0.1375	0.525	0.9
Neodrepanis hypoxantha	0	0	0	0
Neomorphus geoffroyi	0.0199336	0.401993	0.451827	0.857143
Neomorphus radiolosus	0	0.631579	0.578947	0.973684
Neopelma aurifrons	0.588235	0.647059	0.588235	1
Neopelma aurifrons	0.235294	0.670588	0.476471	0.994118
Nesasio solomonensis	0.482759	0.206897	0.758621	1
Nesoenas mayeri	0	0.05	0	0.015
Nesofregetta fuliginosa	0	0	0	0
Nesospiza questi	0.12	0.44	0.36	0.92
Nesotriccus ridgwayi	0	0.0714286	0	0
Nestor meridionalis	0	0	0	0
Newtonia fanovanae	0	0	0	0
Ninox ios	1	0	0	0
Ninox ios	0	0	0.4	0.2
Ninox leventisi	0	0.27451	0.588235	0.823529
Ninox mindorensis	0	0	0	0
Ninox natalis	0.4	0.46	0.06	0
Ninox roseoaxillaris	0.0338983	0.288136	0.525424	0.779661
Ninox rumseyi	0	0	1	1
Ninox spilonotus	0	0	0	0
Nipponia nippon	0.4	0.581818	0.963636	1
Nisaetus bartelsi	0	0.363636	0.272727	0
Nisaetus floris	0.789474	0.210526	0.45614	0.368421
Nisaetus nanus	0.631579	0.578947	0.210526	0
Nisaetus philippensis	0.288889	0.622222	0.2	0.155556
Nothoprocta taczanowskii	0	0	0.0588235	0.117647
Nothoprocta taczanowskii	0	0.111111	0.105556	0.744444
Nothura minor	0.00454545	0.177273	0.0318182	0.863636
Notiomystis cincta	0	0	0.25	0
Notiomystis cincta	0	0.331429	0.72	0.651429
Ocyceros griseus	0	0.96875	0.875	0.947917
Odontophorus atrifrons	0.111675	0.213198	0.35533	0.42132
Odontophorus dialeucos	0	0	0	0
Odontophorus melanonotus	0.166667	0.319444	0.0138889	0.916667
Odontophorus strophium	0	0.5	1	1
Ognorhynchus icterotis	0.185185	0.197531	0.740741	0.938272
Onychorhynchus occidentalis	0	0	0	0
Onychorhynchus occidentalis	0.0155367	0.0713277	0.0861582	0.0974576
Onychorhynchus swainsoni	0.126582	0.35443	0.113924	0.898734
Ophrysia superciliosa	0.0736842	0.368421	0.473684	0.463158
Oreomystis bairdi	0.393939	0.424242	0.787879	1
Oreophasis derbianus	0.0243902	0.292683	0.390244	0.756098
Oriolia bernieri	0.0361446	0.0120482	0	0
Oriolus crassirostris	0.285714	0.357143	0.142857	0.0714286
Oriolus isabellae	1	0	0	0
Oroanassa magnifica	0	0	0	0.0786517
Ortalis erythroptera	0.474576	0.754237	0.644068	1
Otidiphaps aruensis	0.132743	0.70354	0.876106	1
Otis tarda	0	0.129032	1	1
Otis tarda	0	0.173203	0.637255	0.973856
Otus alfredi	0	0	0	0
Otus angelinae	0.925926	0.333333	0.444444	1
Otus angelinae	0.025974	0	0	0
Otus beccarii	0.0060241	0.222892	0.5	0.987952
Otus capnodes	0.781818	0.181818	0.436364	0.345455
Otus feae	0.5	0	0	0
Otus hartlaubi	0	0	0	0.0957447
Otus ireneae	0.1	0.433333	0.0666667	0.933333
Otus mendeni	0.5	0.5	0.5	0.5
Otus moheliensis	0.0216935	0.297411	0.283415	0.708887
Otus nigrorum	0.0641026	0	0	0
Otus pauliani	0	0.0548341	0.02886	0.0505051
Otus pembaensis	0.0310078	0.0671835	0.0775194	0.0826873
Otus sagittatus	0	0.00641026	0	0
Otus siaoensis	0	0.5	0.25	0
Otus thilohoffmanni	0	1	1	1
Otus thilohoffmanni	0	0.316327	0.612245	0.530612
Oxypogon cyanolaemus	1	0.333333	0.333333	1
Oxypogon stuebelii	0.75	0.5	1	1
Oxyura leucocephala	0.25	0.75	0.75	1
Oxyura leucocephala	0.222222	0	0.222222	1
Oxyura leucocephala	0	0.172015	0.554557	0.908858
Oxyura maccoa	0.0507246	0.318841	0.413043	0.514493
Palmeria dolei	0	0	0	0
Papasula abbotti	0.00833333	0.157143	0.117857	0.630952
Paraclaravis geoffroyi	0.0743802	0.202479	0.0950413	0.615702
Paradoxornis flavirostris	0	0	0	0
Paradoxornis margaritae	0.243902	0.292683	0.560976	0.97561
Pardalotus quadragintus	0	0	0.05	0
Pareudiastes silvestris	0.1	0.25	0.2	0.9
Paroreomyza montana	0	0.7	0.9	0.9
Passer hemileucus	0.2	0	0.2	1
Passer italiae	0.0666667	0.555556	0.355556	0.333333
Patagioenas caribaea	0.428571	1	1	1
Patagioenas oenops	0.0127576	0.305201	0.210991	0.698724
Patagioenas subvinacea	0.0454545	0.279545	0.479545	0.745455
Pauxi koepckeae	0.428571	0.428571	0.428571	1
Pauxi pauxi	0	0.0322581	0.0322581	0.0322581
Pauxi unicornis	0.0441176	0	0.0147059	0.0441176
Pavo muticus	0	0	0	0
Pavo muticus	0	0	0	0
Pedionomus torquatus	0	0.571429	0.571429	0.571429
Pelecanoides whenuahouensis	0	0	0	0
Pellorneum palustre	0.00715308	0.00286123	0.00286123	0
Penelope albipennis	0.15	0.45	0.6	0.85
Penelope ochrogaster	0.0163043	0.744565	0.793478	0.847826
Penelope ortoni	0.333333	0	0	0.435897
Penelope perspicax	0.8	0	0.2	0.8
Penelope perspicax	0.5625	0.0625	0.5625	0.875
Penelope pileata	0	0.357143	0.571429	0.857143
Penelopides mindorensis	1	0.2	0	0
Penelopides mindorensis	0.6	0	0.36	0.72
Penelopides panini	0.523077	0.553846	0.553846	0.861538
Penelopina nigra	0.09375	0	0	0
Percnostola arenarum	0	0.375	0.75	0.875
Perdicula manipurensis	0	0.0903955	0.19209	0.779661
Petroica dannefaerdi	0	1	0.888889	1
Petroica multicolor	0	0.272727	0	0.318182
Petroica traversi	0.0807175	0.300448	0.403587	0.165919
Petroica traversi	0	0.0782396	0.227384	0.669927
Pezoporus occidentalis	0	0.142857	1	1
Phaenicophaeus pyrrhocephalus	0	0.214286	0.5	0.821429
Phaethornis aethopygus	0	0.430421	0.902913	1
Phalacrocorax capensis	1	0	0	0
Phalacrocorax capensis	0	0.421053	0.526316	0.842105
Phalacrocorax featherstoni	0	0.818182	1	1
Phalacrocorax neglectus	0	0	0	0
Phalacrocorax neglectus	0	0.0795455	0.00681818	0.0227273
Phalacrocorax nigrogularis	0	0	0	0
Phapitreron brunneiceps	0	0	1	0
Phapitreron brunneiceps	0	0	0	0
Phapitreron cinereiceps	0	0	0.25	0
Phapitreron frontalis	0	0	0.285714	0.571429
Phibalura boliviana	0.0882353	0.0882353	0.117647	0.117647
Philemon fuscicapillus	0.181818	0	0	0
Phlogophilus hemileucurus	0	0	0	0
Phodilus prigoginei	0.351852	0.925926	0.648148	0.666667
Phoebastria albatrus	0.0885886	0.403904	0.426426	0.89039
Phoenicoparrus andinus	0.25	0.75	0.875	0.875
Phoenicoparrus andinus	0.524324	0.605405	0.591892	0.994595
Phyllastrephus viridiceps	0.011396	0.145299	0.0883191	0.547009
Phyllomyias urichi	0	0	0	0
Phyllomyias urichi	0.00363636	0.296364	0.416364	0.423636
Phyllomyias weedeni	0	1	0.916667	1
Phylloscartes beckeri	0.0195531	0.301676	0.5	0.960894
Phylloscartes ceciliae	0	0.5	0.5	1
Phylloscartes roquettei	1	0	0	1
Phylloscopus amoenus	0.00689655	0	0.0965517	0.124138
Phylloscopus hainanus	0	0.0588235	0	0
Phylloscopus maforensis	0.46875	0.03125	0.3125	0.75
Phylloscopus misoriensis	0	0	0.8	0.6
Phytotoma raimondii	0	0	0	0
Phytotoma raimondii	0	0	0	0
Pica asirensis	0	0.0333333	0	0.166667
Pica nutalli	0	0	0	0
Picathartes gymnocephalus	0	0	0	0
Picathartes oreas	0	0.314356	0.193069	0.658416
Picoides ramsayi	0	0	0.125	0.625
Picumnus spilogaster	0	0.0529101	0.306878	0.878307
Picumnus steindachneri	0.125	0.25	0.5	0.8125
Picumnus steindachneri	0	0.201613	0.596774	0.766129
Picumnus varzeae	0	0.057971	0.376812	0.492754
Pinaroloxias inornata	0	0.194444	0.0277778	0
Pionites leucogaster	0.0175439	0.122807	0.00877193	0.105263
Pionus reichenowi	0.285714	0.357143	0.0714286	0
Pipile jacutinga	0	0	0.025	0.2875
Pipile jacutinga	0.0212303	0.316277	0.327708	0.801851
Pipile pipile	0	0	0	0
Pipilo socorroensis	0.0625	0.8125	0.3125	0.875
Pithecophaga jefferyi	0	0	0	0.46
Pitta anerythra	0	0	0	0
Pitta rosenbergii	0.238806	0.343284	0.164179	0.0149254
Pitta steerii	0	0.318182	0	0
Pitta superba	0.0163934	0.00819672	0.0368852	0
Platyrinchus leucoryphus	0.0183486	0.201835	0.330275	0.688073
Platysteira laticincta	0	0.0599078	0.00921659	0.00921659
Ploceus aureonucha	0	0	0	0
Ploceus bannermani	0	0	0	0
Ploceus batesi	0	0	0	0
Ploceus burnieri	0	0.104762	0.228571	0.366667
Ploceus golandi	0.112	0.144	0.512	0.336
Ploceus megarhynchus	0.125	0	0.125	0
Ploceus nicolli	0	0.2	0.6	0
Podiceps taczanowskii	1	0.666667	0.333333	0.333333
Poecilotriccus luluae	0	1	0	1
Poeoptera femoralis	0	0	0	0
Pogonotriccus lanyoni	0.05	0.225	0.5	0.625
Poicephalus robustus	0	0	0	0.0478469
Polemaetus bellicosus	0.333333	0	0.333333	1
Polyplectron inopinatum	0	0	0	0
Polyplectron katsumatae	0.00909091	0.0181818	0.0636364	0
Polyplectron malacense	0	0.135802	0.0555556	0.0555556
Polyplectron schleiermacheri	0	0	0	0
Polysticta stelleri	0	0	0	0.777778
Pomarea dimidiata	0	0	0	0
Pomarea iphis	0.6	0.4	0.4	1
Pomarea mendozae	0	0	0	0.0355556
Poodytes albolimbatus	0.3125	0.375	0.375	0.625
Poodytes albolimbatus	0.0208333	0	0	0
Poodytes caudatus	0.142857	0.714286	0.857143	0.857143
Poospiza baeri	0.0377622	0.282517	0.324476	0.441958
Poospiza garleppi	0.75	0.75	1	1
Poospiza rubecula	0.357143	0.428571	0.214286	0.214286
Poospiza rubecula	0	0.2	0.2	0.7
Porphyrio hochstetteri	0	0	0	0
Premnoplex pariae	0	0	0	0
Premnoplex tatei	0	0	0	0
Primolius couloni	0	0.08	0.3	0.4
Prinia cinereocapilla	0.0101781	0.0279898	0.0152672	0.0381679
Prioniturus luconensis	0.0301464	0.255814	0.307494	0.743325
Prioniturus mindorensis	0.727273	0.818182	0.272727	0
Prioniturus platenae	0.789474	0.210526	0.45614	0.368421
Prioniturus verticalis	0	0.666667	1	1
Prionops gabela	0	0.0658135	0.00548446	0.00548446
Procellaria aequinoctialis	0	0.0344828	0	0
Procellaria conspicillata	0	0.290323	0.193548	0.580645
Procellaria parkinsoni	0	0	0	0.0153846
Procellaria westlandica	0	0	0	0
Procellaria westlandica	0	0.0307692	0.353846	0.338462
Progne modesta	0.0172257	0.317316	0.264733	0.731641
Psarocolius cassini	0	0	0	0.125
Pselliophorus luteoviridis	0	0	0.142857	1
Psephotellus chrysopterygius	0.0714286	0.0714286	0.142857	0
Pseudastur occidentalis	0	0	0	0
Pseudastur occidentalis	0.00154083	0.0046225	0.00308166	0.00154083
Pseudibis davisoni	0	0	0.0833333	0
Pseudobulweria aterrima	0	0	0	0.166667
Pseudobulweria becki	0	0	0.142857	0.714286
Pseudobulweria macgillivrayi	0	0.016129	0.0483871	0.258065
Pseudobulweria macgillivrayi	0.0927835	0.103093	0.298969	0.623711
Pseudocalyptomena graueri	0.0118343	0.189349	0.284024	0.497041
Pseudonestor xanthophrys	0	0.191176	0.169118	0.823529
Psittacara chloropterus	0	0	0	0
Psittacara chloropterus	0.44186	0.372093	0.209302	1
Psittacara euops	0.243902	0.292683	0.560976	0.97561
Psittacus erithacus	0	0	0	0
Psittacus erithacus	0	0.166023	0.023166	0.046332
Psittacus timneh	0	0	0	0.25
Psittacus timneh	0.355556	0.0555556	0.0222222	0.377778
Psittrichas fulgidus	0	0.869565	0.956522	0.782609
Psittrichas fulgidus	0	0.0508475	0.372881	0.847458
Psophia viridis	0	0	0	0
Pternistis atrifrons	0.113208	0.830189	0.886792	0.962264
Pternistis ochropectus	0	0	0	0
Pternistis swierstrai	0.153846	1	0.692308	0.846154
Pterodroma alba	0	0	0	1
Pterodroma arminjoniana	0	0.666667	0.966667	0.966667
Pterodroma axillaris	0	0	0	0
Pterodroma axillaris	0	0.0384615	0.0769231	0.230769
Pterodroma baraui	0.011236	0.224719	0.224719	0.337079
Pterodroma brevipes	0	0	0	0.285714
Pterodroma cahow	0	0	0	0
Pterodroma cahow	0	0.0254237	0.169492	0.305085
Pterodroma cookii	0	0	0	0
Pterodroma defilippiana	0	0	0.1	0
Pterodroma deserta	0	1	1	0
Pterodroma deserta	0	0.25	0.1875	0.5
Pterodroma externa	0	0.285714	0.6	0.714286
Pterodroma hasitata	0.666667	0.333333	0.333333	1
Pterodroma incerta	0	0	0	0
Pterodroma leucoptera	0	0	0	0
Pterodroma leucoptera	0.0769231	0.538462	0.487179	0.641026
Pterodroma longirostris	0	0.509091	0.509091	0.709091
Pterodroma madeira	1	1	1	1
Pterodroma madeira	0	0.178947	0.221053	0.326316
Pterodroma magentae	0	0	0	0.0625
Pterodroma phaeopygia	0	0	0	0
Pterodroma phaeopygia	0	0.0714286	0.0714286	0.571429
Pterodroma pycrofti	0	0	0.333333	0
Pterodroma sandwichensis	0	0	0.25	0
Pterodroma sandwichensis	0	0	0.0181818	0.0363636
Pterodroma solandri	0	0	0	0
Pteroglossus bitorquatus	0.0230088	0.470796	0.369912	0.775221
Ptilinopus chrysogaster	0.222222	0	0.166667	1
Ptilinopus granulifrons	0.1	0	0.2	0.2
Ptilinopus roseicapilla	0	0	0	0
Ptilocichla leucogrammica	0.0227273	0.147727	0.397727	0.0795455
Ptilopachus nahani	0	0	0	0
Ptilopachus nahani	0	0	0	0
Puffinus auricularis	0.0909091	0.181818	0.636364	1
Puffinus auricularis	0	0	0	0
Puffinus bannermani	0.5	1	1	1
Puffinus bryani	0	0	0.142857	0.5
Puffinus huttoni	0	0.225352	0.323944	0.309859
Puffinus mauretanicus	0	0.192982	0.45614	0.684211
Puffinus newelli	0	0	0.333333	0
Puffinus newelli	0	0.00212314	0.00212314	0.0106157
Puffinus yelkouan	0.0378788	0.136364	0.0530303	0.575758
Pycnonotus snouckaerti	0.2	0.2	0	0
Pycnonotus taivanus	0.442623	0.229508	0.360656	0.311475
Pycnonotus xantholaemus	0	0	0	0
Pycnonotus xantholaemus	0.0581395	0.0639535	0.0891473	0.0949612
Pycnonotus zeylanicus	0.266332	0.668342	0.879397	1
Pyriglena atra	0.0426009	0.20852	0.134529	0.704036
Pyrilia vulturina	0	0	0	0
Pyrocephalus nanus	0.227273	0.272727	0.522727	0.909091
Pyrrhula murina	0.111111	0.444444	0	0.111111
Pyrrhula waterstradti	0	0.107692	0.461538	0.553846
Pyrrhura albipectus	0.166667	0.5	0.166667	0.666667
Pyrrhura amazonum	1	0	0	0
Pyrrhura caeruleiceps	0.2	0.8	1	1
Pyrrhura calliptera	0	0.259259	0.962963	1
Pyrrhura chapmani	0	0.375	0.875	1
Pyrrhura cruentata	0.297872	0.659574	0.446809	0.989362
Pyrrhura cruentata	0.0220441	0.164329	0.114228	0.649299
Pyrrhura eisenmanni	0.333333	1	1	1
Pyrrhura griseipectus	0	0.75	0.5	0.75
Pyrrhura griseipectus	0	0	0	0
Pyrrhura lepida	0.0515021	0.0708155	0.0772532	0.0729614
Pyrrhura orcesi	0	0	0	0
Pyrrhura perlata	0	0	0	0.166667
Pyrrhura pfrimeri	0.1	0.7	1	0.6
Pyrrhura snethlageae	0	0	0.166667	1
Rallus madagascariensis	0	0.371429	0.0428571	0.0142857
Rallus semiplumbeus	0	0.125	1	1
Rallus wetmorei	0.0772532	0.11588	0.253219	0.725322
Ramphastos ariel	0.244898	0	0.0204082	0.285714
Ramphastos culminatus	0	0.634259	0.597222	0.759259
Ramphastos vitellinus	0.692308	0.0769231	0.0769231	0.307692
Ramphiculus marchei	0	0	0	0
Ramphiculus meridionalis	0.5	0.653846	0.269231	0
Ramphiculus subgularis	0	1	1	1
Ramphocinclus brachyurus	0	0.731429	0.8	0.782857
Ramphomicron dorsale	0	0	0	0
Rhabdotorrhinus corrugatus	0.796296	0.185185	0.444444	0.351852
Rhabdotorrhinus exarhatus	0.258065	0.83871	0.290323	0.225806
Rhabdotorrhinus waldeni	0.781818	0.181818	0.436364	0.345455
Rhegmatorhina gymnops	0.5	0.5	0.5	1
Rheinardia ocellata	0	0	0	0
Rhinoplax vigil	0.0448113	0.0754717	0.0636792	0.0707547
Rhinoptilus bitorquatus	0	0.0883534	0.00803213	0.00803213
Rhipidura malaitae	0	0	0	0.666667
Rhipidura sauli	0	0	0.5	0.5
Rhipidura semirubra	0.0449438	0.157303	0.47191	0.865169
Rhizothera dulitensis	0.0536131	0.0769231	0.0815851	0.0745921
Rhodonessa caryophyllacea	0	0.1	0.325	0.6
Rhopornis ardesiacus	0	0	0	0.4
Rhopornis ardesiacus	0	0.0204778	0.0341297	0.675768
Rhynochetos jubatus	0.533333	0.108333	0.208333	0.316667
Rhyticeros cassidix	0	0.916667	0.5	0.0833333
Rhyticeros narcondami	0	0.0294118	0.0588235	0.323529
Rhyticeros subruficollis	0.00361664	0.00180832	0.00180832	0.00180832
Rhyticeros undulatus	0	0	0.4	0.2
Rissa brevirostris	0	0.214286	0.464286	0.392857
Rollandia microptera	0.00763359	0	0	0
Rostratula australis	0.0408163	0	0.22449	0.265306
Rubigula dispar	0.179775	0.185393	0.342697	0.359551
Rukia ruki	0.243056	0.256944	0.5625	0.833333
Rynchops albicollis	0.75	0	0	0
Rynchops albicollis	0	0	0	0
Salvadorina waigiuensis	0	0.222222	0	0
Sarcogyps calvus	0	0	0	0
Sarcophanops samarensis	0.169231	0.6	0.661538	0.830769
Sarcophanops steerii	0.0543807	0.238671	0.371601	0.722054
Sarothrura ayresi	0	0.173077	0.153846	0.115385
Sarothrura watersi	0.0503597	0.0623501	0.057554	0.0695444
Saundersilarus saundersi	0	0.0461538	0	0
Scepomycter winifredae	0	0	0	0
Schistolais leontica	0	0.0125	0	0
Schoenicola platyurus	0.05	0.35	0.1	0.2
Schoenicola striatus	0	0.170455	0	0
Schoenicola striatus	0.0628931	0.0880503	0.0503145	0.333333
Schoeniparus variegaticeps	0	0	0.162791	0.651163
Scolopax mira	0.333333	0	0	0
Scolopax rochussenii	0	0.666667	0.666667	1
Scotopelia ussheri	0.278481	0.202532	0.329114	0.240506
Scytalopus canus	0	0	0.6	0.8
Scytalopus diamantinensis	0.166667	0	0.166667	1
Scytalopus gonzagai	0.166667	0	0.0555556	0
Scytalopus iraiensis	0	0.097561	0.146341	0.414634
Scytalopus novacapitalis	0.25	0	0.25	0.25
Scytalopus panamensis	0	0	0	0
Scytalopus perijanus	0.333333	1	1	1
Scytalopus robbinsi	0	0.154545	0.0181818	0.336364
Scytalopus rodriguezi	0	0.4	0.8	1
Selasphorus ardens	0	0	0	1
Sephanoides fernandensis	0.2	1	0.8	1
Sericossypha albocristata	0.00813008	0	0	0.0894309
Setophaga angelae	0	0.0338983	0.237288	0.135593
Setophaga subita	0	0	0.2	1
Setornis criniger	0	0	0	0
Sheppardia aurantiithorax	0	0	0	0
Sheppardia gabela	0	0	0	0.0133333
Sheppardia lowei	0	0	0.105263	0
Sheppardia montana	0	0	0	0
Sholicola albiventris	0	0	0	0
Sholicola major	0.25	0	0.625	0
Sitta formosa	0.0102564	0.00512821	0.0615385	0.0153846
Sitta insularis	0.152174	0.456522	1	1
Sitta ledanti	0	1	1	1
Sitta magna	0	0.00671141	0	0
Sitta whiteheadi	0.4	0	0	0
Sittiparus owstoni	0	0.142857	0.0357143	0.0178571
Spelaeornis badeigularis	0	0	0	0
Spelaeornis chocolatinus	0	0.333333	0.466667	0.866667
Spelaeornis kinneari	0	0.25	0	0
Spelaeornis kinneari	0.000987654	0.139753	0.245432	0.393086
Spelaeornis longicaudatus	0.5	0	0	0
Spheniscus demersus	0	0.73913	0.782609	1
Spheniscus demersus	0.0169492	0.20339	1	1
Spheniscus humboldti	0.0153846	0.0923077	0.184615	0.2
Spilornis elgini	1	0.666667	0	0
Spinus cucullatus	0.0172697	0.344572	0.310855	0.734375
Spinus siemiradzkii	0	0	0	0
Spinus yarrellii	0.00444444	0.0355556	0.0711111	0.0933333
Spinus yarrellii	0	0.0552826	0.195332	0.474201
Spizaetus isidori	0.0386313	0.296909	0.264901	0.719647
Spizella wortheni	0.909091	0.909091	1	1
Sporophila falcirostris	0.047619	0	0	0.190476
Sporophila falcirostris	0.218487	0.747899	0.630252	0.991597
Sporophila frontalis	0.0314286	0.302857	0.228571	0.802857
Sporophila maximiliani	0.482143	0.589286	0.553571	1
Sporophila maximiliani	0.209486	0.772727	0.695652	0.968379
Sporophila nigrorufa	0.235294	0.882353	1	1
Stachyris nonggangensis	0.5	0	0	0
Stachyris oglei	0.0954198	0.229008	0.221374	0.133588
Starnoenas cyanocephala	0	0.212121	0.472089	0.653907
Sterna acuticauda	0	0	0	0
Sternula balaenarum	0.02	0.46	0.34	0.78
Sternula nereis	0	0.5625	0.375	1
Sternula nereis	0.142857	0.657143	0.685714	0.657143
Streptopelia dusumieri	0.00581395	0.0755814	0.00581395	0.00290698
Struthio molybdophanes	0	0	0	0
Sturnornis albofrontatus	0	0	0	0
Suthora przewalskii	0.107143	0.0833333	0.297619	0.214286
Swynnertonia swynnertoni	0	0	0	0
Sylvia nigricapillus	0	0	0	0
Sylvietta chapini	0.0540541	0.945946	0.756757	1
Symposiachrus ateralbus	0	0	0.222222	0.444444
Symposiachrus brehmii	1	0	1	1
Symposiachrus julianae	0.451613	0.129032	0.548387	1
Synallaxis courseni	0.0785714	0.457143	0.3	0.992857
Synallaxis fuscorufa	0	1	1	1
Synallaxis hypochondriaca	0	0.5	0	0
Synallaxis infuscata	0	0.25	0.25	0.5
Synallaxis infuscata	0	0.7	0.7	0.7
Synallaxis kollari	0.25	0.375	0.625	0
Synallaxis maranonica	0	0	0	0
Synallaxis tithys	0	0	0	0
Synallaxis zimmeri	0	0.5	0	0
Syndactyla ruficollis	0.00654664	0.0638298	0.0523732	0.263502
Synthliboramphus craveri	0.017094	0.320513	0.188034	0.737892
Synthliboramphus hypoleucus	0.0333333	0.166667	0.1	0.2
Synthliboramphus hypoleucus	0	0	0.121951	0.0243902
Synthliboramphus scrippsi	0	0.3125	0.1875	0.375
Synthliboramphus wumizusume	0	0	0.0465116	0.0465116
Synthliboramphus wumizusume	0	0	0.0208333	0.0104167
Synthliboramphus wumizusume	0.0258449	0.238569	0.198807	0.675944
Sypheotides indicus	0.0597015	0	0	0
Tachybaptus pelzelnii	0	0	0	0
Tachycineta cyaneoviridis	0	0	0	0
Tachycineta cyaneoviridis	0.0166468	0.35434	0.237812	0.680143
Tachycineta euchrysea	1	0.285714	0.714286	1
Tachycineta euchrysea	0	0.204082	0.557823	0.455782
Tachyeres leucocephalus	0.0288462	0.269231	1	1
Tadorna cristata	0.060177	0.19646	0.295575	0.766372
Tangara argyrofenges	0.106007	0.515901	0.699647	0.805654
Tangara cabanisi	1	0.5	0.5	1
Tangara fastuosa	0	0	0	0
Tangara fastuosa	0.244604	0.776978	0.920863	1
Tangara peruviana	0.256637	0.433628	0.123894	0.168142
Tanygnathus gramineus	0	0.294118	0.294118	0.352941
Taoniscus nanus	0	0.300562	0.252809	0.83427
Taphrolesbia griseiventris	0.00943396	0	0	0.0801887
Tauraco bannermani	0.204082	0.312925	0.585034	0.755102
Tauraco ruspolii	0	0	0	0.0174419
Telespiza cantans	0.00810811	0.167568	0.216216	0.745946
Telespiza ultima	0	0.448276	0.496552	0.682759
Tephrophilus wetmorei	0.352381	0.495238	0.809524	1
Terathopius ecaudatus	0	0	0	0
Terenura sicki	0	0.6	0.8	1
Thalassarche carteri	0	0	0	0.5
Thalassarche chlororhynchos	0	0.205882	0.279412	0.264706
Thalassarche chrysostoma	0	0	0	0
Thalassarche eremita	0.111111	0.444444	0.222222	0.777778
Thalassarche impavida	0	0.218045	0.368421	0.466165
Thalurania ridgwayi	1	0	0	0
Thalurania watertonii	0	0	0.012987	0.012987
Thamnophilus shumbae	0	0.2	0.6	0.4
Thamnophilus tenuepunctatus	0	0.271186	0.559322	0.830508
Thaumatibis gigantea	0.0678261	0.133913	0.201739	0.603478
Thinornis cucullatus	0	0.155844	0.428571	0.74026
Thinornis novaeseelandiae	0.225806	0.0967742	0.387097	0.322581
Thripophaga amacurensis	0	0.857143	0.142857	0.428571
Thripophaga macroura	0.215686	0.0980392	0.490196	0.0980392
Thripophaga macroura	0.311475	0.852459	0.52459	1
Thryophilus nicefori	0	0.2	1	1
Thryophilus sernai	0.0302656	0.311921	0.273626	0.747375
Tinamus osgoodi	0	0	0	0.8
Tinamus tao	0.00416667	0.554167	0.610417	0.702083
Todiramphus funebris	0.2	0.4	0.8	0
Todiramphus reichenbachii	0	0.060241	0.00401606	0
Todiramphus ruficollaris	0.0529197	0.0492701	0.116788	0.124088
Torgos tracheliotos	0	0.0723684	0.0197368	0.00657895
Torgos tracheliotos	0	0.0288066	0.0205761	0.037037
Touit costaricensis	0.25	0	0.166667	1
Touit huetii	0	0.425373	0.104478	0.149254
Touit melanonotus	0	0.285714	0.428571	1
Touit melanonotus	0.339623	0.566038	0.396226	0.924528
Touit stictopterus	0.075	0.45	0.5	0.925
Touit surdus	0.286765	0.0735294	0.0514706	0.330882
Toxostoma bendirei	0	1	1	1
Toxostoma guttatum	0	0.0916031	0.0610687	0.229008
Tragopan blythii	0	0	0	0
Tragopan blythii	0	0.0508475	0.237288	0
Tragopan melanocephalus	0.213115	0.0327869	0.0327869	0
Treron capellei	0.00510638	0.00340426	0.00340426	0.00170213
Treron floris	0	0	1	0
Treron floris	0	0.333333	0.166667	0
Treron griveaudi	0.0442478	0.0663717	0.0752212	0.0707965
Treron pembaensis	0	1	0	0
Treron psittaceus	0.181818	0	0	0
Trichoglossus forsteni	0	0	0.571429	0
Trichoglossus rosenbergii	0.4	0.8	0.2	0.6
Trigonoceps occipitalis	0	0.0748899	0.00440529	0.00881057
Trigonoceps occipitalis	0	0.0126904	0	0.00507614
Trochalopteron ngoclinhense	0.152778	0.8125	0.847222	0.930556
Trochalopteron yersini	0	0	0	0.5
Troglodytes monticola	0.153846	0	0.153846	1
Tropicoperdix charltonii	0.113636	0.25	0.0909091	0.136364
Turdoides hindei	0.0402299	0.0402299	0.0287356	0.0172414
Turdus ludoviciae	0	0.391304	0.173913	0.26087
Turdus swalesi	0	0.5	0.625	0.75
Turdus xanthorhynchus	0.00465116	0.293023	0.465116	0.567442
Turnix everetti	0	1	0	0
Turnix everetti	0	0	0.0894309	0
Turnix hottentottus	0	0.8	0.72	1
Turnix olivii	0.0127916	0.00902935	0.00752445	0.0105342
Tyrannus cubensis	0.243902	0.292683	0.560976	0.97561
Tyto aurantia	0	0.287129	0.653465	0.534653
Tyto inexspectata	0.785714	0.285714	0.714286	0.714286
Tyto inexspectata	0.0176849	0.0466238	0.022508	0.00160772
Tyto nigrobrunnea	1	1	1	1
Tyto soumagnei	0	0.208791	0.0989011	0.131868
Uratelornis chimaera	0.204225	0.380282	0.584507	0.852113
Urocissa ornata	0	0.0963455	0.129568	0.17608
Urocissa whiteheadi	0	0.426667	0.493333	0.92
Vauriella albigularis	0.875	1	0.5	0.625
Vauriella albigularis	0.317073	0.390244	0	0
Vauriella insignis	0	0.314286	0.185714	0.414286
Vauriella insignis	0.133929	0.191964	0.290179	0.299107
Vini kuhlii	0.243902	0.292683	0.560976	0.97561
Vini kuhlii	0.572519	0.605598	0.575064	0.994911
Vini peruviana	0	0	0	1
Vini stepheni	0.0243902	0.158537	0.426829	0.0853659
Vini ultramarina	0.4	0	0	0.4
Vireo caribaeus	0.142857	0.285714	0.142857	0.857143
Vultur gryphus	0.00595238	0.248016	0.577381	0.734127
Wetmorethraupis sterrhopteron	0.333333	1	0.333333	1
Xanthomixis apperti	0.00287356	0.00287356	0.00862069	0.0143678
Xanthopsar flavus	0	0	0	0
Xenicus gilviventris	0	0	0	0
Xenoglaux loweryi	0	0.75	0.25	0.5
Xenoligea montana	0	0.423077	0.5	0.634615
Xenoperdix udzungwensis	0.00238095	0.00238095	0.0142857	0.0166667
Xenopirostris damii	0	0	0.25	0.125
Xenospiza baileyi	0.5	0.75	0.875	1
Xiphocolaptes falcirostris	0.0643275	0.0350877	0.0467836	0.538012
Xipholena atropurpurea	0.1	0	0.2	1
Xipholena atropurpurea	0	0.979592	0.918367	1
Xolmis dominicanus	0	0.34188	0.692308	0.606838
Zanda baudinii	0.323529	0.911765	1	1
Zapornia atra	0	0	0	0.5
Zapornia olivieri	0	0.111111	0.111111	0
Zaratornis stresemanni	0	0.0412371	0.0515464	0.402062
Zavattariornis stresemanni	0.142857	0	0.142857	1
Zentrygon carrikeri	0.0357143	0.0714286	0.173469	0.44898
Zimmerius cinereicapilla	0.111111	0.266667	0.0111111	0.866667
Zimmerius villarejoi	0	0.142857	0	0.0285714
Zoothera turipavae	0	0.065442	0.0309989	0.0585534
Zosterops albogularis	0.538462	0.153846	0.153846	0.0769231
Zosterops chloronothos	0	0	0	0
Zosterops ficedulinus	0	0	0	0
Zosterops griseovirescens	0	0	0	0
Zosterops melanocephalus	0	0	0	0
Zosterops melanurus	0.0444444	0.111111	0.288889	0.622222
Zosterops mouroniensis	0	0	0.2	1
Zosterops samoensis	0	0	0	0
Zosterops saypani	0	0	0	0
Zosterops splendidus	0.2	0.4	0.8	0
Zosterops winifredae	0	0.157895	1	1
Zosterornis nigrorum	0.222222	0.888889	0.296296	0.259259

## Sheet: Figure_3c
Threatened terrestrial mammal	Percentage of exposure range
	Recent (1975-2024)	SSP126 (2051-2100)	SSP245(2051-2100)	SSP585(2051-2100)
Abrocoma boliviensis	0	0.5	0	1
Acerodon celebensis	0.781818	0.181818	0.436364	0.345455
Acerodon jubatus	0.35	0.533333	0.116667	0.0833333
Acerodon leucotis	0.5	0	0	0
Acerodon mackloti	0	0.125	0.0833333	0
Aepeomys reigi	0.75	1	1	1
Ailurops ursinus	0.781818	0.181818	0.436364	0.345455
Ailurus fulgens	0.0253165	0	0.113924	0.0949367
Akodon surdus	0	0	0.285714	0.428571
Allocebus trichotis	0.2	0.2	0.2	0.5
Allochrocebus lhoesti	0	0	0	0
Allochrocebus preussi	0	0	0	0
Alouatta belzebul	0	0.326087	0.76087	0.847826
Alouatta guariba	0.126888	0.160121	0.0906344	0.661631
Alouatta palliata	0.0990566	0.174528	0.0613208	0.679245
Alouatta pigra	0.630435	0.706522	0.434783	1
Alouatta puruensis	0	0.923077	0.923077	1
Alouatta ululata	0	0	0.5	1
Alticola montosa	0	1	0.333333	0.666667
Amblysomus marleyi	0	1	0.333333	0.5
Ammodorcas clarkei	0	0	0	0
Ammospermophilus nelsoni	0	0.461538	0.769231	1
Ammotragus lervia	0.236364	1	1	1
Amorphochilus schnablii	0	0	0	0
Anthops ornatus	0	0	0.285714	0.285714
Aotus brumbacki	0	0.333333	1	1
Aotus griseimembra	0.119403	0.253731	0.641791	1
Aotus lemurinus	0.122222	0.244444	0.722222	0.944444
Aotus miconax	0	0.466667	0.266667	0.466667
Aotus nancymaae	0	0	0	0.166667
Arctictis binturong	0.0091659	0.0192484	0.0109991	0.0109991
Arctonyx collaris	0	0	0	0
Arielulus cuprosus	0.272727	0.363636	0.181818	0
Ateles belzebuth	0	0.178571	0.464286	0.785714
Ateles chamek	0	0.585714	0.714286	0.9
Ateles fusciceps	0.142857	0	0.119048	0.488095
Ateles geoffroyi	0.488959	0.602524	0.495268	0.977918
Ateles hybridus	0.130435	0.26087	0.652174	1
Atopogale cubana	0.2	0	0.6	0.8
Avahi betsileo	0	1	1	0
Avahi cleesei	0	0	0	0.5
Avahi laniger	0.129032	0.483871	0.322581	0.225806
Avahi meridionalis	0	0	0	0
Avahi mooreorum	0.666667	0	0.333333	0.666667
Avahi occidentalis	0	0	0.333333	0
Avahi peyrierasi	0	1	0	0
Avahi ramanantsoavanai	0	0.142857	0	0
Avahi unicolor	1	0	1	0
Balantiopteryx infusca	0.5	0	0.166667	0.5
Balantiopteryx io	0.6	0.842857	0.814286	1
Bdeogale omnivora	0.3	0.6	0	0
Beatragus hunteri	0	0	0	0
Bettongia penicillata	1	1	1	1
Bettongia tropica	0.333333	0	0.333333	0.666667
Biswamoyopterus biswasi	0.5	0	1	0
Boneia bidens	0.836735	0.204082	0.44898	0.367347
Bos gaurus	0	0	0	0
Bos javanicus	0	0	0	0
Bos mutus	0	0	0	0
Brachytarsomys villosa	0.444444	0	0.222222	0.555556
Brachyteles arachnoides	0.486486	0.135135	0	0.918919
Brachyteles hypoxanthus	0.590909	0.704545	0.409091	1
Bradypus torquatus	0.27027	0.945946	0.648649	1
Bubalus depressicornis	0.906977	0.209302	0.44186	0.372093
Bubalus mindorensis	1	0	0	0
Bubalus quarlesi	0.810811	0.162162	0.459459	0.243243
Budorcas taxicolor	0.0571429	0.05	0.335714	0.164286
Bunolagus monticularis	0	0.923077	1	1
Bunomys coelestis	0	0	0	0
Bunomys fratrorum	1	0	1	1
Bunomys prolatus	0.75	0	1	0.5
Cacajao calvus	0	0	1	1
Caenolestes condorensis	0	1	0	1
Caenolestes convelatus	0.25	0	0.4375	0.9375
Caenolestes sangay	0.142857	0.285714	0.142857	0.571429
Callicebus barbarabrownae	0	1	1	1
Callicebus coimbrai	0.75	1	1	1
Callicebus melanochir	0.030303	0.969697	0.787879	1
Callicebus personatus	0.482759	0.586207	0.241379	1
Callimico goeldii	0	0.25	0	1
Callistomys pictus	0.0833333	1	1	1
Callithrix aurita	0.359375	0.5625	0.265625	0.953125
Callithrix flaviceps	0.928571	0.642857	0.428571	1
Callithrix kuhlii	0	0.947368	0.947368	1
Callosciurus melanogaster	0.5	0.5	0.5	0.5
Canis rufus	0	0	0.666667	0
Canis simensis	0	0	0	0
Capra caucasica	0.444444	0.111111	0.888889	1
Capra nubiana	0	0.37037	0.37037	0.37037
Capra walie	0	0	0	0
Capricornis rubidus	0.0181818	0	0.109091	0
Capricornis sumatraensis	0.00560538	0.0156951	0.00896861	0.014574
Caprolagus hispidus	0.27907	0	0	0
Caracal aurata	0	0	0	0.0371901
Carpitalpa arendsi	1	1	0.75	0.25
Catagonus wagneri	0	1	0	1
Catopuma badia	0.00813008	0.00813008	0.0487805	0
Cebuella pygmaea	0	0.5	0.833333	1
Cebus aequatorialis	0	0	0	0.030303
Cebus brunneus	0.5	1	1	1
Cebus capucinus	0.135802	0	0.123457	0.530864
Cebus cesarae	0.333333	0.5	0.5	1
Cebus imitator	0.525773	0.474227	0.216495	0.979381
Cebus leucocephalus	0.545455	0.636364	0.818182	1
Cebus unicolor	0	0.2	0.6	0.7
Cebus versicolor	0.0204082	0.183673	0.734694	1
Cephalopachus bancanus	0.0318021	0.0600707	0.04947	0.0141343
Cephalophus adersi	0.4	0.2	0	0
Cephalophus jentinki	0.205882	0	0	0.617647
Cephalophus spadix	0	0.4	0.6	0
Cephalophus zebra	0.205882	0	0	0.617647
Cercocebus atys	0.432432	0.0405405	0.0135135	0.432432
Cercocebus galeritus	0	0.5	0	0
Cercocebus lunulatus	0.206897	0.12069	0.0862069	0.275862
Cercocebus sanjei	0	0	1	0
Cercocebus torquatus	0	0	0	0
Cercopithecus diana	0.388889	0.0416667	0.0138889	0.444444
Cercopithecus erythrogaster	0	0	0	0
Cercopithecus erythrotis	0	0	0	0
Cercopithecus hamlyni	0	0	0	0
Cercopithecus lowei	0.164384	0.0958904	0.0821918	0.246575
Cercopithecus roloway	0.185185	0.12963	0.0925926	0.259259
Cercopithecus sclateri	0	0	0.0833333	0
Cervus albirostris	0	0	0	0
Chaetomys subspinosus	0.27451	0.882353	0.588235	1
Chalinolobus dwyeri	0.0240964	0.180723	0.433735	0.13253
Chalinolobus neocaledonicus	0.2	0	0.2	0
Chalinolobus tuberculatus	0	0	0	0
Cheirogaleus andysabini	0	0	0.5	1
Cheirogaleus crossleyi	0	0.866667	0.533333	0.0666667
Cheirogaleus lavasoensis	0	0	0	0
Cheirogaleus major	0	0.333333	0	0.5
Cheirogaleus medius	0.142857	0.285714	0.142857	0.285714
Cheirogaleus shethi	0	0	0.333333	0.666667
Cheirogaleus sibreei	0	0.666667	0.333333	0.333333
Chilonatalus micropus	0.125	0.125	0.5	1
Chinchilla chinchilla	0.129496	0.899281	0.942446	0.978417
Chinchilla lanigera	0.166667	0.666667	0.833333	1
Chiroderma improvisum	0	1	1	1
Chiropodomys karlkoopmani	0	1	0	1
Chiropotes albinasus	0	0.967742	0.935484	1
Chiropotes satanas	0	0.1	0.4	0.8
Chiropotes utahickae	0	0.5	1	1
Chlorocebus djamdjamensis	0	0	0	0
Chlorotalpa duthieae	0	0.571429	0	0.857143
Choeroniscus periosus	0.375	0	0.03125	0.40625
Chrotogale owstoni	0.00909091	0	0	0.00909091
Chrysospalax trevelyani	0	0.157895	0.210526	0.368421
Chrysospalax villosus	0	0.1875	0.5625	0.25
Coelops robinsoni	0.2	0.307692	0.369231	0.0769231
Coendou speratus	0	1	1	1
Colobus angolensis	0	0	0	0
Colobus caudatus	1	1	0	0
Colobus polykomos	0.415584	0.038961	0.012987	0.415584
Colobus vellerosus	0.0694444	0.0277778	0.0277778	0.138889
Congosorex phillipsorum	0	1	1	0
Crateromys heaneyi	1	1	0	0
Crateromys schadenbergi	1	0.8	0.4	0
Cricetus cricetus	0	0.343137	0.627451	0.990196
Crocidura andamanensis	1	1	0	0
Crocidura bottegoides	0	0	0	0
Crocidura desperata	0	0.375	0.5	0
Crocidura eisentrauti	0	0	0	0
Crocidura harenna	0	0	0	0
Crocidura hikmiya	0	0	0	0
Crocidura hispida	1	0	0	0
Crocidura jenkinsi	1	1	0	0
Crocidura lanosa	0	0	0	0
Crocidura lucina	0	0	0	0
Crocidura manengubae	0	0.333333	0	0
Crocidura mdumai	0.333333	0.333333	0	0
Crocidura miya	0	0	0	0
Crocidura negrina	0	1	0	0
Crocidura phaeura	0.333333	0	0	0
Crocidura picea	0	0	0	0
Crocidura stenocephala	0	0	0	0
Crocidura tarella	0	0	0	0
Crocidura telfordi	0	0.333333	0.666667	0
Crocidura usambarae	0	0	0	0
Crocidura wimmeri	1	0	0	0
Crocidura zimmermanni	1	1	1	1
Cryptochloris zyli	0	0.75	1	1
Cryptoprocta ferox	0	0.0365854	0	0.0182927
Cryptotis endersi	0.333333	0	0.333333	1
Cryptotis griseoventris	0	1	1	1
Cryptotis magna	0.875	0.75	1	1
Cryptotis meridensis	0.75	0.625	0.75	1
Cryptotis merus	0	0	0	0
Cryptotis phillipsii	0.4	0	0.8	1
Ctenomys flamarioni	0	0	0	0
Ctenomys lami	0	0	0	0
Ctenomys latro	0	0	0	0
Ctenomys occultus	0	0	0	0
Ctenomys sociabilis	0.333333	0.555556	1	1
Cuon alpinus	0.00255428	0.00255428	0.00255428	0.00766284
Cynogale bennettii	0.0569307	0.0792079	0.0717822	0.0643564
Cynomys mexicanus	1	1	1	1
Dama mesopotamica	0.636364	1	1	1
Dasyprocta mexicana	0.541667	0.645833	0.916667	0.979167
Dasyurus hallucatus	0	0	0.0714286	0
Daubentonia madagascariensis	0	0.26087	0.0724638	0.0289855
Delanymys brooksi	0	0	0	0
Dendromus kahuziensis	0	0	0	0
Desmalopex leucopterus	0.444444	0.62963	0.148148	0
Desmalopex microleucopterus	1	0	0	0
Desmomys yaldeni	0.285714	0	0	0
Dicerorhinus sumatrensis	0.0492308	0.0523077	0.0892308	0.0615385
Dinaromys bogdanovi	0.0666667	0.733333	1	1
Diplogale hosei	0	0.0588235	0.0784314	0
Diplothrix legata	0	1	0	0
Dipodomys ingens	0	0.285714	0.857143	1
Dipodomys nitratoides	0	0.4	0.9	1
Dipodomys stephensi	0.428571	1	0.857143	1
Dorcatragus megalotis	0	0	0	0
Dyacopterus brooksi	0.594406	0.293706	0.447552	0.391608
Dyacopterus rickarti	0.666667	0.833333	0.5	0.333333
Echiothrix leucura	1	0	1	1
Eidolon dupreanum	0	0.0179641	0	0.0179641
Eliurus penicillatus	0	1	1	0
Eliurus petteri	0	1	0.25	0
Emballonura semicaudata	0	0	0	0
Emballonura serii	0	0	0	0
Eonycteris robusta	0.361702	0.531915	0.212766	0.148936
Eptesicus guadeloupensis	0	1	1	1
Eptesicus japonensis	0	0	0	0
Equus africanus	0	0	0	0
Equus ferus	0	0.875	1	1
Equus grevyi	0	0	0	0
Equus zebra	0	0.88	0.64	1
Eropeplus canus	1	0	0.444444	0.222222
Erythrocebus baumstarki	0	0	0	0
Eudiscoderma thongareeae	0	1	0	0
Eulemur albifrons	0.333333	0.0833333	0.25	0.583333
Eulemur cinereiceps	0	0.666667	0.166667	0
Eulemur collaris	0	0	0	0
Eulemur coronatus	0	0	0.5	0.75
Eulemur flavifrons	0.75	0	1	0
Eulemur fulvus	0.0833333	0.416667	0.388889	0.0833333
Eulemur macaco	0.666667	0	0.666667	0.333333
Eulemur mongoz	0.166667	0	0.166667	0
Eulemur rubriventer	0	0.5	0.0588235	0.0882353
Eulemur rufifrons	0	0.391304	0.0434783	0.0434783
Eulemur rufus	0	0.047619	0.142857	0.0952381
Eulemur sanfordi	0	0	0.5	1
Eumops floridanus	0	0	0	0.333333
Eupetaurus cinereus	0	0.857143	0.428571	1
Eupleres goudotii	0	0.122449	0	0.0408163
Eupleres major	0.230769	0	0.384615	0.0769231
Euryoryzomys lamia	0.140625	0.90625	0.890625	0.96875
Falsistrellus tasmaniensis	0	0.19697	0.409091	0.0454545
Felis bieti	0	0	0	0.169811
Felis nigripes	0	0.588889	0.622222	0.911111
Feroculus feroculus	0	0	0	0
Fossa fossana	0	0.230769	0.0384615	0.0384615
Funambulus layardi	0	0	0	0
Funambulus obscurus	0	0	0	0
Funambulus sublineatus	0	0	0.0714286	0
Galidictis fasciata	0	0.26087	0	0.0434783
Galidictis grandidieri	0	0	0	0
Gazella arabica	0.113208	0.0754717	0.0377358	0.0754717
Gazella cuvieri	0.482759	1	1	1
Gazella dorcas	0.0516432	0.666667	0.680751	0.685446
Gazella gazella	0	1	1	1
Gazella leptoceros	0.222222	1	1	1
Gazella marica	0	0.4375	0.4375	0.421875
Gazella spekei	0	0	0	0
Gazella subgutturosa	0.177546	0.796345	0.900783	1
Genetta bourloni	0.22	0.02	0.02	0.42
Genetta cristata	0	0.03125	0	0
Geocapromys brownii	0	0	0.25	1
Geomys tropicalis	0.5	1	1	1
Geoxus annectens	0	0.222222	1	1
Gerbillus hesperinus	0	1	1	1
Gerbillus hoogstraali	0.142857	1	1	1
Giraffa camelopardalis	0	0.0396825	0	0.00793651
Gorilla beringei	0	0	0	0
Gorilla gorilla	0	0	0	0
Grammomys gigas	0	0	0	0.5
Grammomys minnae	0	0	0	0
Habromys chinanteco	1	0.5	1	1
Habromys delicatulus	0	1	1	1
Habromys ixtlani	1	0.75	1	1
Habromys lepturus	1	1	1	1
Habromys schmidlyi	1	1	1	1
Habromys simulatus	0.6	1	1	1
Hadromys humei	0.142857	0	0	0
Haeromys pusillus	0.0769231	0.615385	0.0769231	0.115385
Handleyomys chapmani	0.7	0.8	1	1
Handleyomys rhabdops	1	1	1	1
Hapalemur alaotrensis	0	0.666667	0	0
Hapalemur aureus	0	1	0.2	0
Hapalemur griseus	0.0204082	0.489796	0.183673	0.0204082
Hapalemur meridionalis	0	0.166667	0	0
Hapalemur occidentalis	0.333333	0	0.2	0.6
Hapalomys longicaudatus	0.235294	0.176471	0	0.117647
Helarctos malayanus	0.00502092	0.00251046	0.00251046	0.00167364
Hesperoptenus tomesi	0.0833333	0.666667	0.166667	0.166667
Heterogeomys lanius	0	1	1	1
Heteromys nelsoni	0.75	0.75	0.75	1
Heteromys spectabilis	0	0.333333	1	1
Heteromys teleus	0	0	0	0.15
Hippocamelus antisensis	0	0.177215	0.360759	0.436709
Hippocamelus bisulcus	0	0.466667	1	1
Hipposideros alongensis	0.428571	0	0.285714	0
Hipposideros coxi	0.5	0	0.5	0
Hipposideros curtus	0	0	0	0
Hipposideros demissus	0	0	0	1
Hipposideros dinops	0	0	0.181818	0.454545
Hipposideros durgadasi	1	0	0	0
Hipposideros halophyllus	0	0	0	0
Hipposideros khaokhouayensis	0.111111	0.444444	0.333333	0
Hipposideros lamottei	0	0	0	0
Hipposideros marisae	0.208333	0	0.0416667	0.25
Hipposideros orbiculus	0.333333	0.5	0.333333	0.166667
Hipposideros pendleburyi	0	0	0.428571	0.214286
Hipposideros pomona	0	0	0.0769231	0
Hipposideros ridleyi	0.0375	0.4875	0.1	0.1375
Hipposideros scutinares	0.222222	0.166667	0	0
Hipposideros sorenseni	0	0	0	1
Hoolock hoolock	0	0	0.00943396	0
Hoolock leuconedys	0	0	0	0
Hoolock tianxing	0	0	0	0
Hybomys badius	0	0	0	0
Hybomys basilii	0	0	0	0
Hybomys eisentrauti	0	0	0	0
Hybomys lunaris	0	0	0	0
Hylaeamys laticeps	0.309735	0.734513	0.530973	1
Hylobates abbotti	0.285714	0	0.0178571	0
Hylobates agilis	0.601504	0.353383	0.473684	0.413534
Hylobates albibarbis	0	0	0	0
Hylobates funereus	0	0.114583	0.1875	0
Hylobates klossii	0.5	0.5	0.5	0.5
Hylobates lar	0.00833333	0.025	0.00416667	0.00416667
Hylobates moloch	0	0	0.176471	0.588235
Hylobates muelleri	0.209302	0.0232558	0.325581	0.0697674
Hylobates pileatus	0.0344828	0	0	0.0172414
Hylomys parvus	0.5	0	0.75	0.125
Hylomyscus baeri	0.16129	0.0967742	0.129032	0.16129
Hylomyscus grandis	0	0	0	0
Hylopetes sipora	1	0	1	0
Hyosciurus ileile	0.75	0.5	0.5	0.5
Hypogeomys antimena	0	0	0	0.5
Hystrix pumila	0.5	0	0	0
Indri indri	0.136364	0.5	0.363636	0.0909091
Iomys sipora	1	0	1	0
Kadarsanomys sodyi	0	0.5	0	0.5
Kerivoula africana	0	0	0	0
Kerivoula flora	0	0.230769	0.307692	0
Kerivoula myrella	0.307692	0	0	0.230769
Komodomys rintjanus	0	0.428571	0	0
Lagothrix flavicauda	0	0.5	0.285714	0.5
Lagothrix lagothricha	0	0.189189	0.391892	0.594595
Lamottemys okuensis	0	0	0	0
Lasiurus degelidus	0	0	0.2	1
Lasiurus insularis	0.25	0.275	0.575	0.975
Lasiurus minor	0.125	0.15625	0.65625	1
Latidens salimalii	0	0	0	0
Lemur catta	0	0	0	0
Leontopithecus caissara	0	0	0	1
Leontopithecus chrysomelas	0	1	1	1
Leontopithecus chrysopygus	0.638889	0.0277778	0.0833333	1
Leontopithecus rosalia	0	0.75	0	1
Leopardus guigna	0.241667	0.6	1	1
Leopardus guttulus	0.0183767	0.301685	0.194487	0.719755
Leopardus jacobita	0.00549451	0.318681	0.412088	0.489011
Leopardus tigrinus	0.0175695	0.382138	0.472914	0.816984
Leopoldamys siporanus	0.5	0.5	0.5	0.5
Lepilemur aeeclis	0	0	0	0
Lepilemur ahmansoni	0	0	0	0
Lepilemur ankaranensis	0	0	0	1
Lepilemur betsileo	0	1	1	0
Lepilemur dorsalis	1	0	1	0
Lepilemur edwardsi	0	0	0.25	0
Lepilemur fleuretae	0	0	0	0
Lepilemur grewcockorum	0	0	0	0
Lepilemur hollandorum	0	0	0	0
Lepilemur hubbardorum	0	1	0	0
Lepilemur jamesorum	0	1	1	0
Lepilemur leucopus	0	0	0	0
Lepilemur microdon	0	1	0	0
Lepilemur milanoii	0	0	0.333333	0.666667
Lepilemur mustelinus	0	1	0.6	0
Lepilemur otto	0	0	0	0
Lepilemur petteri	0	0	0	0
Lepilemur randrianasoloi	0.333333	0	0.333333	0.333333
Lepilemur ruficaudatus	0	0	0	0.1
Lepilemur sahamalaza	0	0	1	0
Lepilemur scottorum	0.666667	0	0.333333	0.666667
Lepilemur seali	0.5	0	0.166667	0.666667
Lepilemur septentrionalis	0	0	0.5	1
Lepilemur wrightae	0	0	0.25	0
Leptonycteris curasoae	0.16	0.31	0.77	1
Leptonycteris nivalis	0.382222	0.622222	0.92	1
Lepus callotis	0.241667	0.625	0.916667	1
Lepus castroviejoi	0.666667	1	1	1
Lepus corsicanus	0.166667	0.958333	1	1
Lepus flavigularis	1	0	1	1
Lepus hainanus	0	0	0	0
Liberiictis kuhni	0.181818	0.030303	0.030303	0.636364
Lonchophylla bokermanni	0.5	0.25	1	1
Lonchophylla dekeyseri	0.0769231	0.692308	1	0.923077
Lonchorhina orinocensis	0	0.333333	1	1
Lophocebus albigena	0	0	0	0
Lophuromys chercherensis	0	0	0	0
Lophuromys dieterleni	0	0	0	0
Lophuromys eisentrauti	0	0	0	0
Lophuromys medicaudatus	0	0	0	0
Lophuromys melanonyx	0	0	0	0
Lophuromys pseudosikapusi	0	0	0	0
Loris tardigradus	0	0	0	0
Loxodonta cyclotis	0	0	0	0.0860215
Lycalopex fulvipes	0	0.0909091	1	1
Lycaon pictus	0	0.107143	0	0.0714286
Lynx pardinus	0.5	1	1	1
Macaca arctoides	0.00416667	0.00833333	0.0125	0
Macaca brunnescens	1	0	0	0
Macaca hecki	0.571429	0.428571	0.571429	0.571429
Macaca leonina	0	0.00170358	0.00170358	0
Macaca leucogenys	0.0588235	0	0.352941	0.0588235
Macaca maura	0.375	0	0.25	0.125
Macaca munzala	0	0.5	0	0
Macaca nemestrina	0.045045	0.0720721	0.0788288	0.0675676
Macaca nigra	0.5	0.25	1	1
Macaca nigrescens	1	0.5	0.5	1
Macaca ochreata	0.933333	0.2	0.266667	0.2
Macaca pagensis	1	0	1	0
Macaca radiata	0.128205	0	0	0
Macaca siberu	0	1	0	1
Macaca silenus	0.0588235	0	0.0588235	0
Macaca sinica	0	0	0	0
Macaca sylvanus	0.954545	1	1	1
Macaca tonkeana	0.785714	0.107143	0.571429	0.321429
Macroderma gigas	0	0	0.208333	0
Macrogalidia musschenbroekii	0.857143	0.142857	0.714286	0.642857
Macrotarsomys ingens	0	0	0.5	0
Mandrillus leucophaeus	0	0	0	0
Mandrillus sphinx	0	0	0	0
Manis crassicaudata	0.0252101	0.00840336	0	0
Manis culionensis	0.5	0	0	0
Manis javanica	0.0154946	0.0238379	0.0107271	0.0143027
Manis pentadactyla	0.0034904	0	0.008726	0.008726
Margaretamys christinae	1	0.5	0	0
Marmosa phaea	0.105263	0	0	0.210526
Marmosops handleyi	0	0	1	1
Marmosops juninensis	0.142857	0.142857	0.142857	0.285714
Marmota menzbieri	0	0.285714	1	1
Martes gwatkinsii	0	0	0.0625	0
Maxomys inflatus	0.477273	0.295455	0.545455	0.477273
Maxomys pagensis	0.5	0.5	0.5	0.5
Maxomys rajah	0.0458716	0.0756881	0.0756881	0.0711009
Maxomys wattsi	0.75	0	1	0.5
Maxomys whiteheadi	0.0455581	0.0751708	0.0751708	0.0683371
Mazama bororo	0	0.121212	0	0.474747
Mazama bricenii	0.291667	0.458333	0.875	1
Mazama chunyi	0.392157	0.372549	0.764706	0.823529
Mazama nana	0.0340909	0	0.0227273	0.221591
Mazama pandora	0	0.145455	0	0.909091
Mazama rufina	0.222222	0.305556	0.444444	0.861111
Megadendromus nikolausi	0	0	0	0
Megadontomys cryophilus	1	1	1	1
Megadontomys nelsoni	0.615385	0.923077	1	1
Megadontomys thomasi	0.4	0	0.8	1
Megaerops kusnotoi	0	0	0.444444	0.111111
Megaerops wetmorei	0.116279	0.360465	0.127907	0.139535
Melogale everetti	0.5	0	0	0
Melomys aerosus	1	0.5	1	0
Melomys bannisteri	0	0	1	1
Melomys fraterculus	1	0.5	1	0
Melursus ursinus	0.0380952	0	0	0
Meriones dahli	1	1	1	1
Meriones sacramenti	0	1	1	1
Mesembriomys gouldii	0	0	0	0
Mesocapromys angelcabrerai	1	1	1	1
Mesocapromys auritus	0	0	0	1
Mesocricetus auratus	0.25	1	1	1
Microakodontomys transitorius	0.111111	0.777778	1	1
Microcebus arnholdi	0	0.142857	0.428571	0.857143
Microcebus berthae	0	0	0	0.5
Microcebus bongolavensis	0	0	0	0
Microcebus danfossi	0.5	0	0.833333	0
Microcebus gerpi	0	1	0	0
Microcebus jollyae	0	1	1	0
Microcebus jonahi	0	0	0	0
Microcebus macarthurii	1	0	0.5	0
Microcebus mamiratra	0	0	0	1
Microcebus margotmarshae	1	0	1	0
Microcebus marohita	0	1	1	0
Microcebus myoxinus	0	0.0714286	0.142857	0
Microcebus ravelobensis	0	0	0.25	0
Microcebus rufus	0	1	0.166667	0
Microcebus sambiranensis	0.666667	0	0.666667	0.333333
Microcebus simmonsi	0	1	0	0
Microcebus tanosi	0	0	0	0
Microcebus tavaratra	0	0	0.333333	0.666667
Microgale dryas	0.428571	0	0.142857	0.142857
Microgale jenkinsae	0	1	0	0.333333
Microgale jobihely	0.2	0.8	0.8	0
Microgale monticola	0.333333	0	0	1
Microgale nasoloi	0	0.333333	0	0.666667
Microtus irani	0.5	1	1	1
Microtus oaxacensis	1	1	1	1
Microtus umbrosus	0.75	0.5	1	1
Millardia kondana	1	0	0	0
Mindomys hammondi	0.222222	0	0.222222	0.555556
Miniopterus fuscus	0	1	0	0
Miniopterus robustior	0	0	0	0
Miniopterus schreibersii	0.00129032	0.682581	0.954839	0.997419
Mirimiri acrodonta	0	0	0	0
Mirza coquereli	0	0.153846	0	0.0769231
Mirza zaza	0.75	0	0.75	0.25
Mogera etigo	0	0	0	0
Molossops aequatorianus	0	0	0	0
Mops bregullae	0	0	0.166667	0.166667
Mops johorensis	0.030303	0.727273	0.212121	0.272727
Mops pusillus	1	0	0	0
Mops solomonis	0	0	1	0.5
Mormopterus acetabulosus	0	0	0	0
Mormopterus minutus	0.1	0.3	0.45	1
Mormopterus phrudus	0	0	0.333333	0.333333
Moschus berezovskii	0.10559	0.0993789	0.31677	0.273292
Moschus chrysogaster	0	0	0.0596026	0.0397351
Moschus cupreus	0	0.5625	0.0625	0.6875
Moschus fuscus	0.0121951	0.0243902	0.182927	0.0121951
Moschus leucogaster	0.0576923	0.0769231	0.0192308	0.00961538
Mungotictis decemlineata	0	0.7	0	0.4
Muntiacus vuquangensis	0	0	0	0
Murina aenea	0.0813953	0.22093	0.0116279	0
Murina balaensis	0	1	0	0
Murina harpioloides	0	0	0.5	0
Murina rozendaali	0.0162602	0.00813008	0.0365854	0
Murina ryukyuana	0	1	0	0
Mus famulus	0	0	0.75	0
Mus fernandoni	0	0	0	0
Mus mayori	0	0	0	0
Musonycteris harrisoni	0.206897	0.310345	0.655172	1
Mustela felipei	0.333333	0.133333	0.333333	0.9
Mustela nigripes	0	0.6	0.6	1
Myomimus roachi	0	1	1	1
Myosorex blarina	0	0	0	0
Myosorex bururiensis	0	0	0	0
Myosorex cafer	0	0.0625	0.09375	0.1875
Myosorex eisentrauti	0	0	0	0
Myosorex geata	0	0	0	0
Myosorex gnoskei	0	0	0	0
Myosorex jejei	0	0	0	0
Myosorex kihaulei	0	0	1	0
Myosorex longicaudatus	0	1	0.4	1
Myosorex okuensis	0	0	0	0
Myosorex rumpii	0	0	0	0
Myosorex sclateri	0	0.545455	0.0909091	0.727273
Myotis atacamensis	0	0.366667	0.666667	0.833333
Myotis capaccinii	0.426087	0.895652	0.988406	1
Myotis dominicensis	0	1	1	1
Myotis grisescens	0.0465116	0.360465	0.337209	0.44186
Myotis leibii	0	0	0.0416667	0.1875
Myotis lucifugus	0	0.00687285	0.0446735	0.0618557
Myotis nimbaensis	0	0	0	0
Myotis pilosus	0	0.037037	0	0
Myotis planiceps	1	0.75	1	1
Myotis pruinosus	0	0.104167	0.0416667	0.0625
Myotis scotti	0	0	0	0
Myotis sicarius	0.222222	0	0.037037	0
Myotis yanbarensis	0	1	0	0
Myrmecobius fasciatus	0.777778	1	1	1
Myrmecophaga tridactyla	0.0325511	0.316427	0.267979	0.753974
Mysateles melanurus	0.363636	0.0909091	0.727273	0.909091
Mystacina tuberculata	0	0	0	0
Mystromys albicaudatus	0	0.305882	0.458824	0.682353
Naemorhedus baileyi	0	0	0.113208	0
Nanger soemmerringii	0.0192308	0	0	0
Nasalis larvatus	0.019802	0.0049505	0.0445545	0
Nasuella meridensis	0.9	0.8	0.8	1
Natalus jamaicensis	0	0	0.2	1
Natalus primus	0	1	0	1
Neamblysomus julianae	0	1	0.75	1
Nelsonia goldmani	0	0	1	1
Neofelis diardi	0.0204918	0.0163934	0.0696721	0.0409836
Neohylomys hainanensis	0	0	0	0
Neomicroxus latebricola	0.0769231	0.230769	0.230769	1
Neopteryx frosti	1	0.333333	0.5	0.833333
Neoromicia malagasyensis	0	0.2	0.2	0.6
Neoromicia roseveari	0	0	0	0
Neotamias bulleri	0.75	1	1	1
Neotoma nelsoni	0	1	1	1
Neotoma palatina	0.625	0.75	1	1
Nesolagus timminsi	0.157895	0	0.105263	0
Nesomys lambertoni	0	0	0	0
Nesoromys ceramicus	1	0.5	1	0
Nesoryzomys fernandinae	0	0	0	0
Nesoryzomys narboroughi	0	0	0	0
Nesoryzomys swarthi	0	0	0	0
Nilgiritragus hylocrius	0	0	0.125	0
Niviventer cameroni	0	0.25	0	0
Niviventer hinpoon	1	0	0.25	0
Nomascus annamensis	0	0	0.047619	0
Nomascus concolor	0.36	0.2	0.32	0.2
Nomascus gabriellae	0	0	0	0
Nomascus hainanus	0	0	0	0
Nomascus leucogenys	0.325	0.375	0.225	0.1
Nomascus nasutus	0.5	0	0	0
Nomascus siki	0.470588	0.0588235	0	0
Notiosorex villai	1	1	1	1
Notopteris macdonaldii	0	0	0	0
Notopteris neocaledonicus	0	0	0.25	0
Nyctalus azoreum	0	0.5	0	1
Nyctalus furvus	0	0.166667	0	0
Nyctalus lasiopterus	0	0.470423	0.842254	0.991549
Nycteris javanica	0.0408163	0.102041	0.285714	0.571429
Nycticebus bancanus	0	0	1	0.5
Nycticebus bengalensis	0.00140449	0.00140449	0.00280899	0
Nycticebus borneanus	0	0	0	0
Nycticebus coucang	0.5	0.393333	0.46	0.406667
Nycticebus hilleri	0.125	0.0833333	0	0
Nycticebus javanicus	0	0.0869565	0.217391	0.652174
Nycticebus kayan	0.0108696	0.152174	0.282609	0.0108696
Nycticebus menagensis	0.0163934	0.00819672	0.0409836	0
Nycticebus pygmaeus	0	0.00518135	0	0
Nyctimene rabori	0.777778	0.666667	0	0
Nyctimene varius	0	0.8	0.8	0.6
Nyctophilus corbeni	0	0.809524	0.857143	0.285714
Nyctophilus nebulosus	1	0	0	0
Ochotona iliensis	0	0.153846	0.384615	1
Octodon bridgesi	0.403846	0.75	1	1
Okapia johnstoni	0	0	0	0
Oryctolagus cuniculus	0.757009	0.995327	0.985981	1
Oryx beisa	0	0	0	0
Oryx dammah	0	0.850515	0.989691	1
Oryzomys gorgasi	0.0434783	0.217391	0.173913	0.652174
Otomops harrisoni	0	0	0	0
Otomys barbouri	0	0	0	0
Otomys burtoni	0	0	0	0
Otomys cheesmani	0	0	0	0
Otomys fortior	0.428571	0	0	0
Otomys occidentalis	0	0	0	0
Otomys thomasi	0	0	0	0
Otomys yaldeni	0	0	0	0
Ovis vignei	0.0283019	0.59434	0.754717	0.933962
Oxymycterus hucucha	0.5	0	0	1
Oxymycterus wayku	0	0	0	0
Pan troglodytes	0.00537634	0	0	0.0645161
Panthera tigris	0.0089192	0.0561385	0.139035	0.295383
Paragalago orinus	0	0.111111	0.555556	0
Paragalago rondoensis	0	0	0	0
Parantechinus apicalis	0	1	1	1
Paratriaenops auritus	0	0	0.5	0.75
Paraxerus vincenti	0	1	0	0
Paulamys naso	0	1	0	0
Perameles bougainville	1	1	0	1
Perimyotis subflavus	0	0.0726979	0.256866	0.458805
Perognathus alticola	0	1	0.666667	1
Peromyscus bullatus	0	1	1	1
Peromyscus mayensis	1	0.5	1	1
Peromyscus mekisturus	0.6	1	1	1
Peromyscus melanocarpus	1	1	1	1
Peromyscus melanurus	1	0	1	1
Peromyscus ochraventer	0.333333	1	1	1
Peromyscus simulus	0.5	1	1	1
Peromyscus winkelmanni	0	0.4	0.8	1
Peromyscus zarhynchus	0.142857	1	1	1
Petauroides volans	0.0235294	0.141176	0.4	0.0823529
Petaurus gracilis	0.666667	0	1	1
Petinomys genibarbis	0.168919	0.233108	0.293919	0.212838
Petinomys lugens	0.5	0.5	0.5	0.5
Petinomys setosus	0.0268199	0.045977	0.0268199	0.0229885
Petinomys vordermanni	0.0566038	0.490566	0.188679	0.132075
Petrogale lateralis	0	1	1	1
Petrogale penicillata	0.0612245	0.346939	0.591837	0.0204082
Petrogale persephone	0	0	0	0
Petrogale sharmani	1	0	1	1
Phaenomys ferrugineus	0.105263	0.578947	0	1
Phaner electromontis	0	0.2	0.6	0.8
Phaner furcifer	0.25	0.0833333	0.166667	0.25
Phaner pallescens	0.037037	0.259259	0.0740741	0.333333
Phaner parienti	1	0	1	0
Phascolarctos cinereus	0.0240964	0.144578	0.385542	0.108434
Phataginus tetradactyla	0	0	0	0.057971
Phataginus tricuspis	0	0	0	0.0273973
Phoniscus papuensis	0	0	0.139535	0
Phyllomys brasiliensis	0.25	0.75	1	1
Phyllomys lundi	0	0.111111	0.111111	0.888889
Phyllomys mantiqueirensis	0	0.333333	0.333333	1
Phyllomys unicolor	0	1	1	1
Phyllonycteris aphylla	0	0	0	1
Phyllotis definitus	0.142857	0.428571	0	0
Piliocolobus badius	0.341176	0.0588235	0.0117647	0.411765
Piliocolobus epieni	0	0	0	0
Piliocolobus foai	0	0	0	0
Piliocolobus gordonorum	0	0.25	0.75	0
Piliocolobus kirkii	1	0	0	0
Piliocolobus lulindicus	0	0	0	0
Piliocolobus oustaleti	0	0	0	0
Piliocolobus preussi	0	0	0	0
Piliocolobus rufomitratus	0	0.5	0	0
Piliocolobus semlikiensis	0	0	0	0
Piliocolobus tephrosceles	0	0	0	0
Piliocolobus waldroni	0.242424	0.0909091	0.151515	0.272727
Pipistrellus hanaki	0.3125	0.9375	1	1
Pipistrellus maderensis	0.333333	1	1	1
Pithecheir melanurus	0	1	0	0
Pithecia milleri	0	0	0.666667	1
Pithecia mittermeieri	0	0.975	0.925	1
Pithecia rylandsi	0	1	0	1
Plagiodontia aedium	0.9	0.3	0.8	1
Platacanthomys lasiurus	0.0555556	0	0.0555556	0
Platyrrhinus chocoensis	0.413793	0	0.0344828	0.37931
Plecotus sardus	0.25	1	1	1
Plecotus teneriffae	0.5	1	1	1
Plecturocebus brunneus	0	1	0.666667	1
Plecturocebus grovesi	0	1	1	1
Plecturocebus modestus	0	0	1	1
Plecturocebus oenanthe	0	0	0.5	1
Plecturocebus ornatus	0	0.5	1	1
Plecturocebus vieirai	0	1	1	1
Poiana leightoni	0.173913	0	0	0.695652
Pongo abelii	0.157895	0.157895	0.105263	0.210526
Pongo pygmaeus	0.016	0.016	0.072	0
Pongo tapanuliensis	0.4	0.2	0.6	0.6
Porcula salvania	1	0	0	0
Potorous gilbertii	1	1	1	1
Praomys hartwigi	0	0	0	0
Praomys morio	0	0	0	0
Praomys obscurus	0	0	0	0
Presbytis canicrus	0	0	0.32	0
Presbytis chrysomelas	0.173913	0	0	0
Presbytis comata	0	0	0.133333	0.466667
Presbytis femoralis	0	0	0.25	1
Presbytis fredericae	0	0.142857	0.285714	1
Presbytis frontata	0.00763359	0	0.0534351	0
Presbytis hosei	0	0.156863	0.0588235	0.0196078
Presbytis melalophos	0.5	0.375	0.625	0.325
Presbytis mitrata	0.714286	0.428571	0.619048	0.333333
Presbytis percura	0.888889	0.222222	0.333333	0.888889
Presbytis potenziani	1	0	1	0
Presbytis rubicunda	0	0.0108108	0.0486486	0
Presbytis sabana	0	0.56	0.32	0
Presbytis siberu	0	1	0	1
Presbytis sumatranus	0.380952	0.380952	0.47619	0.428571
Presbytis thomasi	0.181818	0	0	0
Priodontes maximus	0.014218	0.557662	0.559242	0.85624
Procolobus verus	0.0952381	0.031746	0.015873	0.246032
Proedromys bedfordi	0.5	0	0.5	1
Prolemur simus	0	1	0.2	0
Propithecus candidus	0.4	0	0	0.8
Propithecus coquereli	0.285714	0	0.428571	0
Propithecus coronatus	0	0.0454545	0.5	0.136364
Propithecus deckenii	0.0625	0.0625	0.25	0.0625
Propithecus diadema	0	0.6875	0.3125	0
Propithecus edwardsi	0	1	1	0
Propithecus perrieri	0	0	0	1
Propithecus tattersalli	0	0	0.5	0.5
Propithecus verreauxi	0	0	0	0
Prosciurillus weberi	0.5	0.5	0	0
Pseudocheirus occidentalis	1	1	1	1
Pseudomys novaehollandiae	0.097561	0.268293	0.658537	0.0243902
Pseudomys oralis	0	0.1875	0.6875	0
Pseudoryx nghetinhensis	0.25	0	0	0
Pteralopex anceps	0	0	0	0
Pteralopex atrata	0	0	0	0.5
Pteralopex flanneryi	0	0	0.4	0.2
Pteralopex taki	0	0	0	1
Pteromyscus pulverulentus	0.121019	0.178344	0.146497	0.121019
Pteropus anetianus	0	0	0.333333	0.333333
Pteropus caniceps	0.7	0.5	0.6	1
Pteropus capistratus	0.307692	0	0	0.230769
Pteropus chrysoproctus	0	0.375	0.875	0.125
Pteropus cognatus	0	0	0	1
Pteropus conspicillatus	0	0	0	0.588235
Pteropus dasymallus	0	1	0	0
Pteropus ennisae	0	0	0	0
Pteropus gilliardorum	0.5	0	0	0.5
Pteropus griseus	0.611111	0.180556	0.333333	0.263889
Pteropus lylei	0	0	0.0192308	0.0192308
Pteropus melanopogon	0.222222	0.444444	0.888889	0.444444
Pteropus niger	0	0	0	0
Pteropus nitendiensis	0	0	0	1
Pteropus ocularis	0.125	0.5	0.875	0.375
Pteropus ornatus	0.166667	0	0.166667	0
Pteropus poliocephalus	0.025	0.1625	0.425	0.0625
Pteropus rufus	0	0.182927	0	0
Pteropus temminckii	0.125	0.5	0.875	0.375
Pteropus vampyrus	0.033189	0.0764791	0.023088	0.038961
Punomys lemminus	0.111111	0.777778	0.611111	0.833333
Pygathrix cinerea	0	0	0.5	0.142857
Pygathrix nemaeus	0	0.0227273	0.0227273	0
Pygathrix nigripes	0	0	0	0
Rattus hainaldi	0	1	0	0
Rattus hoogerwerfi	0.333333	0	0	0
Rattus lugens	0.5	0.5	0.5	0.5
Rattus montanus	0	0	0	0
Rattus satarae	0.333333	0	0.333333	0
Rattus simalurensis	1	0	1	0
Rattus stoicus	1	0.5	0	0
Redunca fulvorufula	0	0.0769231	0.041958	0.160839
Reithrodontomys bakeri	0.25	0	0.75	1
Reithrodontomys hirsutus	0	0	1	1
Reithrodontomys raviventris	0.5	0	0.5	0.333333
Reithrodontomys tenuirostris	1	0.6	0.8	1
Rhagomys rufescens	0.0291971	0.270073	0.131387	0.751825
Rheithrosciurus macrotis	0.0164609	0.00823045	0.037037	0
Rhinoceros sondaicus	0.0697674	0.116279	0.302326	0.651163
Rhinolophus belligerator	1	0	0.75	0.25
Rhinolophus canuti	0	0	0.6	0.8
Rhinolophus cognatus	1	1	0	0
Rhinolophus cohenae	0	1	0.666667	1
Rhinolophus guineensis	0.3	0	0	0.233333
Rhinolophus hilli	0	0	0	0
Rhinolophus hillorum	0.133333	0.0666667	0	0.2
Rhinolophus kahuzi	0	0	0	0
Rhinolophus mabuensis	0	1	0	0
Rhinolophus maclaudi	0	0	0	0
Rhinolophus madurensis	0	0	1	0
Rhinolophus mehelyi	0.440217	0.879076	0.970109	1
Rhinolophus montanus	0.5	0	0	0
Rhinolophus proconsulis	1	0	0	0
Rhinolophus rex	0.0193237	0.00966184	0.0966184	0.10628
Rhinolophus ruwenzorii	0	0	0	0
Rhinolophus willardi	0	0	0	0
Rhinolophus ziama	0.333333	0	0	0.666667
Rhinopithecus avunculus	0.428571	0.142857	0.142857	0.142857
Rhinopithecus bieti	0	0	0.266667	0
Rhinopithecus roxellana	0.47619	0	0.142857	0.714286
Rhinopithecus strykeri	0.333333	0.666667	0.333333	0
Rhogeessa genowaysi	1	1	0	1
Rhogeessa minutilla	0.183099	0.450704	0.859155	1
Rhogeessa mira	0	0	0.333333	1
Rhynchocyon chrysopygus	0.5	1	0	0
Rhynchocyon udzungwensis	0	0.5	1	0
Rhynchomeles prattorum	1	0.5	1	0
Rhynchomys isarogensis	0	1	1	0
Romerolagus diazi	0.333333	1	1	1
Rousettus madagascariensis	0	0.330275	0.0550459	0.0458716
Rousettus obliviosus	1	0	0	0
Rousettus spinalatus	0	0.309524	0.047619	0
Rungwecebus kipunji	0	0.666667	0.666667	0
Rusa alfredi	0.714286	0.714286	0	0
Rusa marianna	0.283333	0.583333	0.15	0.116667
Rusa timorensis	0	0	0.2	0.4
Rusa unicolor	0.011471	0.00809717	0.00674764	0.0101215
Saccopteryx antioquensis	0	0.333333	1	1
Saguinus leucopus	0	0.037037	0.592593	1
Saguinus niger	0	1	1	1
Saguinus oedipus	0	0	0.0526316	0.789474
Saguinus ursulus	0	0.238095	0.285714	0.666667
Saimiri oerstedii	0.2	0	0.2	1
Salanoia concolor	0.181818	0.181818	0.0909091	0.272727
Sapajus cay	0.00854701	0.162393	0.111111	0.692308
Sapajus flavius	0	0.571429	0.714286	0.857143
Sapajus robustus	0.166667	0.645833	0.291667	1
Sapajus xanthosternos	0.0506329	0.658228	0.683544	0.987342
Semnopithecus ajax	0	1	0.5	0.5
Semnopithecus johnii	0	0	0.0909091	0
Semnopithecus vetulus	0	0	0	0
Setonix brachyurus	1	1	1	1
Sicista armenica	0.333333	1	1	1
Sicista kazbegica	0	0.4	1	1
Sigmodon alleni	0.186667	0.373333	0.826667	1
Simias concolor	0.5	0.5	0.5	0.5
Smutsia gigantea	0	0	0	0.0273973
Smutsia temminckii	0	0.219895	0.026178	0.0314136
Solisorex pearsoni	0	0	0	0
Solomys ponceleti	0	0	0.25	0
Solomys salebrosus	0	0	0.25	0
Solomys sapientis	0	0	1	1
Sorex macrodon	0.6	1	1	1
Sorex milleri	0.833333	0.833333	1	1
Sorex sclateri	1	1	1	1
Sorex stizodon	0	1	1	1
Spermophilus citellus	0	0.166667	1	1
Spilogale putorius	0	0.00595238	0.238095	0.264881
Spilogale pygmaea	0.285714	0.265306	0.755102	1
Srilankamys ohiensis	0	0	0	0
Sturnira nana	0.2	0.6	0.2	1
Styloctenium mindorensis	1	0.333333	0	0
Suncus dayi	0	0	0.5	0
Suncus fellowesgordoni	0	0	0	0
Suncus mertensi	0	1	0	0
Suncus montanus	0	0	0	0
Suncus zeylanicus	0	0	0	0
Sundamys maxi	0	0.25	0.5	0.75
Sundasciurus fraterculus	0.5	0.5	0.5	0.5
Sus barbatus	0.0369318	0.0454545	0.0880682	0.0681818
Sus cebifrons	0.833333	0.833333	0	0
Sus oliveri	1	0.25	0	0
Sus philippensis	0.285714	0.673469	0.122449	0.122449
Sus verrucosus	0.4	0.2	0.6	1
Sylvilagus brasiliensis	0	0.75	0.75	1
Sylvilagus dicei	0	0	0.5	1
Sylvilagus robustus	0	1	0.833333	1
Sylvilagus tapetillus	0	0.5	0.166667	1
Sylvisorex camerunensis	0	0	0	0
Sylvisorex isabellae	0	0	0	0
Sylvisorex morio	0	0	0	0
Symphalangus syndactylus	0.5	0.392308	0.384615	0.315385
Tachyoryctes macrocephalus	0	0	0	0
Tadarida latouchei	0	0.0238095	0.047619	0
Taeromys taerae	1	0.25	0.75	1
Taphozous hildegardeae	0	0	0	0
Tarsius dentatus	0.785714	0.0714286	0.928571	0.571429
Tarsius fuscus	0.375	0	0.25	0.125
Tarsius niemitzi	0	0	0	0
Tarsius pumilus	0.6	0.4	0.2	0.2
Tarsius spectrumgurskyae	1	0.4	0.6	1
Tarsius supriatnai	0.666667	0.5	0.5	0.5
Tarsius tarsier	0.666667	0.25	0.0833333	0.166667
Tarsius wallacei	0	0	1	0
Tarsomys echinatus	0.75	1	0.5	0.5
Tayassu pecari	0.0220636	0.29072	0.262816	0.724854
Tetracerus quadricornis	0.0625	0	0	0
Thamnomys kempi	0	0	0	0
Thomasomys bombycinus	0.1	0	0.7	0.9
Thomasomys eleusis	0	0.5	0.25	0.25
Thomasomys hudsoni	0.142857	0.142857	0.142857	0.285714
Thomasomys hylophilus	0	0.222222	0.888889	1
Thomasomys monochromos	0	1	1	1
Thomasomys rosalinda	0	0.333333	0.333333	0.444444
Thomasomys ucucha	0.111111	0.111111	0.111111	1
Thylamys karimii	0.0467033	0.733516	0.802198	0.887363
Thylogale browni	0	0	0	0
Tokudaia muenninki	1	1	0	0
Tolypeutes tricinctus	0	0.15	0.075	0.675
Tomopeas ravus	0	0	0	0
Trachypithecus auratus	0.0697674	0.116279	0.372093	0.627907
Trachypithecus barbei	0	0	0	0
Trachypithecus crepusculus	0	0.0162602	0	0
Trachypithecus cristatus	0.0471464	0.0496278	0.0843672	0.0694789
Trachypithecus delacouri	0.25	0	0	0
Trachypithecus francoisi	0	0.0833333	0.0555556	0.0277778
Trachypithecus geei	0.714286	0	0	0
Trachypithecus germaini	0	0	0.00943396	0.00943396
Trachypithecus hatinhensis	0.272727	0.272727	0	0
Trachypithecus laotum	0.25	0.5	0	0
Trachypithecus leucocephalus	0.666667	0	0	0
Trachypithecus margarita	0	0	0	0
Trachypithecus mauritius	0	0	0	0.4
Trachypithecus obscurus	0.0804598	0.229885	0.103448	0.149425
Trachypithecus phayrei	0	0	0	0
Trachypithecus pileatus	0	0	0	0
Trachypithecus poliocephalus	1	0	0	0
Trachypithecus popa	0	0	0	0
Trachypithecus shortridgei	0.444444	0.666667	0.777778	0.222222
Tragelaphus buxtoni	0	0	0	0
Tragelaphus derbianus	0	0	0	0
Tremarctos ornatus	0.25	0.344595	0.52027	0.817568
Trinomys moojeni	0.4	0.2	1	1
Trinomys yonenagae	0	0.333333	1	1
Tupaia chrysogaster	0.5	0.5	0.5	0.5
Tylomys bullaris	1	0	1	1
Tylomys tumbalensis	1	1	1	1
Uromys rex	0	0	0	0.5
Vampyressa melissa	0.027027	0.324324	0.621622	0.837838
Vandeleuria nilagirica	0.222222	0	0.444444	0
Vandeleuria nolthenii	0	0	0	0
Varecia rubra	0.666667	0	0.333333	0.666667
Varecia variegata	0.0909091	0.590909	0.5	0
Viverra megaspila	0	0	0	0
Voalavo antsahabensis	0	1	0.5	0
Vormela peregusna	0.013459	0.444145	0.74428	0.997308
Wilfredomys oenax	0.0675676	0	0	0.310811
Xenomys nelsoni	0	0	0.666667	1
Xerospermophilus perotensis	0	1	1	1
Zygogeomys trichopus	0	0.666667	1	1

## Sheet: Figure_3d
Threatened terrestrial reptile	Percentage of exposure range
	Recent (1975-2024)	SSP126 (2051-2100)	SSP245(2051-2100)	SSP585(2051-2100)
Abronia anzuetoi	1	0	0	1
Abronia aurita	1	0.5	1	1
Abronia campbelli	1	0	1	1
Abronia chiszari	0	1	1	1
Abronia deppii	0.666667	1	1	1
Abronia fimbriata	1	1	1	1
Abronia frosti	1	0.5	1	1
Abronia fuscolabialis	0.8	0.6	1	1
Abronia gaiophantasma	1	0.666667	1	1
Abronia graminea	0.333333	1	1	1
Abronia juarezi	1	0.5	1	1
Abronia martindelcampoi	0.333333	0	0.666667	1
Abronia matudai	1	0.333333	0.333333	1
Abronia meledona	1	0	1	1
Abronia mixteca	0	0	1	1
Abronia montecristoi	0.5	0.5	0	1
Abronia oaxacae	0.5	0.5	1	1
Abronia salvadorensis	1	0.4	0.8	1
Abronia taeniata	0.25	1	1	1
Abronia vasconcelosii	1	0.75	1	1
Acanthodactylus ahmaddisii	0	1	1	1
Acanthodactylus blanci	0	1	1	1
Acanthodactylus felicis	0	0	0	0
Acanthodactylus harranensis	0	1	1	1
Acanthodactylus mechriguensis	0	0	1	1
Acanthodactylus pardalis	0	1	1	1
Acanthodactylus schreiberi	0	1	1	1
Acanthodactylus spinicauda	0	1	1	1
Acanthosaura titiwangsaensis	0	0	0	0
Achalinus hainanus	0.5	0	0	0
Adelophis copei	0	0.166667	1	1
Adelphicos daryi	1	0	1	1
Adelphicos ibarrorum	0.5	1	1	1
Adelphicos veraepacis	0.833333	0.833333	1	1
Afrotyphlops gierrai	0	0	0	0
Afrotyphlops usambaricus	1	0	0	0
Agama montana	0	0	0	0
Ahaetulla perroteti	0	0	1	0
Algyroides marchi	0.25	1	1	1
Alluaudina mocquardi	0	0	0	1
Alopoglossus danieli	0	0	1	1
Alopoglossus lehmanni	0.333333	0	0	1
Alsophis antillensis	0	1	1	1
Alsophylax laevis	1	1	1	1
Alsophylax loricatus	0.730769	0.192308	0.576923	1
Alsophylax tadjikiensis	1	0.625	0.625	1
Amblyrhynchus cristatus	0	0	0	0
Ameiva parecis	0	1	1	1
Ameiva provitaae	1	1	0.666667	1
Ameivula abaetensis	0.75	1	1	1
Ameivula littoralis	0.333333	1	0	1
Ameivula nativo	0.0833333	0.791667	0.541667	1
Amerotyphlops stadelmani	1	0.8	0	1
Amerotyphlops tycherus	1	1	1	1
Amphiglossus alluaudi	0	0	0.5	1
Amphiglossus anosyensis	0	0.333333	0	0
Amphiglossus ardouini	0	0	0.333333	1
Amphiglossus decaryi	0	0	0	0
Amphiglossus mandokava	0.125	0	0.25	0.75
Amphiglossus splendidus	0	0	0	0
Amphisbaena arda	0	0.25	1	1
Amphisbaena bahiana	0	1	1	1
Amphisbaena carvalhoi	0	0	1	1
Amphisbaena frontalis	0	0.25	1	1
Amphisbaena hyporissor	1	1	1	1
Amphisbaena innocens	0.5	0.166667	0.333333	1
Amphisbaena leali	0	0	0	1
Amphisbaena nigricauda	0.0909091	0.636364	0.272727	1
Amphisbaena sanctaeritae	0.333333	0	0.333333	1
Amphisbaena uroxena	0	1	1	1
Anadia brevifrontalis	1	0.75	0.75	1
Anadia pamplonensis	0	0	0.666667	1
Ancylodactylus kenyaensis	0	0	0	0
Ancylodactylus spawlsi	0	0	0	0
Andinosaura aurea	0	0	0	0
Andinosaura crypta	0	0	0	0.5
Andinosaura kiziriani	0	0	0	0
Andinosaura laevis	0.333333	0	0.666667	1
Andinosaura oculata	0.333333	0	0.333333	1
Andinosaura petrorum	0.5	0.5	0.5	1
Andinosaura vespertina	0	0	0	0
Anilios insperatus	0	0	0	0
Anolis agueroi	0	0	0	1
Anolis ahli	0	1	0.666667	1
Anolis amplisquamosus	1	1	0	1
Anolis armouri	1	0.333333	0.666667	1
Anolis bahorucoensis	1	0.666667	0.666667	1
Anolis barahonae	1	1	1	1
Anolis barbouri	0.571429	0.285714	0.428571	1
Anolis barkeri	0.625	0.625	1	1
Anolis benedikti	0.333333	0	0.333333	1
Anolis birama	1	0	1	1
Anolis bitectus	0.0526316	0	0	0
Anolis breedlovei	1	0	1	1
Anolis breslini	0	0	1	1
Anolis calimae	0.5	0	0.666667	1
Anolis campbelli	0.75	0.75	1	1
Anolis casildae	0	0	0.5	1
Anolis cobanensis	0.833333	1	1	1
Anolis confusus	0	0	0	1
Anolis cooki	0	1	1	1
Anolis cusuco	1	1	0	1
Anolis darlingtoni	0	0	0	1
Anolis datzorum	0.25	0	0.25	1
Anolis dolichocephalus	0	0	0	1
Anolis etheridgei	0.5	0.5	0.666667	1
Anolis eugenegrahami	1	0	1	1
Anolis fowleri	0.5	0.5	0.5	1
Anolis garridoi	0	1	0.666667	1
Anolis gruuo	0	0	0	1
Anolis guafe	0	0	0	1
Anolis guamuhaya	0	1	0.666667	1
Anolis hendersoni	0.5	0.25	0.25	1
Anolis hobartsmithi	0.5	0.5	1	1
Anolis inexpectatus	0	0	0.5	1
Anolis insolitus	0.6	0.4	0.6	1
Anolis johnmeyeri	1	1	0	1
Anolis juangundlachi	0	0	0	1
Anolis koopmani	0	0	0	1
Anolis kreutzi	1	0.5	0	1
Anolis longitibialis	1	1	1	1
Anolis loveridgei	1	0.5	0	1
Anolis monteverde	1	0	0	1
Anolis monticola	0	0	0	1
Anolis morazani	1	1	0	1
Anolis muralla	1	1	0	1
Anolis nasofrontalis	1	1	0.5	1
Anolis naufragus	0.166667	1	1	1
Anolis ocelloscapularis	1	1	0	1
Anolis otongae	0	0	0	0.5
Anolis parilis	0.333333	0	0	0.333333
Anolis pijolensis	1	1	0	1
Anolis placidus	0.5	0	1	1
Anolis podocarpus	0.333333	0.333333	0.333333	0.666667
Anolis proboscis	0.5	0	0.5	1
Anolis pseudokemptoni	0	0	0	1
Anolis pseudotigrinus	1	1	1	1
Anolis purpurgularis	1	0.5	0	1
Anolis pygmaeus	1	0.4	1	1
Anolis reconditus	0	0	0	1
Anolis rejectus	0	0	1	1
Anolis rimarum	1	0	1	1
Anolis rubribarbaris	1	1	0	1
Anolis rubribarbus	0.333333	0	0.666667	0.666667
Anolis ruibali	0	0	0	1
Anolis ruizii	0	0	1	1
Anolis rupinae	0	0	0	1
Anolis sheplani	1	1	1	1
Anolis sminthus	1	1	1	1
Anolis spectrum	0	0.25	0.5	1
Anolis strahmi	1	1	1	1
Anolis tenorioensis	1	0	0	1
Anolis toldo	0	0	0	1
Anolis vanzolini	0	0	0	1
Anolis wermuthi	0.8	1	0.4	1
Anolis yoroensis	1	1	0	1
Anolis zeus	1	0	0.25	1
Antillotyphlops granti	0	1	1	1
Apostolepis gaboi	0	0.125	1	1
Apostolepis quirogai	0	0	0	0
Apostolepis serrana	0	1	0.888889	0.777778
Apostolepis striata	0	1	1	1
Apostolepis vittata	0.166667	1	0.833333	1
Arrhyton tanyplectum	0.666667	1	1	1
Aspidura brachyorrhos	0	0	0	0
Aspidura ceylonensis	0	0	0	0
Aspidura copei	0	0	0	0
Aspidura deraniyagalae	0	0	0	0
Aspidura desilvai	0	0	0	0
Aspidura drummondhayi	0	0	0	0
Aspidura guentheri	0	0	0	0
Aspidura ravanai	0	0	0	0
Aspidura trachyprocta	0	0	0	0
Aspronema cochabambae	0.5	0.5	0.5	1
Astrochelys radiata	0	0	0	0
Astrochelys yniphora	0	0	0	0
Atheris barbouri	0	0.3	0.4	0
Atheris ceratophora	0	0.142857	0.428571	0
Atheris desaixi	0	0	0	0
Atheris mabuensis	0	1	0	0
Atheris matildae	0	0.2	0	0
Atractus caete	0	0.6	0.6	0.8
Atractus carrioni	0	0	0	0
Atractus duboisi	0	1	0.5	1
Atractus microrhynchus	0	0	0	0
Atractus modestus	0	0	0	0.4
Atractus multidentatus	1	1	1	1
Atractus nicefori	0	0	1	1
Atractus occidentalis	0.5	0	0.25	0.75
Atractus paucidens	0.5	0	0.25	0.25
Atractus ronnie	0	0	0.25	1
Atractus roulei	0	0	0	0.25
Atractus serranus	0.333333	0	0	0.666667
Atractus taphorni	1	1	1	1
Atractus thalesdelemai	0	0	0	0
Atropoides indomitus	1	1	0.5	1
Bachia bresslaui	0.249292	0.807365	0.813031	0.966006
Bachia didactyla	0	1	1	1
Bachia psamophila	0	1	1	1
Barisia herrerae	0.666667	1	1	1
Barisia rudicollis	0.25	1	1	1
Batagur affinis	0.027027	0.0675676	0.027027	0.0540541
Batagur baska	0.146341	0	0	0
Batagur borneoensis	0.03	0.09	0.02	0.12
Batagur dhongoka	0.0645161	0	0	0
Batagur kachuga	0	0	0	0
Batagur trivittata	0	0	0	0
Bitis gabonica	0	0.0246914	0.00617284	0
Bitis nasicornis	0	0	0	0.0447761
Bitis parviocula	0.266667	0	0	0
Bitis worthingtoni	0	0	0	0
Blaesodactylus boivini	0	0	0.4	0.6
Boiga andamanensis	1	0.666667	0	0
Boiga barnesii	0	0	0	0
Boiga bourreti	0	0	0	0
Boiga saengsomi	0	0	0	0
Bothriechis aurifer	0.714286	0.857143	1	1
Bothriechis marchi	1	0.75	0	1
Bothriechis rowleyi	0.833333	0.333333	1	1
Bothriechis thalassinus	0.888889	0.777778	0.444444	1
Bothrocophias campbelli	0.428571	0	0.142857	0.857143
Bothrops itapetiningae	0.149733	0.542781	0.508021	0.949198
Bothrops lojanus	0	0	0	0.25
Bothrops medusa	1	1	1	1
Bothrops muriciensis	0	0.666667	0.666667	0.833333
Bothrops osbornei	0	0	0	0.153846
Bothrops pirajai	0.25	1	1	1
Brachylophus bulabula	0	0	0	0
Brachylophus vitiensis	0	0	0	0
Brachymeles cebuensis	1	0	0	0
Brachymeles mapalanggaon	1	0	0	0
Brachymeles vermis	0	0	1	0
Bradypodion caeruleogula	0	0.5	0	1
Bradypodion caffer	0	0.5	0.5	0
Bradypodion kentanicum	0	0	0	0
Bradypodion nemorale	0	0	0.5	0.5
Bradypodion ngomeense	0	1	0	1
Bradypodion thamnobates	0	0	0.4	0
Bradypodion venustum	0	1	1	1
Brasiliscincus caissara	0	0	0	0.666667
Bronchocela vietnamensis	0	0	0	0
Brookesia bekolosy	1	0	1	0
Brookesia bonsi	0	0	0	0
Brookesia decaryi	0	0	0.5	0
Brookesia dentata	0	0	0.75	0
Brookesia desperata	0	0	0.5	1
Brookesia ebenaui	0.25	0	0.5	0.625
Brookesia exarmata	0.333333	0	0.333333	0.333333
Brookesia karchei	0	0	0	1
Brookesia lineata	0.5	0	0.5	0.5
Brookesia minima	0.666667	0	0.666667	0.333333
Brookesia perarmata	0	0	0	0
Brookesia peyrierasi	0.5	0	0.5	1
Brookesia ramanantsoai	0	1	0.5	0
Brookesia tristis	0	0	1	1
Brookesia tuberculata	0	0	0.5	1
Brookesia vadoni	0.571429	0	0.285714	0.571429
Brookesia valerieae	0.666667	0	0.666667	0.333333
Brygophis coulangesi	0.25	0.5	0.25	0.5
Buhoma procterae	0	0.25	0.75	0
Bungarus slowinskii	0	0.0833333	0.0833333	0
Calamaria acutirostris	0	0	0.5	0.5
Calamaria apraeocularis	0	0	0	0
Calamaria longirostris	1	0	0	0
Calamaria prakkei	0	1	0	0
Calamaria yunnanensis	0	1	1	1
Calamodontophis paucidens	0	0	0	0
Calamodontophis ronaldoi	0	0	0	0
Caledoniscincus auratus	0	0	0	0
Caledoniscincus chazeaui	0	0	0.5	0
Caledoniscincus constellatus	0	0	1	0
Caledoniscincus orestes	0	0	0.333333	0
Caledoniscincus renevieri	0	0	0	0
Calliophis castoe	0.5	0	0	0
Calliophis haematoetron	0	0	0	0
Calodactylodes illingworthorum	0	0	0	0
Calotes desilvai	0	0	0	0
Calotes liocephalus	0	0	0	0
Calotes manamendrai	0	0	0	0
Calotes nigrilabris	0	0	0	0
Calotes paulus	0.5	0	0	0
Calotes pethiyagodai	0	0	0	0
Calumma andringitraense	0	0.2	0	0
Calumma capuroni	0	0	0	0
Calumma cucullatum	0.153846	0.230769	0.0769231	0.230769
Calumma furcifer	0	1	0.6	0
Calumma gallus	0	1	0.25	0
Calumma glawi	0	1	1	0
Calumma globifer	0	0.8	0.6	0
Calumma hafahafa	0.5	0	0.5	0.5
Calumma hilleniusi	0.2	0.8	0	0
Calumma jejy	0	0	0	1
Calumma oshaughnessyi	0	0.5	0	0
Calumma peyrierasi	0	0	0	1
Calumma tarzan	0	1	1	0
Calumma tsaratananense	0.333333	0	0.333333	0.666667
Calumma tsycorne	0	0	0	0
Calumma vencesi	0.5	0	0	1
Calumma vohibola	0	1	0	0
Calyptommatus leiolepis	0	0.25	1	1
Calyptommatus nicterus	0	0.5	1	1
Calyptommatus sinebrachiatus	0	1	1	1
Capitellum parvicruzae	0	0	0	1
Casarea dussumieri	0	0	0	0
Celatiscincus similis	0	0	1	0
Celestus agasepsoides	1	1	1	1
Celestus barbouri	0	0	0.333333	1
Celestus bivittatus	0.666667	0.333333	0.333333	1
Celestus darlingtoni	0.75	0	0.75	1
Celestus duquesneyi	0	0	0	1
Celestus fowleri	0	0	1	1
Celestus haetianus	1	0.666667	0.666667	1
Celestus hewardi	0	0	0.5	1
Celestus macrotus	1	0.5	0.5	1
Celestus maculatus	0	0	0	0
Celestus molesworthi	0	0	0	1
Celestus montanus	1	0.666667	0	1
Celestus scansorius	1	0.75	0	1
Celestus warreni	0.666667	0.166667	0.5	1
Centrochelys sulcata	0	0	0	0
Ceratophora aspera	0	0	0	0
Ceratophora erdeleni	0	0	0	0
Ceratophora karu	0	0	0	0
Ceratophora stoddartii	0	0	0	0
Ceratophora tennentii	0	0	0	0
Chalcides ebneri	1	1	1	1
Chalcides guentheri	0	1	1	1
Chalcides manueli	0	1	1	1
Chalcides mauritanicus	0.8	1	1	1
Chalcides minutus	0.5	1	1	1
Chalcides parallelus	1	1	1	1
Chalcidoseps thwaitesi	0	0	0	0
Chapinophis xanthocheilus	1	1	1	1
Charina umbratica	0	1	1	1
Chelonoidis becki	0	0	0	0
Chelonoidis darwini	0	0	0	0
Chelonoidis guntheri	0	0	0	0
Chelonoidis microphyes	0	0	0	0
Chelonoidis phantasticus	0	0	0	0
Chelonoidis vandenburghi	0	0	0	0
Chelonoidis vicina	0	0	0	0
Chersobius boulengeri	0	0.529412	0.941176	1
Chersobius signatus	0.2	0.76	1	1
Chersodromus rubriventris	1	1	1	1
Chilabothrus granti	0	0	0	1
Chilabothrus schwartzi	0	0	0	0
Chilabothrus subflavus	0	0	0.2	1
Chioninia vaillantii	0	1	1	0
Chironius vincenti	0	0	1	1
Chitra chitra	0.315315	0.333333	0.468468	0.405405
Chitra vandijki	0	0	0	0
Cnemaspis alantika	0	0	0	0
Cnemaspis alwisi	0	0	0	0
Cnemaspis anaikattiensis	0	0	1	0
Cnemaspis anslemi	0	0	0	0
Cnemaspis assamensis	0.285714	0	0	0
Cnemaspis bayuensis	1	1	0	0
Cnemaspis butewai	0	0	0	0
Cnemaspis elgonensis	0	0	0	0
Cnemaspis flaviventralis	0.5	0	0	0
Cnemaspis gemunu	0	0	0	0
Cnemaspis goaensis	0	0	0	0
Cnemaspis godagedarai	0	0	0	0
Cnemaspis gotaimbarai	0	0	0	0
Cnemaspis hitihamii	0	0	0	0
Cnemaspis indica	0	0	0.8	0
Cnemaspis indraneildasii	0.454545	0	0	0
Cnemaspis ingerorum	0	0	0	0
Cnemaspis jerdonii	0	0	0.111111	0
Cnemaspis kallima	0	0	0	0
Cnemaspis kandiana	0	0	0	0
Cnemaspis karsticola	0	1	0	0
Cnemaspis kivulegedarai	0	0	0	0
Cnemaspis kohukumburai	0	0	0	0
Cnemaspis kottiyoorensis	0	0	0	0
Cnemaspis kumarasinghei	0	0	0	0
Cnemaspis latha	0	0	0	0
Cnemaspis menikay	0	0	0	0
Cnemaspis minang	1	0	1	1
Cnemaspis molligodai	0	0	0	0
Cnemaspis nandimithrai	0	1	0	0
Cnemaspis neangthyi	0	0	0.333333	0
Cnemaspis nilgala	0	0	0	0
Cnemaspis niyomwanae	0	0	0	0
Cnemaspis nuicamensis	0	0	0.25	0
Cnemaspis occidentalis	0	0	0	0.166667
Cnemaspis paripari	1	0	0	0
Cnemaspis phillipsi	0	0	0	0
Cnemaspis podihuna	0	0	0	0
Cnemaspis pulchra	0	0	0	0
Cnemaspis punctata	0	0	0	0
Cnemaspis rajabasa	0	0	0	1
Cnemaspis rajakarunai	0	0	0	0
Cnemaspis rammalensis	0	0	0	0
Cnemaspis retigalensis	0	0	0	0
Cnemaspis samanalensis	0	0	0	0
Cnemaspis scalpensis	0	0	0	0
Cnemaspis selamatkanmerapoh	0	0	0	0
Cnemaspis temiah	0	0	0	0
Cnemaspis tropidogaster	0	0	0	0
Cnemaspis tucdupensis	1	0	0.5	0
Cnemaspis upendrai	0	0	0	0
Cnemaspis wynadensis	0	0	0.75	0
Coleodactylus natalensis	0	0	0	1
Colobodactylus dalcyanus	0	0	0	1
Compsophis vinckei	0	1	0.5	0
Compsophis zeny	0	0.230769	0	0
Concinnia frerei	0	0	0	0.5
Congolacerta asukului	0	0	0	0
Coniophanes dromiciformis	0	0	0	0
Conolophus marthae	0	0	0	0
Contomastix vacariensis	0	0	0.125	0
Contomastix vittata	0.714286	0.428571	1	1
Cophotis ceylanica	0	0	0	0
Cophotis dumbara	0	0	0	0
Corallus blombergi	0.375	0	0	0.25
Corallus cropanii	1	0	0	0.8
Cordylus marunguensis	0	0	0	0
Coryphophylax brevicauda	1	0.666667	0	0
Crocodylus acutus	0.0405157	0.152855	0.20442	0.813996
Crocodylus intermedius	0.4	0.6	1	1
Crocodylus mindorensis	0.27907	0.627907	0.139535	0.116279
Crocodylus palustris	0.00829876	0	0.00414938	0
Crocodylus rhombifer	0	0	0.333333	1
Crocodylus siamensis	0.00511945	0.00341297	0.00511945	0.00853242
Crotalus pusillus	0	0.222222	0.777778	1
Crotalus stejnegeri	0.444444	0.888889	0.777778	1
Crotaphytus reticulatus	0	0.675	0.725	1
Cryptoblepharus ater	1	0	0	0
Ctenosaura melanosterna	1	0.6	0.2	1
Ctenotus lancelini	0	0	1	1
Ctenotus ora	1	1	1	1
Cubatyphlops epactius	0	0	0	0
Cuora amboinensis	0.0252632	0.0484211	0.0178947	0.0305263
Cuora bourreti	0	0.05	0.2	0.1
Cuora galbinifrons	0	0	0	0
Cuora mouhotii	0.00359712	0.00719424	0.0107914	0
Cuora picturata	0	0	0	0
Cuora trifasciata	0	0	0	0
Cyclanorbis elegans	0	0	0	0
Cyclanorbis senegalensis	0.00787402	0	0	0.125984
Cyclemys atripons	0.0909091	0	0	0
Cyclemys oldhamii	0.038961	0.017316	0.004329	0
Cyclemys pulchristriata	0	0	0	0
Cycloderma frenatum	0	0.22449	0.102041	0.0612245
Cyclotyphlops deharvengi	0.666667	0.0833333	0.166667	0.25
Cyclura collei	0	0	0	1
Cylindrophis maculatus	0	0	0	0
Cynisca gansi	0	0	0	0
Cynisca schaeferi	0	0	0	0
Cyrtodactylus auribalteatus	1	1	0	0
Cyrtodactylus badenensis	0	0	0	0
Cyrtodactylus bichnganae	0	0	0	0
Cyrtodactylus brevidactylus	1	0	0	0
Cyrtodactylus chamba	0	1	0	0
Cyrtodactylus chanhomeae	0	0	1	0
Cyrtodactylus chrysopylos	0	0	0	0
Cyrtodactylus deveti	1	0.75	0.625	1
Cyrtodactylus edwardtaylori	0	0	0	0
Cyrtodactylus fraenatus	0	0	0	0
Cyrtodactylus gialaiensis	0	0.5	0.5	0
Cyrtodactylus gordongekkoi	0	0	1	0
Cyrtodactylus grismeri	1	0	0.5	0
Cyrtodactylus guakanthanensis	0	0	0	0
Cyrtodactylus hidupselamanya	0	1	0	0
Cyrtodactylus huongsonensis	0.5	0	0	0
Cyrtodactylus huynhi	0	0	0	0
Cyrtodactylus jaegeri	0	1	0	0
Cyrtodactylus khammouanensis	0	0	0	0
Cyrtodactylus khelangensis	0	0.333333	0	0
Cyrtodactylus lomyenensis	0	0	0	0
Cyrtodactylus montanus	0	0	0	0
Cyrtodactylus nigriocularis	0	0	0	0
Cyrtodactylus otai	0	0	0	0
Cyrtodactylus pantiensis	0.333333	0.666667	0.333333	0.666667
Cyrtodactylus psarops	1	1	0	0
Cyrtodactylus ramboda	0	0	0	0
Cyrtodactylus sharkari	0	0	0	0
Cyrtodactylus soba	0	0	0	0
Cyrtodactylus speciosus	0	0	1	0
Cyrtodactylus subsolanus	0	0	0	0
Cyrtodactylus sworderi	0	0.2	0	0.6
Cyrtodactylus takouensis	0	0	0	0
Cyrtodactylus thuongae	0	0	0	0
Cyrtodactylus trilatofasciatus	0	0	0	0
Cyrtodactylus wakeorum	0.2	0	0	0
Cyrtodactylus wallacei	0	0	0	0
Cyrtodactylus yakhuna	0	0	0	0
Darevskia alpina	0.714286	0	0.857143	1
Darevskia bendimahiensis	1	1	1	1
Darevskia clarkorum	0	0	0.666667	1
Darevskia dryada	0	0	0.666667	1
Darevskia kopetdaghica	1	1	1	1
Darevskia rostombekowi	0.428571	1	1	1
Darevskia uzzelli	0.5	0.5	1	1
Dasia haliana	0	0	0	0
Dasia subcaerulea	0	0	0	0
Deinagkistrodon acutus	0	0.04	0	0.04
Delma impar	0	1	1	0
Dendrelaphis caudolineolatus	0	0	0	0
Dendrelaphis schokari	0	0	0	0
Dendrelaphis sinharajensis	0	0	0	0
Dendrophidion boshelli	0	0	1	1
Dibamus bogadeki	0	0	0	0
Dibamus seramensis	1	0.5	1	0
Dinarolacerta mosorensis	0.666667	0.666667	1	1
Diplodactylus polyophthalmus	0.636364	0.727273	1	1
Dipsas elegans	0.166667	0	0.333333	0.666667
Dipsas ellipsifera	0.333333	0	0	1
Dipsas oligozonata	0.222222	0.111111	0.222222	0.333333
Ditaxodon taeniatus	0.0974359	0.0307692	0.0205128	0.620513
Dixonius kaweesaki	0	0	0	0
Drymoluber apurimacensis	0	0	0	0
Ebenavia maintimainty	0	0.25	0	0
Ebenavia tuelinae	1	0	0	0
Echinanthera cephalomaculata	0	1	1	1
Echinosaura brachycephala	0.333333	0	0.333333	1
Echinosaura keyi	0.428571	0	0.142857	0.571429
Elaphe moellendorffi	0	0.0253165	0	0
Elaphe taeniura	0.0075815	0.0174375	0.00985595	0.0136467
Emmochliophis miops	1	0	0	1
Emoia adspersa	0	0	0	0
Emoia boettgeri	0	0	0	0
Emoia campbelli	0	0	0	0
Emoia loyaltiensis	0	0	0	0
Emoia mokosariniveikau	0	0	0	0
Emoia parkeri	0	0	0	0
Emoia samoensis	0	0	0	0
Emoia trossula	0	0	0	0
Emoia tuitarere	0	0	0	0
Enhydris longicauda	0	0	0	0
Enyalioides altotambo	0.5	0	0	0
Enyalioides annularis	0.111111	0.666667	0.444444	1
Enyalioides groi	0	0	0	0.75
Enyalioides oshaughnessyi	0.409091	0	0	0.181818
Enyalioides rubrigularis	0.25	0.75	0.25	1
Enyalioides touzeti	0	0	0	0
Enyalius erythroceneus	0	1	1	1
Epibator greeri	1	0	0	0
Epictia clinorostris	0	1	0.888889	0.555556
Epictia striatula	0	0	0	0.5
Eremias pleskei	0.866667	0.733333	1	1
Eremiascincus antoniorum	0	0	0	0
Eremiascincus butlerorum	0	1	0	0
Eulamprus leuraensis	0	1	1	0
Euprepiophis perlacea	0.285714	0	0.428571	0.714286
Eurolophosaurus amathites	0	1	1	1
Eurylepis poonaensis	1	0	0	0
Eutropis clivicola	0	0	0	0
Eutropis macrophthalma	1	0.444444	0.444444	0.777778
Eutropis quadratilobus	0	0	0	0
Exiliboa placata	1	0.75	1	1
Ficimia hardyi	0.5	1	1	1
Furcifer antimena	0	1	0	0.4
Furcifer balteatus	0	0.666667	0	0
Furcifer belalandaensis	0	1	0	1
Furcifer campani	0	1	0.2	0
Furcifer labordi	0	0.625	0	0.25
Furcifer minor	0	1	0	0
Furcifer nicosiai	0.333333	0	0.333333	0.333333
Furcifer petteri	0	0	0.5	0.75
Furcifer rhinoceratus	0	0	0.125	0
Gallotia intermedia	1	1	1	1
Gambelia sila	0	0.318182	0.863636	1
Gavialis gangeticus	0	0	0	0
Gehyra georgpotthasti	0	0	0.333333	0.333333
Gekko aaronbaueri	0.333333	0.5	0	0
Gekko badenii	0.333333	0.333333	0.666667	0
Gekko boehmei	1	0	0	0
Gekko bonkowskii	0	1	0	0
Gekko lauhachindai	0	0	1	0
Gekko russelltraini	0	0	0	0
Gekko sengchanthavongi	1	0	0	0
Gekko takouensis	0	0	0	0
Gekko thakhekensis	0.5	1	0	0
Gekko vietnamensis	1	0	0.5	0
Geochelone elegans	0	0	0	0
Geoclemys hamiltonii	0	0	0	0
Geoemyda spengleri	0	0	0	0
Geophis damiani	1	0.5	0	1
Geophis fulvoguttatus	0.5	0.5	0	1
Geophis juliai	0	1	1	1
Geophis nephodrymus	1	1	0	1
Geophis talamancae	0.5	0	0.5	1
Gerrhonotus parvus	1	0.5	1	1
Gerrhopilus ceylonicus	0	0	0	0
Gerrhopilus mirus	0	0	0	0
Gonatodes purpurogularis	0.5	0.25	0.75	1
Gongylomorphus bojerii	0	0	0	0
Goniurosaurus araneus	0.333333	0	0	0
Goniurosaurus bawanglingensis	0	0	0	0
Goniurosaurus catbaensis	1	0	0	0
Goniurosaurus huuliensis	0	0	0	0
Goniurosaurus kuroiwae	0.5	1	0	0
Goniurosaurus lichtenfelderi	0	0	0	0
Goniurosaurus luii	0.75	0	0	0
Gonocephalus kuhlii	0	0	0.285714	0.571429
Gopherus agassizii	0	1	1	1
Gopherus evgoodei	0.8	1	1	1
Gopherus flavomarginatus	0	1	1	1
Gopherus morafkai	0	1	1	1
Graciliscincus shonae	1	0	0	0
Gyiophis vorisi	0.5	0	0	0
Haitiophis anomalus	0.482759	0.206897	0.758621	1
Hardella thurjii	0	0	0	0
Hebius metusia	0.333333	0	0.666667	1
Heloderma alvarezi	0.8	0.2	1	1
Hemiaspis damelii	0.0909091	0.318182	0.818182	0.318182
Hemicordylus nebulosus	0	1	0	1
Hemidactylus albofasciatus	0.666667	0	0	0
Hemidactylus bouvieri	0	0	0	0
Hemidactylus hunae	0	0	0	0
Hemidactylus pieresii	0	0	0	0
Hemidactylus sataraensis	1	0	0	0
Hemiphyllodactylus titiwangsaensis	0	0.25	0	0.25
Heosemys annandalii	0	0	0.00793651	0
Heosemys depressa	0.125	0	0	0
Heosemys grandis	0.0269058	0	0.0044843	0.0134529
Heosemys spinosa	0.0842105	0.0912281	0.112281	0.115789
Heterodactylus lundii	0.2	0.6	0.7	1
Heterodactylus septentrionalis	0	1	1	1
Heterodon simus	0.0409836	0.213115	0.122951	0.0245902
Heteroliodon fohy	0	0	1	1
Hierophis cypriensis	0	1	1	1
Holcosus orcesi	0	0	0	0
Hologerrhum dermali	1	1	0	0
Hoplocephalus bungaroides	0	0.888889	1	0
Hydrodynastes melanogigas	0	0.4	0.866667	0.733333
Hydrosaurus weberi	1	0.75	0.625	1
Hypnale nepa	0	0	0	0
Hypsirhynchus polylepis	0	0	0	1
Hypsirhynchus scalaris	0.25	0	0	1
Ialtris agyrtes	1	1	1	1
Ialtris haetianus	0.8	0.4	0.6	1
Ialtris parishi	0.482759	0.206897	0.758621	1
Iberolacerta cyreni	1	1	1	1
Iberolacerta martinezricai	1	1	1	1
Iberolacerta monticola	0.6	1	1	1
Iguana delicatissima	0	1	1	1
Indotestudo elongata	0	0	0	0
Indotestudo forstenii	0.75	0.25	0.75	0.5625
Indotyphlops lazelli	0	0	0	0
Indotyphlops leucomelas	0	0	0	0
Indotyphlops malcolmi	0	0	0	0
Japalura dasi	1	0	0	0
Kaestlea laterimaculata	0.5	0	0	0
Kanakysaurus zebratus	0	0	0.5	0
Kinixys homeana	0.025	0	0.0166667	0.175
Kinixys natalensis	0.0344828	0.758621	0.551724	0.655172
Kinosternon vogti	0	0	1	1
Kinyongia excubitor	0	0	0	0
Kinyongia magomberae	0	0	1	0
Kinyongia matschiei	0.5	0	0	0
Kinyongia multituberculata	0	0	0	0
Kinyongia tenuis	0.666667	0.333333	0	0
Kinyongia vosseleri	0.5	0	0	0
Lacertaspis gemmiventris	0	0	0	0
Lacertaspis lepesmei	0	0	0	0
Lacertoides pardalis	0.5	0	0	0
Lachesis melanocephala	0.2	0	0.2	1
Lankascincus deignani	0	0	0	0
Lankascincus greeri	0	0	0	0
Lankascincus sripadensis	0	0	0	0
Lankascincus taprobanensis	0	0	0	0
Lankascincus taylori	0	0	0	0
Lanthanotus borneensis	0.258621	0.0172414	0.0172414	0
Larutia larutensis	0	0.5	0	0
Larutia miodactyla	0	0.2	0	0.2
Leiocephalus endomychus	0.5	0	1	1
Leiocephalus onaneyi	0	0	0	1
Leiocephalus pratensis	0.4	0	1	1
Leiocephalus rhutidira	0	0	1	1
Leiolepis boehmei	0.125	0.375	0.5	0.125
Leiolepis guentherpetersi	0	0	0	0
Leiolepis ngovantrii	0	0	0	0
Leiolopisma telfairii	0	0	0	0
Lepidoblepharis conolepis	0	0	0	1
Lepidoblepharis grandis	0.333333	0	0.166667	0.333333
Lepidoblepharis williamsi	0	0	1	1
Lepidodactylus manni	0	0	0	0
Lepidophyma gaigeae	1	1	1	1
Lepidophyma lipetzi	1	0.5	1	1
Lepidophyma micropholis	0.25	1	1	1
Leposoma baturitensis	0	0	0.5	1
Leposoma nanodactylus	0	1	1	1
Leposoma puk	0	1	1	1
Leposternon kisteumacheri	0	0.333333	0.833333	1
Leposternon octostegum	1	1	1	1
Leposternon scutigerum	0.333333	0.666667	0	1
Leptophis modestus	0.764706	0.647059	0.882353	1
Leptosiaphos amieti	0	0.142857	0	0
Leptosiaphos graueri	0	0	0	0
Leptosiaphos hackarsi	0	0	0	0
Leptosiaphos ianthinoxantha	0	0	0	0
Leptosiaphos meleagris	0	0	0	0
Leptosiaphos pauliani	0	0.2	0	0
Lerista christinae	0.4	0.8	1	1
Lerista lineata	0.8	0.9	1	1
Letheobia uluguruensis	0	0	0	0
Leucocephalon yuwonoi	0.666667	0.444444	0.555556	0.666667
Liolaemus aparicioi	1	0	1	1
Liolaemus audituvelatus	0	0.928571	1	1
Liolaemus carlosgarini	0	1	1	1
Liolaemus curis	0	1	1	1
Liolaemus fabiani	0	1	1	1
Liolaemus fittkaui	0.75	0.5	0.5	1
Liolaemus forsteri	0.5	0.25	1	1
Liolaemus frassinettii	0.666667	1	1	1
Liolaemus gravenhorstii	0.75	1	1	1
Liolaemus halonastes	1	1	1	1
Liolaemus isabelae	0	1	1	1
Liolaemus leopardinus	0	1	1	1
Liolaemus loboi	0.5	1	1	1
Liolaemus lutzae	0.25	0.75	0	1
Liolaemus manueli	0	1	1	1
Liolaemus occipitalis	0	0	0	0
Liolaemus riodamas	0	1	1	1
Liolaemus robertoi	0	1	1	1
Liolaemus scapularis	0	0	0	0.333333
Liolaemus tregenzai	0	1	1	1
Liolaemus variegatus	0.6	0.533333	0.866667	1
Liolaemus villaricensis	0	0.2	1	1
Liophidium therezieni	0	0	0.428571	0.428571
Liopholidophis grandidieri	0	1	1	0
Lioscincus steindachneri	0	0	0.333333	0
Lioscincus vivae	0	0	0	0
Lipinia infralineolata	0.781818	0.181818	0.436364	0.345455
Lissemys ceylonensis	0	0	0	0
Lissemys punctata	0.0220588	0.0147059	0	0
Loveridgelaps elapoides	0	0	0.166667	0.416667
Lycodon carinatus	0	0	0	0
Lycodon ferroni	1	0.25	0	0
Lycodon paucifasciatus	0	0	0	0
Lycodon stormi	1	0.571429	0.428571	0.857143
Lycodryas citrinus	0	0	0.25	0.5
Lycodryas guentheri	0	0	0	0
Lycodryas inopinae	0	0	1	1
Lycodryas inornatus	0	0	0	0
Lygodactylus bivittis	0.142857	0.357143	0.142857	0.214286
Lygodactylus blanci	0	1	0.5	0
Lygodactylus gravis	0	0	0	0
Lygodactylus intermedius	0	1	0	0
Lygodactylus madagascariensis	0.142857	0	0.285714	0.714286
Lygodactylus mirabilis	0	1	1	0
Lygodactylus ornatus	0	0	0	0
Lygodactylus roavolana	0	0	0	0
Lygodactylus williamsi	0	0	0	0
Lyriocephalus scutatus	0	0	0	0
Macropholidus annectens	0	0	0	0
Madascincus arenicola	0	0	1	1
Madascincus macrolepis	0	1	0.6	0
Madascincus nanus	0.666667	0	0.333333	0.666667
Malaclemys terrapin	0	0.0273973	0.0273973	0.0547945
Malacochersus tornieri	0	0	0	0
Malayopython timoriensis	0	0.375	0.125	0
Manouria emys	0.0673759	0.102837	0.0673759	0.070922
Manouria impressa	0	0.014218	0.00947867	0
Marisora aurulae	0	0	1	1
Marmorosphax boulinda	0	0	0.5	0
Marmorosphax montana	0	0	0	0
Marmorosphax taom	0	0	1	0
Matoatoa brevipes	0	0	0	0
Mauremys annamensis	0	0	0	0
Mauremys mutica	0.0102041	0.0102041	0	0
Mauremys sinensis	0.0102041	0.0102041	0	0
Mecistops cataphractus	0	0	0	0.025
Mediodactylus amictopholis	0	1	1	1
Melanochelys tricarinata	0.0666667	0	0.0133333	0
Melanophidium bilineatum	0	0	0.25	0
Melanophidium khairei	0.5	0	0	0
Melanophidium punctatum	0	0	0	0
Melanoseps emmrichi	0	0	0	0
Melanoseps uzungwensis	0	0.333333	1	0
Microauris aurantolabium	0	0	0	0
Micrurus catamayensis	0	0	0	0
Micrurus ephippifer	0.666667	0.5	1	1
Micrurus medemi	0	0	1	1
Micrurus meridensis	1	1	1	1
Micrurus sangilensis	0	0.333333	1	1
Micrurus silviae	0.16	0	0	0
Mitophis asbolepis	1	1	1	1
Mitophis calypso	0	0	1	1
Mitophis leptepileptus	1	1	1	1
Mitophis pyrites	1	1	1	1
Mixcoatlus barbouri	0	0	0.75	1
Mixcoatlus melanurus	0.333333	0	1	1
Mokopirirakau cryptozoicus	0	0	0	0
Mokopirirakau granulatus	0.132075	0.113208	0.0943396	0
Mokopirirakau kahutarae	0.666667	0.333333	0	0
Monilesaurus acanthocephalus	0	0	0	0
Montivipera albicornuta	0.666667	1	1	1
Montivipera albizona	0	1	1	1
Montivipera bornmuelleri	0	1	1	1
Montivipera latifii	1	1	1	1
Montivipera wagneri	0.333333	0.666667	1	1
Morenia ocellata	0	0	0	0
Morenia petersi	0.0363636	0	0	0
Nactus coindemirensis	0	0	0	0
Nactus durrellorum	0	0	0	0
Naja atra	0.00666667	0.02	0	0.00666667
Naja mandalayensis	0	0	0	0
Naja sagittifera	1	0.666667	0	0
Naja siamensis	0	0.00977199	0.00325733	0.00325733
Nangura spinosa	0.5	0	0.5	0
Nannoscincus exos	0	0	1	0
Nannoscincus fuscus	0.5	0	0	0
Nannoscincus garrulus	0	0	0	0
Nannoscincus gracilis	0	0	0	0
Nannoscincus greeri	0	0	0	0
Nannoscincus humectus	0	0	0.5	0
Nannoscincus koniambo	0	0	1	0
Nannoscincus manautei	0	0	0	0
Nannoscincus mariei	1	0	0	0
Nannoscincus rankini	0	0	0	0
Nannoscincus slevini	0	0	0	0
Naultinus elegans	0	0.111111	0.148148	0
Naultinus gemmeus	0	0	0	0
Naultinus manukanus	1	0	0	0
Naultinus punctatus	0	0	0	0
Naultinus rudis	0.333333	0.833333	0.166667	0
Naultinus stellatus	0.5	0	0	0
Naultinus tuberculatus	0.25	0	0	0
Nessia bipes	0	0	0	0
Nessia didactyla	0	0	0	0
Nessia hickanala	0	0	0	0
Nessia layardi	0	0	0	0
Nessia monodactyla	0	0	0	0
Nessia sarasinorum	0	0	0	0
Nilssonia formosa	0	0	0	0
Nilssonia gangetica	0	0.0263158	0	0
Nilssonia hurum	0	0	0	0
Nilssonia leithii	0.0769231	0	0	0
Nilssonia nigricans	0	0	0	0
Notochelys platynota	0.15678	0.207627	0.199153	0.161017
Ogmodon vitianus	0	0	0	0
Oligodon brevicauda	0	0	0.125	0
Oligodon calamarius	0	0	0	0
Oligodon erythrorhachis	0.1	0	0.2	0
Oligodon juglandifer	0.75	0	0.166667	0
Oligodon lacroixi	0.142857	0.142857	0	0
Oligodon meyerinkii	0	0.5	0.5	0
Oligodon pulcherrimus	0.230769	0.307692	0.615385	0.461538
Oligodon sublineatus	0	0	0	0
Oligosoma alani	0	0	0	0
Oligosoma albornense	0	0	0	0
Oligosoma auroraense	0	0	0	0
Oligosoma awakopaka	0	0	0	0
Oligosoma burganae	0	0	0	0
Oligosoma chloronoton	0	0	0	0
Oligosoma elium	0.25	0.5	0.25	0
Oligosoma grande	0	0	0	0
Oligosoma hoparatea	0	0	0	0
Oligosoma inconspicuum	0	0	0	0
Oligosoma judgei	0	0	0	0
Oligosoma lineoocellatum	0	0.25	0.25	0
Oligosoma longipes	0.5	1	0.5	0
Oligosoma macgregori	0	0.5	0	0
Oligosoma microlepis	0	0	0	0
Oligosoma newmani	0.25	0	0	0
Oligosoma otagense	0	0	0	0
Oligosoma pikitanga	0	0	0	0
Oligosoma prasinum	0	0	0	0
Oligosoma repens	0	0	0	0
Oligosoma robinsoni	0	0	0.142857	0
Oligosoma salmo	0	0	0	0
Oligosoma stenotis	0	0	0	0
Oligosoma striatum	0	0	0.0833333	0
Oligosoma taumakae	0	0	0	0
Oligosoma tekakahu	0	0	0	0
Oligosoma toka	0	0	0	0
Oligosoma waimatense	0.0625	0.0625	0	0
Oligosoma whitakeri	0	0	0	0
Omoadiphas aurula	1	1	0	1
Omoadiphas cannula	1	1	0	1
Omoadiphas texiguatensis	1	0.5	0	1
Ophiophagus hannah	0.00979752	0.0228609	0.00783801	0.00718485
Ophisaurus ceroni	0	1	1	1
Ophryacus undulatus	0.571429	0.714286	1	1
Opisthotropis alcalai	1	0.5	0	0.5
Orlitia borneensis	0.0553191	0.0638298	0.0851064	0.0851064
Osteolaemus tetraspis	0	0	0	0.028436
Otocryptis beddomii	0	0	0	0
Palea steindachneri	0.0689655	0.0344828	0.0229885	0.045977
Palleon nasus	0	0.375	0	0
Pangshura sylhetensis	0.0135135	0	0.0135135	0
Pangshura tecta	0	0	0	0
Paracontias fasika	0	0	1	1
Paracontias kankana	0.272727	0	0.0909091	0.272727
Paracontias minimus	0	0	1	1
Paracontias rothschildi	0	0	1	1
Paragehyra gabriellae	0	0	0	0
Paragehyra petiti	0	1	0	0.5
Pararhadinaea melanogaster	0	0	0.5	0.75
Paroedura androyensis	0	0	0	0
Paroedura lohatsara	0	0	1	1
Paroedura masobe	0	1	0	0
Paroedura sanctijohannis	1	0	0	0
Paroedura tanjaka	0	0	0	0.25
Paroedura vazimba	0.142857	0	0.428571	0
Parvilacerta fraasii	0	1	1	1
Parvoscincus aurorus	1	1	0	0
Parvoscincus banahaoensis	1	0	0	0
Parvoscincus beyeri	1	0	0	0
Parvoscincus palawanensis	0.5	0	0	0
Parvoscincus sisoni	1	1	0	0
Parvoscincus tikbalangi	0	1	1	0
Pelochelys cantorii	0.0250965	0.0772201	0.00965251	0.015444
Perochirus ateles	0	0	0	0
Petracola ventrimaculatus	0	0.0833333	0.166667	0
Phalotris multipunctatus	0	0	0	0.75
Phalotris nigrilatus	0	0	0	0
Phasmasaurus maruia	0	0	0	0
Phelsuma borbonica	0	0	0	0
Phelsuma breviceps	0	1	0	0.285714
Phelsuma flavigularis	0	1	0.75	0
Phelsuma guentheri	0	0	0	0
Phelsuma guimbeaui	0	0	0	0
Phelsuma hielscheri	0	0	0	0
Phelsuma inexpectata	0	0	0	0
Phelsuma klemmeri	0	0	1	0
Phelsuma masohoala	1	0	1	1
Phelsuma pronki	0	1	1	0
Phelsuma roesleri	0	0	0	1
Phelsuma seippi	1	0	1	0
Phelsuma serraticauda	0.4	0.2	0.2	0.6
Phelsuma standingi	0	0.727273	0	0.272727
Philodryas livida	0.381579	0.559211	0.723684	0.993421
Phisalixella variabilis	0	0	0.333333	1
Phoenicolacerta kulzeri	0	1	1	1
Pholidoscelis polops	0	0	0	1
Pholidoscelis wetmorei	0	1	1	1
Phrynocephalus horvathi	1	1	1	1
Phrynocephalus persicus	0.76087	0.934783	1	1
Phrynocephalus saidalievi	0.571429	0	0.357143	1
Phrynocephalus sogdianus	1	1	0.833333	1
Phrynocephalus strauchi	0.583333	0	0.333333	1
Phrynops williamsi	0.212766	0	0	0.0212766
Phyllodactylus delsolari	0	0.75	0.25	0.25
Phyllodactylus hispaniolae	1	0.5	1	1
Phyllodactylus johnwrighti	0	0	0.5	0.25
Phyllodactylus leoni	0	0	0	0
Phyllodactylus lepidopygus	0	0	0	0
Phyllodactylus sommeri	0	0	1	1
Phyllodactylus thompsoni	0	0.75	0.25	0.25
Phyllurus isis	0	0	0	0
Phymaturus vociferator	0	1	1	1
Physignathus cocincinus	0	0.00346021	0	0.00346021
Pituophis ruthveni	0.138889	0	1	0.388889
Placosoma cipoense	0.333333	0	1	1
Platyplectrurus madurensis	0	0	0	0
Platysternon megacephalum	0	0.016	0	0
Plestiodon barbouri	0	1	0	0
Plestiodon dugesii	0	0.571429	1	1
Plestiodon reynoldsi	0	0.285714	0	0.571429
Podarcis carbonelli	0.25	0.75	1	1
Podarcis cretensis	1	1	1	1
Podarcis lilfordi	0	1	1	1
Podocnemis lewyana	0.0294118	0.147059	0.441176	1
Polychrus peruvianus	0	0.142857	0.285714	0.428571
Porthidium arcosae	0	0	0	0
Potamites ocellatus	0.5	1	1	1
Pristidactylus alvaroi	0.25	1	1	1
Pristidactylus torquatus	0.194444	0.638889	1	1
Pristidactylus valeriae	0.75	1	1	1
Pristidactylus volcanensis	0	1	1	1
Proahaetulla antiqua	0	0	0	0
Proctoporus cephalolineatus	0.75	1	1	1
Prosymna ornatissima	0	0	0	0
Prosymna semifasciata	0.75	0	0	0
Protobothrops sieversorum	0.115385	0.0384615	0.0769231	0
Protobothrops trungkhanhensis	0.5	0	0	0
Psammodromus microdactylus	0.857143	1	1	1
Pseudoacontias angelorum	0.25	0	0	1
Pseudoacontias menamainty	0.5	0	1	0
Pseudocalotes andamanensis	1	1	0	0
Pseudocalotes flavigula	0	0	0	0
Pseudocalotes floweri	0.0666667	0	0	0
Pseudocalotes larutensis	0	0	0	0
Pseudocalotes poilani	0	0	0	0
Pseudocalotes rhaegal	0	0	0	0
Pseudocalotes viserion	0	1	0	1
Pseudogekko brevipes	1	0.25	0	0
Pseudogekko hungkag	0	1	1	0
Pseudogekko sumiklab	0	1	1	0
Pseudorabdion sarasinorum	0.8	0.266667	0.733333	0.666667
Pseudorabdion talonuran	1	1	0	0
Pseudoxyrhopus ankafinaensis	0	1	1	0
Pseudoxyrhopus kely	0	0	0	0
Pseudoxyrhopus oblectator	0	1	0.916667	0
Pseudoxyrhopus sokosoko	0	0	0	0
Pygomeles petteri	0	0	0.5	0
Python bivittatus	0	0.00114943	0	0
Python kyaiktiyo	0.5	0	0	0
Pyxis arachnoides	0	0	0	0
Pyxis planicauda	0	0	0	0.5
Rabdion forsteni	1	0	0.666667	1
Rafetus euphraticus	0	0.907407	0.833333	1
Rafetus swinhoei	0.0357143	0.0357143	0.0714286	0.0357143
Ranacephala hogei	0.411765	0.823529	0	1
Rhabdophis ceylonensis	0	0	0	0
Rhadinaea fulvivittis	0.636364	0.454545	1	1
Rhadinaea marcellae	0.333333	1	1	1
Rhadinaea montana	1	0.833333	1	1
Rhadinaea stadelmani	1	0.5	1	1
Rhadinella hempsteadae	1	1	1	1
Rhadinella montecristi	0.857143	0.857143	0.285714	1
Rhadinella posadasi	1	0.333333	0	1
Rhadinella tolpanorum	1	1	0	1
Rhampholeon beraduccii	0	0	1	0
Rhampholeon bruessoworum	0	1	0	0
Rhampholeon marshalli	1	1	0.75	0.25
Rhampholeon spinosus	0	0	0	0
Rhampholeon temporalis	0.5	0	0	0
Rhampholeon tilburyi	0	1	0	0
Rhinophis blythii	0	0	0	0
Rhinophis dorsimaculatus	0	0	0	0
Rhinophis drummondhayi	0	0	0	0
Rhinophis erangaviraji	0	0	0	0
Rhinophis homolepis	0	0	0	0
Rhinophis melanogaster	0	0	0	0
Rhinophis philippinus	0	0	0	0
Rhinophis phillipsi	0	0	0	0
Rhinophis porrectus	0	0	0	0
Rhinophis roshanpererai	0	0	0	0
Rhinophis saffragamus	0	0	0	0
Rhinophis travancoricus	0	0	0	0
Rhinophis tricoloratus	0	0	0	0
Riama anatoloros	0.2	0.7	0.5	1
Riama antioquensis	0	0.2	1	1
Riama balneator	0	0.5	0.5	1
Riama cashcaensis	0	0	0	0.5
Riama colomaromani	0.333333	0	0.333333	1
Riama columbiana	0.75	0	1	1
Riama labionis	0	0	0	1
Riama orcesi	0	0.666667	0.666667	1
Riama raneyi	0	0.5	0.25	1
Riama simotera	0.666667	0	0	1
Riama stigmatoral	0.333333	0.666667	0.333333	1
Riama unicolor	0.285714	0	0.285714	1
Rodriguesophis chui	0	0.142857	1	1
Rodriguesophis scriptorcibatus	0	0.125	1	1
Saara hardwickii	0	0	0	0
Sacalia quadriocellata	0	0	0	0
Saphenophis sneiderni	0.5	0	0	0.5
Sarada superba	1	0	0	0
Saurodactylus fasciatus	0.733333	1	1	1
Sceloporus chaneyi	1	1	1	1
Sceloporus exsul	1	1	1	1
Sceloporus megalepidurus	0	1	1	1
Sceloporus oberon	1	0.714286	1	1
Scelotes bourquini	0	0	0.4	0
Scelotes inornatus	0	0	0	0
Scelotes kasneri	0	1	1	1
Scelotes uluguruensis	0.25	0	0.25	0
Shinisaurus crocodilurus	0	0	0	0
Sibon carri	0.6	0	0.8	1
Sibon lamari	0	0	0	1
Sibon merendonensis	1	1	1	1
Siebenrockiella crassicollis	0.0315457	0.0473186	0.0347003	0.0347003
Siebenrockiella leytensis	1	0	0	0
Sigaloseps balios	0	0	0	0
Sigaloseps conditus	1	0	0	0
Sigaloseps ferrugicauda	0	0	0	0
Sigaloseps pisinnus	0	0	0	0
Simiscincus aurantiacus	1	0	0	0
Sitana bahiri	0	0.5	0	0
Sitana devakai	0	0	0	0
Sitana fusca	1	0	0	0
Sitana marudhamneydhal	0	0	0	0
Sitana schleichi	0	0	0	0
Sphaerodactylus armasi	0	0	0	1
Sphaerodactylus asterulus	0	0	1	1
Sphaerodactylus beattyi	0	0	0	1
Sphaerodactylus callocricus	0.25	0.5	0.75	1
Sphaerodactylus cinereus	0.5	0.125	0.875	1
Sphaerodactylus cochranae	0.5	0.25	1	1
Sphaerodactylus cryphius	1	1	1	1
Sphaerodactylus dimorphicus	0	0	1	1
Sphaerodactylus epiurus	0	0	1	1
Sphaerodactylus intermedius	0	0	0	1
Sphaerodactylus kirbyi	0	0	1	1
Sphaerodactylus ladae	1	1	1	1
Sphaerodactylus lazelli	1	0	1	1
Sphaerodactylus nycteropus	0	0	0	1
Sphaerodactylus ocoae	0	1	1	1
Sphaerodactylus oliveri	0	0.75	0.75	1
Sphaerodactylus omoglaux	0.75	0.25	0.75	1
Sphaerodactylus oxyrhinus	0	0	0.5	1
Sphaerodactylus parkeri	0	0	0	1
Sphaerodactylus perissodactylius	1	1	1	1
Sphaerodactylus pimienta	0	0	1	1
Sphaerodactylus plummeri	1	1	1	1
Sphaerodactylus randi	1	1	1	1
Sphaerodactylus rhabdotus	0.75	0.5	1	1
Sphaerodactylus richardsoni	0	0	0.25	1
Sphaerodactylus ruibali	0	0	0.5	1
Sphaerodactylus samanensis	0	0	1	1
Sphaerodactylus scapularis	0	0	0	0
Sphaerodactylus schuberti	0	0	1	1
Sphaerodactylus schwartzi	0	0	1	1
Sphaerodactylus semasiops	0	0	0.5	1
Sphaerodactylus shrevei	0	0	1	1
Sphaerodactylus sommeri	0	0	1	1
Sphaerodactylus storeyae	0	1	0	1
Sphaerodactylus streptophorus	0.8	0.4	0.6	1
Sphaerodactylus thompsoni	1	1	1	1
Sphaerodactylus torrei	0	0	0.5	1
Sphaerodactylus williamsi	0	0	1	1
Sphaerodactylus zygaena	0	0	0	1
Sphenomorphus cameronicus	0	0	0	0
Sphenomorphus modiglianii	0.5	0.5	0.5	0.5
Sphenomorphus sarasinorum	0.727273	0.0909091	0.272727	0.136364
Sphenomorphus tropidonotus	0.882353	0.117647	0.411765	0.235294
Spondylurus fulgidus	0	0	0.25	1
Spondylurus magnacruzae	0	0	0	1
Spondylurus nitidus	0	0.333333	0.666667	1
Stegonotus sutteri	0	1	0	0
Stenocercus arndti	0	0	0.5	0
Stenocercus carrioni	0	0	0	0
Stenocercus chinchaoensis	0	0	1	1
Stenocercus dumerilii	0	0.277778	0.5	0.611111
Stenocercus festae	0.142857	0.142857	0.142857	0.428571
Stenocercus haenschi	0	0	0	0
Stenocercus limitaris	0	0	0	0
Stenocercus ornatus	0	0	0	0
Stenocercus rhodomelas	0	0	0	0
Stenocercus simonsii	0.2	0.2	0.2	0.4
Stenocercus stigmosus	0	0.25	0.125	0
Stenocercus torquatus	0.333333	0	0.333333	0.333333
Stenocercus varius	0.2	0	0.2	0.6
Storeria hidalgoensis	0.666667	1	1	1
Synophis bicolor	0.666667	0	0	0
Synophis plectovertebralis	1	0	0	1
Synophis zaheri	0	0	0	0
Takydromus sikkimensis	1	0	0	0
Tantalophis discolor	0.5	0.25	1	1
Tantilla boipiranga	0.555556	0.444444	0.833333	1
Tantilla flavilineata	0.5	0	1	1
Tantilla insulamontana	0	0	0	0
Tantilla jani	1	0.333333	0.5	1
Tantilla lempira	1	0.8	0.8	1
Tantilla oolitica	0	0	0	0
Tantilla petersi	0	0	0	1
Tantilla psittaca	0	0.6	0.2	1
Tantilla shawi	1	1	1	1
Tarentola chazaliae	0	1	1	1
Tarentola gigas	0	0	0	0
Techmarscincus jigurru	0	0	0	1
Teratoscincus rustamowi	0.7	0	0.3	1
Tetradactylus udzungwensis	0	0	1	0
Tetralepis fruhstorferi	0.25	0.25	0.5	1
Thamnophis gigas	0.25	0	0.916667	0.916667
Thamnophis melanogaster	0.215385	0.723077	0.923077	1
Thamnophis mendax	0.5	1	1	1
Thamnophis scaliger	1	1	1	1
Thamnosophis martae	0	0	0.5	1
Thamnosophis stumpffi	0	0	0	1
Thelotornis usambaricus	0.5	0	0	0
Thermophis zhaoermii	0.666667	0	0	0.333333
Thrasops schmidti	0	0	0	0
Tomistoma schlegelii	0.117647	0.0352941	0.117647	0.0823529
Toropuku stephensi	0.5	0	0	0
Tracheloptychus petersi	0	1	0	0.5
Trachischium guentheri	0	0	0	0
Trachylepis dumasi	0	0	0	0
Trachylepis mekuana	0	0	0	0
Trachylepis nganghae	0	0	0	0
Trachylepis tavaratra	0	0	0.5	0.75
Trilepida anthracina	1	0.5	1	1
Trimeresurus kanburiensis	0	0	0	0
Trimeresurus nebularis	0	0.142857	0	0
Trimeresurus rubeus	0	0	0	0
Trimeresurus truongsonensis	0	0	0	0
Trimeresurus venustus	0	0	0.5	0.166667
Trimetopon simile	0.333333	0	0.333333	1
Trimetopon viquezi	0	0	0	1
Trioceros laterispinis	0	0	1	0
Trioceros perreti	0	0	0	0
Trioceros pfefferi	0	0.2	0	0
Trioceros quadricornis	0	0	0	0
Trioceros serratus	0	0	0	0
Trionyx triunguis	0.0077821	0.0933852	0.120623	0.190661
Tropidonophis punctiventris	1	1	1	1
Tropidophis fuscus	0	0	0.333333	1
Tropidophis galacelidus	0	1	0.666667	1
Tropidophis grapiuna	0	1	1	1
Tropidophis hardyi	0	1	0.5	1
Tropidophis jamaicensis	0	0	0.333333	1
Tropidophis morenoi	0	0	0.5	1
Tropidophis nigriventris	0.2	0.2	0.6	1
Tropidophis parkeri	0	0	0	0
Tropidophis pilsbryi	0.2	0	0.6	0.8
Tropidophis schwartzi	0	0	0	0
Tropidophis spiritus	0	0.5	0.75	1
Tropidophis stullae	0	0	0	1
Tropidophorus assamensis	0	0	0	0
Tropidophorus laotus	0.2	0.8	0.2	0
Tropidoscincus aubrianus	0	0	0.333333	0
Tropidurus erythrocephalus	0	1	1	1
Tropidurus hygomi	0.5	1	1	1
Tropidurus imbituba	0	0	0	0
Tropidurus psammonastes	0	0.25	1	1
Tukutuku rakiurae	0	0	0	0
Tympanocryptis condaminensis	0	0	1	0
Typhlops capitulatus	0.5	0	0.25	1
Typhlops eperopeus	0.666667	0.333333	1	1
Typhlops hectus	0	0	0	1
Typhlops proancylops	0.75	0.25	0.5	1
Typhlops sylleptor	0	0	0	1
Typhlops syntherus	1	1	1	1
Typhlops tetrathyreus	1	0	0.5	1
Typhlops titanops	0.666667	0.333333	0.333333	1
Tytthoscincus parvus	0.842105	0.210526	0.578947	0.421053
Tytthoscincus textus	0.571429	0.142857	1	0.428571
Ungaliophis continentalis	0.666667	0.333333	0.333333	1
Urocotyledon weileri	0	0	0	0
Uromastyx aegyptia	0	0.23913	0.26087	0.26087
Uromastyx thomasi	0	0	0	0
Uropeltis madurensis	0	0	0	0
Uropeltis phipsonii	0.6	0	0	0
Uroplatus ebenaui	0	0	0.333333	1
Uroplatus giganteus	0.25	0.125	0.375	0.75
Uroplatus guentheri	0	0	0.166667	0.333333
Uroplatus henkeli	0	0	0.285714	0.285714
Uroplatus malahelo	0	0	0	0
Uroplatus malama	0	0	0	0
Uroplatus pietschmanni	0	1	0.4	0
Varanus flavescens	0	0	0	0
Varanus komodoensis	0	1	0	0
Varanus mabitang	1	1	0	0
Varanus melinus	1	1	1	1
Varanus olivaceus	0.375	0.375	0.5	0
Varanus yuwonoi	1	0.857143	0.571429	1
Vijayachelys silvatica	0.0666667	0	0	0
Vipera anatolica	0	1	1	1
Vipera darevskii	0	0	1	1
Vipera dinniki	0.263158	0.263158	0.947368	1
Vipera ebneri	0.607143	1	0.928571	1
Vipera eriwanensis	0.714286	0.714286	1	1
Vipera graeca	0	1	1	1
Vipera kaznakovi	0	0	0.769231	1
Vipera latastei	0.695817	0.992395	0.988593	1
Vipera magnifica	0.5	0	1	1
Vipera orlovi	0	0	1	1
Vipera pontica	0	0	1	1
Vipera ursinii	0	0.5	0.888889	1
Voeltzkowia mira	0	0	0.333333	0
Voeltzkowia yamagishii	0	0	0.2	0
Woodworthia cf. brunnea	0.142857	0.428571	0.285714	0
Xenosaurus grandis	0.7	0.5	1	1
Xenosaurus newmanorum	0.8	1	1	1
Xenosaurus platyceps	1	1	1	1
Xenotyphlops grandidieri	0	0	1	1
Xyelodontophis uluguruensis	0	0	0	0
Zonosaurus anelanelany	0	0	0	0
Zonosaurus boettgeri	0.166667	0	0.5	0.833333
Zonosaurus maximus	0	0.5	0.666667	0
Zonosaurus quadrilineatus	0	1	0	0.333333
Zonosaurus subunicolor	0.4	0	0.4	0.6
Zygaspis ferox	1	1	0	1

## Sheet: Figure_3e
Threatened terrestrial amphibian	Percentage of exposure range
	Recent (1975-2024)	SSP126 (2051-2100)	SSP245(2051-2100)	SSP585(2051-2100)
Acanthixalus sonjae	0.25	0	0	1
Adelophryne michelin	0	1	1	1
Adenomera kweti	0	0	0	0
Adenomus kandianus	0	0	0	0
Adenomus kelaartii	0	0	0	0
Afrixalus clarkei	0.4	0	0	0
Afrixalus dorsimaculatus	0	0	0	0
Afrixalus enseticola	0.4	0	0	0
Afrixalus knysnae	0	1	0	1
Afrixalus lacteus	0	0.333333	0	0
Afrixalus morerei	0	0.2	0.8	0
Afrixalus sylvaticus	1	0.2	0	0
Afrixalus uluguruensis	0	0	0.333333	0
Agalychnis annae	0.285714	0	0.285714	1
Agalychnis lemur	0	0	0	0.857143
Agalychnis medinae	0	1	1	1
Aglyptodactylus australis	0	0	0	0
Aglyptodactylus laticeps	0.2	0	0.2	0.4
Alcalus mariae	0	0	0	0
Alcalus sariba	1	0	0	0
Alexteroon jynx	0	0	0	0
Allobates brunneus	0	1	0.833333	1
Allobates fratisenescus	0.166667	0.5	0.5	1
Allobates humilis	1	0.666667	1	1
Allobates juanii	0	0.5	1	1
Allopaa barmoachensis	0	1	0	0
Allophryne relicta	0	1	1	1
Alsodes barrioi	0.25	0	1	1
Alsodes cantillanensis	1	1	1	1
Alsodes hugoi	0	1	1	1
Alsodes igneus	0	0.333333	1	1
Alsodes montanus	0	1	1	1
Alsodes neuquensis	1	1	1	1
Alsodes norae	0	0	1	1
Alsodes valdiviensis	0	0	1	1
Alsodes vanzolinii	0.8	0.4	1	1
Alsodes verrucosus	0	0.5	1	1
Altiphrynoides malcolmi	0	0	0	0
Alytes dickhilleni	0.222222	1	1	1
Alytes maurus	0.5	1	1	1
Alytes muletensis	0	1	1	1
Ambystoma altamirani	0.5	1	1	1
Ambystoma amblycephalum	0	1	1	1
Ambystoma bishopi	0.0666667	0	0.266667	0.133333
Ambystoma californiense	0.176471	0.0294118	0.852941	0.794118
Ambystoma cingulatum	0.0444444	0.288889	0.0888889	0
Ambystoma flavipiperatum	0	0.5	1	1
Ambystoma granulosum	0	0.75	1	1
Ambystoma leorae	0	1	1	1
Ambystoma lermaense	1	1	1	1
Ambystoma ordinarium	0	1	1	1
Ameerega bassleri	0	0	0.5	1
Ameerega pepperi	0	0	0	0
Ameerega planipaleae	0	0	0	1
Ameerega rubriventris	0	0	1	1
Ameerega shihuemoy	0	0	0	0.5
Ameerega silverstonei	0	0	1	1
Amietia inyangae	1	1	0.5	0.5
Amnirana asperrima	0	0.125	0	0
Amolops albispinus	0	0	0	0
Amolops aniqiaoensis	0.5	0	0.5	1
Amolops assamensis	0.8	0	0	0
Amolops australis	0	0	0	0.666667
Amolops chakrataensis	0	1	0	0
Amolops cucae	0.25	0.5	0	0
Amolops gerutu	0	1	0.125	0
Amolops hainanensis	0	0	0	0
Amolops hongkongensis	0	0	0	0
Amolops loloensis	0.294118	0.0588235	0.411765	0.941176
Amolops mahabharatensis	0.75	0	0	0
Amolops medogensis	0.5	0	0.5	1
Amolops minutus	0.5	0.25	0	0
Amolops ottorum	0.25	0.125	0	0
Amolops splendissimus	0.666667	0.333333	0.666667	0
Amolops torrentis	0	0	0	0
Amolops tuberodepressus	0	0.4	0.8	0.8
Amolops vitreus	0	0	0.25	0.75
Anaxyrus californicus	0.263158	1	0.684211	1
Anaxyrus canorus	0	0.125	1	0.875
Anaxyrus houstonensis	0	0.2	0.95	1
Andinobates bombetes	0.714286	0	0.857143	1
Andinobates claudiae	0	0	0.5	1
Andinobates daleswansoni	0	0.25	1	1
Andinobates dorisswansonae	0.25	0.5	1	1
Andinobates geminisae	0	0	0	1
Andinobates opisthomelas	0	0	1	1
Andinobates supata	0	0	1	1
Andinobates tolimensis	0.25	0.5	1	1
Andinobates victimatus	0	0	0	0.5
Andinobates virolinensis	0	0.333333	1	1
Aneides iecanus	1	1	0	0
Aneides niger	0	0	0.666667	0.666667
Anhydrophryne ngongoniensis	0	0	0.25	0
Anhydrophryne rattrayi	0	0	0	0.833333
Anilany helenae	0	0	1	0
Anodonthyla emilei	0	1	1	0
Anodonthyla hutchisoni	0.666667	0	0.333333	0.666667
Anodonthyla jeanbai	0	0	0	0
Anodonthyla montana	0	1	0	0
Anodonthyla moramora	0	1	1	0
Anodonthyla nigrigularis	0	0	0	0
Anodonthyla pollicaris	0	1	0.666667	0
Anodonthyla rouxae	0	0	1	0
Anodonthyla theoi	0	1	1	0
Anodonthyla vallani	0	0	1	0
Ansonia echinata	0	0	0	0
Ansonia jeetsukumarani	0	0.25	0	0
Ansonia khaochangensis	0	0	0	0.5
Ansonia kyaiktiyoensis	0.5	0	0	0
Ansonia latidisca	1	0	0	0
Ansonia pilokensis	0	0	0	0
Ansonia siamensis	0	0.4	0.2	0
Ansonia smeagol	0	1	0	1
Ansonia teneritas	0.666667	0	0	0
Ansonia thinthinae	0	0	0	0
Ansonia vidua	0	1	0	0
Aplastodiscus flumineus	0.5	0.5	0	1
Aplastodiscus musicus	0.333333	0.666667	0	1
Aquarana okaloosae	0	0	0	0
Aquiloeurycea cafetalera	0.5	1	1	1
Aquiloeurycea galeanae	1	1	1	1
Aquiloeurycea quetzalanensis	0.25	1	1	1
Arlequinus krebsi	0	0.5	0	0
Aromobates cannatellai	0.5	0.5	1	1
Aromobates duranti	1	1	1	1
Aromobates ericksonae	1	1	1	1
Aromobates mayorgai	1	0.75	0.75	1
Aromobates meridensis	1	1	1	1
Aromobates molinarii	1	1	1	1
Aromobates ornatissimus	1	1	1	1
Aromobates orostoma	1	1	1	1
Aromobates saltuensis	0	0	1	1
Aromobates walterarpi	1	1	0	1
Aromobates zippeli	1	0.5	1	1
Arthroleptella rugosa	0	1	0.5	1
Arthroleptella subvoce	0	0	1	1
Arthroleptides dutoiti	0	0	0	0
Arthroleptides martiensseni	0.5	0	0	0
Arthroleptides yakusini	0	0.5	1	0
Arthroleptis bioko	0	0	0	0
Arthroleptis fichika	0	0	0	0
Arthroleptis francei	0	1	0	0
Arthroleptis krokosua	0	0	0	0.333333
Arthroleptis langeri	0	0	0	0.5
Arthroleptis nlonakoensis	0	0.333333	0	0
Arthroleptis perreti	0	0	0	0
Arthroleptis tanneri	0	0	0	0
Arthroleptis xenodactylus	0.5	0	0	0
Assa darlingtoni	0.6	0.2	0.6	0
Assa wollumbin	1	0	0	0
Astylosternus fallax	0	0	0	0
Astylosternus laurenti	0	0	0	0
Astylosternus nganhanus	0	0	0	0
Astylosternus perreti	0	0.25	0	0
Astylosternus ranoides	0	0	0	0
Astylosternus schioetzi	0	0	0	0
Atelognathus nitoi	1	1	1	1
Atelognathus praebasalticus	1	1	1	1
Atelopus arsyecue	0	1	1	1
Atelopus balios	0	0	0	0
Atelopus bomolochos	0.25	0.25	0.25	0.75
Atelopus carrikeri	0	1	1	1
Atelopus certus	0	0	0	0
Atelopus chrysocorallus	1	1	1	1
Atelopus coynei	0.333333	0	0	0.666667
Atelopus cruciger	0.333333	1	1	1
Atelopus elegans	0.333333	0	0.166667	0.166667
Atelopus epikeisthos	0	1	0	0
Atelopus exiguus	0	0	0	0
Atelopus famelicus	1	0	0.5	1
Atelopus glyphus	0	0	0	0
Atelopus ignescens	0	0	0.25	1
Atelopus laetissimus	0	1	1	1
Atelopus limosus	0	0	0	1
Atelopus longibrachius	0.666667	0	0.333333	0.666667
Atelopus longirostris	0.4	0	0	0.6
Atelopus lozanoi	0	0	1	1
Atelopus marinkellei	0	0.4	1	1
Atelopus mindoensis	0.666667	0	0.333333	0.666667
Atelopus mittermeieri	0	0.666667	1	1
Atelopus mucubajiensis	1	0	1	1
Atelopus muisca	0	0	1	1
Atelopus nahumae	0	1	1	1
Atelopus nanay	0	0	0	0
Atelopus nepiozomus	0.285714	0.285714	0.285714	0.571429
Atelopus nocturnus	0	0	1	1
Atelopus oxapampae	0	0.5	0	0.5
Atelopus palmatus	0	0.5	0.5	1
Atelopus podocarpus	0	0	0	0.333333
Atelopus pulcher	0	0	1	1
Atelopus pyrodactylus	0	1	1	1
Atelopus sanjosei	0	0	1	1
Atelopus seminiferus	0	0.5	0.5	1
Atelopus simulatus	0.2	0.4	0.6	1
Atelopus tamaense	0	0	1	1
Atelopus tricolor	0.5	0.464286	0.75	0.892857
Atelopus varius	0.222222	0	0.333333	1
Atlantihyla melissa	1	0.5	0	1
Atlantihyla panchoi	1	1	0.5	1
Atlantihyla spinipollex	1	0	0.333333	1
Atopophrynus syntomopus	0	0	1	1
Austrochaperina novaebritanniae	0.307692	0	0	0.230769
Babina holsti	1	1	0	0
Balebreviceps hillmani	0	0	0	0
Batrachoseps incognitus	0	0	1	0.75
Batrachoseps minor	0	0	1	1
Batrachoseps regius	0	0.25	1	1
Batrachoseps relictus	0	1	1	1
Batrachoseps robustus	0	1	1	1
Batrachoseps simatus	0	1	1	1
Batrachoseps stebbinsi	0.5	1	0.5	1
Batrachuperus karlschmidti	0.434783	0	0.304348	0.0869565
Batrachuperus londongensis	0.5	0	0.5	1
Batrachuperus pinchonii	0.366667	0	0.333333	0.666667
Batrachuperus tibetanus	0.3125	0	0	0.5625
Batrachyla fitzroya	0	0	1	1
Beddomixalus bijui	0	0	0	0
Beduka amboli	1	0	0	0
Beduka koynayensis	0.666667	0	0	0
Blythophryne beryet	1	0.666667	0	0
Boana buriti	0	0.9	0.8	1
Boana cambui	0	1	0	1
Boana ericae	0	1	1	0.75
Boana freicanecae	0	0.5	0.5	1
Boana gladiator	0.285714	0.142857	0.285714	0.428571
Boana heilprini	0.52381	0.142857	0.666667	1
Boana jaguariaivensis	0	0	0	0.8
Boana nigra	0	0.857143	0.571429	1
Boana palaestes	0	0	0	0
Boana secedens	0.25	1	0	1
Boehmantis microtympanum	0	0	0	0
Bokermannohyla izecksohni	0	0	0	1
Bokermannohyla juiju	0	1	1	1
Bokermannohyla lucianae	0	1	1	1
Bokermannohyla martinsi	0.444444	0.444444	1	1
Bokermannohyla napolii	0	1	1	1
Bokermannohyla ravida	0	1	1	1
Bokermannohyla sagarana	0.333333	0.333333	0.666667	1
Bokermannohyla vulcaniae	0	0.5	0.5	1
Bolitoglossa alberchi	0.75	0.625	1	1
Bolitoglossa alvaradoi	0.2	0	0.2	1
Bolitoglossa anthracina	0.333333	0	0.333333	1
Bolitoglossa awajun	0	0	0	1
Bolitoglossa borburata	0.5	1	1	1
Bolitoglossa capitana	0	0	1	1
Bolitoglossa carri	1	1	1	1
Bolitoglossa cataguana	1	1	0	1
Bolitoglossa celaque	1	1	1	1
Bolitoglossa centenorum	1	0.5	1	1
Bolitoglossa chica	0.25	0	0	0
Bolitoglossa chucantiensis	0	0	0	1
Bolitoglossa compacta	0.333333	0	0.333333	1
Bolitoglossa conanti	0.75	0.75	0.375	1
Bolitoglossa copia	0	0	0	1
Bolitoglossa copinhorum	1	0.75	0.5	1
Bolitoglossa cuchumatana	0.714286	0.857143	1	1
Bolitoglossa cuna	0	0	0	0.333333
Bolitoglossa daryorum	1	1	1	1
Bolitoglossa decora	1	1	0	1
Bolitoglossa diaphora	1	1	0	1
Bolitoglossa dunni	1	1	0	1
Bolitoglossa engelhardti	1	0.5	0.5	1
Bolitoglossa eremia	1	0	1	1
Bolitoglossa flavimembris	1	0.4	0.4	1
Bolitoglossa flaviventris	1	0.4	0.2	1
Bolitoglossa franklini	1	0.5	0.5	1
Bolitoglossa gomezi	0.5	0	0	1
Bolitoglossa guaneae	0	0.4	1	1
Bolitoglossa guaramacalensis	1	1	1	1
Bolitoglossa hartwegi	0.166667	1	1	1
Bolitoglossa heiroreias	0.5	0.5	0.5	1
Bolitoglossa helmrichi	1	1	1	1
Bolitoglossa hiemalis	0	0	1	1
Bolitoglossa huehuetenanguensis	1	0	1	1
Bolitoglossa hypacra	0	0	0.333333	0.666667
Bolitoglossa indio	1	1	0	1
Bolitoglossa insularis	1	0	0.5	1
Bolitoglossa jacksoni	1	1	1	1
Bolitoglossa kamuk	0	0	0	1
Bolitoglossa kaqchikelorum	1	0.5	0.5	1
Bolitoglossa la	0.666667	1	1	1
Bolitoglossa leandrae	0	0	1	1
Bolitoglossa longissima	1	1	0.5	1
Bolitoglossa macrinii	0.4	0	0.8	1
Bolitoglossa magnifica	0.5	0	0.5	1
Bolitoglossa marmorea	0.5	0	0.5	1
Bolitoglossa meliana	1	1	1	1
Bolitoglossa minutula	0.166667	0	0.166667	1
Bolitoglossa mombachoensis	1	1	0	1
Bolitoglossa morio	1	0.5	0.5	1
Bolitoglossa mucuyensis	1	1	0.5	1
Bolitoglossa mulleri	0.875	1	1	1
Bolitoglossa ninadormida	1	0.5	1	1
Bolitoglossa oaxacensis	0.5	0	1	1
Bolitoglossa omniumsanctorum	0.8	0.6	1	1
Bolitoglossa oresbia	1	1	0	1
Bolitoglossa orestes	1	0.666667	0.666667	1
Bolitoglossa pacaya	1	0.333333	0.666667	1
Bolitoglossa pandi	0	0.2	1	1
Bolitoglossa porrasorum	1	0.5	0	1
Bolitoglossa pygmaea	0	0	0	1
Bolitoglossa riletti	0	0.5	1	1
Bolitoglossa robusta	0.142857	0	0.428571	1
Bolitoglossa salvinii	0.777778	0.111111	0.444444	1
Bolitoglossa sooyorum	0	0	0.5	1
Bolitoglossa stuarti	0.4	0.6	1	1
Bolitoglossa suchitanensis	1	0	1	1
Bolitoglossa synoria	0	0	0	1
Bolitoglossa tamaense	0	0	1	1
Bolitoglossa tatamae	0	0	0.8	0.8
Bolitoglossa taylori	0	0	0	0
Bolitoglossa tenebrosa	1	1	1	1
Bolitoglossa tzultacaj	1	1	1	1
Bolitoglossa veracrucis	1	0.666667	1	1
Bolitoglossa xibalba	0.857143	0.714286	0.857143	1
Bolitoglossa yariguiensis	0	0.5	1	1
Bolitoglossa zacapensis	1	1	1	1
Bolitoglossa zapoteca	0.5	0.5	1	1
Bombina lichuanensis	1	0	0	1
Boophis andohahela	0	0.25	0	0
Boophis andrangoloaka	0	0.666667	1	0
Boophis andreonei	0.5	0	0.333333	0.666667
Boophis anjanaharibeensis	0.5	0	0.166667	0.666667
Boophis arcanus	0	1	1	0
Boophis baetkei	0	0	0.5	1
Boophis blommersae	0.25	0	0.25	0.75
Boophis boehmei	0	0.545455	0	0
Boophis boppa	0	1	1	0
Boophis brachychir	0.6	0	0.4	0.6
Boophis englaenderi	0.4	0	0.2	0.6
Boophis fayi	0.333333	0	0	0
Boophis feonnyala	0	1	0.857143	0
Boophis haematopus	0	0	0	0
Boophis haingana	0	0	0	0
Boophis jaegeri	1	0	1	0
Boophis laurenti	0	1	0	0
Boophis liami	0	1	0.666667	0
Boophis majori	0	1	0.75	0
Boophis miadana	0	0	0	0
Boophis miniatus	0	0.25	0	0
Boophis narinsi	0	1	1	0
Boophis piperatus	0	1	1	0
Boophis popi	0	1	0.444444	0
Boophis rhodoscelis	0	0.875	0.75	0
Boophis sambirano	0.5	0	0.5	0.5
Boophis sandrae	0	1	1	0
Boophis schuboeae	0	1	1	0
Boophis solomaso	0	1	0.5	0
Boophis spinophis	0	0.666667	1	0
Boophis ulftunni	0.5	0	0.166667	0.833333
Boophis vittatus	0.4	0	0.3	0.7
Boophis williamsi	0	1	1	0
Boulengerula changamwensis	0.5	1	0	0
Boulengerula denhardti	0	1	0	0
Boulengerula fischeri	0	0	0	0
Boulengerula spawlsi	0	0	0	0
Brachycephalus albolineatus	0.5	0	0	0
Brachycephalus alipioi	0.8	1	0.2	1
Brachycephalus boticario	0	0	0	0
Brachycephalus brunneus	1	0	0	0
Brachycephalus bufonoides	0	1	0	1
Brachycephalus coloratus	1	0	0	0
Brachycephalus crispus	0	0	0	1
Brachycephalus curupira	1	0	0	0
Brachycephalus darkside	0.666667	1	0.333333	1
Brachycephalus fuscolineatus	0	0	0	0
Brachycephalus garbeanus	0	1	0	1
Brachycephalus izecksohni	1	0	0	0
Brachycephalus leopardus	1	0	0	0
Brachycephalus margaritatus	0.25	0.75	0	1
Brachycephalus mariaeterezae	1	0	0	0
Brachycephalus mirissimus	0	0	0	0
Brachycephalus olivaceus	0	0	0	0
Brachycephalus pernix	1	0	0	0
Brachycephalus pombali	1	0	0	0
Brachycephalus pulex	0	1	1	1
Brachycephalus quiririensis	0	0	0	0
Brachycephalus rotenbergae	0	0	0	1
Brachycephalus tridactylus	0.75	0	0	0.75
Brachycephalus verrucosus	0	0	0	0
Brachycephalus vertebralis	0.5	0	0	1
Bradytriton silus	0.6	0.8	1	1
Bromeliohyla dendroscarta	1	1	1	1
Bromeliohyla melacaena	1	1	0	1
Bryophryne cophites	0	0	0	0
Buergeria oxycephala	0	0	0	0
Bufo aspinius	0	0	1	1
Bufo eichwaldi	0.625	1	0.875	1
Bufo luchunnicus	1	0	1	0
Bufo tuberospinius	0	0	0.5	0
Bufoides meghalayanus	0	0	0	0
Cacosternum thorini	0	0	0	1
Caecilia abitaguae	0	0.5	0.5	1
Callimedusa ecuatoriana	0.285714	0.428571	0.285714	0.857143
Callimedusa perinesos	0	0.5	0.5	1
Callixalus pictus	0	0	0	0
Callulina kisiwamsitu	0	0	0	0
Calyptocephalella gayi	0.34375	0.53125	0.984375	1
Cardioglossa alsco	0	0	0	0
Cardioglossa manengouba	0	0	0	0
Cardioglossa melanogaster	0	0.142857	0	0
Cardioglossa oreas	0	0	0	0
Cardioglossa pulchra	0	0.333333	0	0
Cardioglossa schioetzi	0	0	0	0
Cardioglossa trifasciata	0	0	0	0
Cardioglossa venusta	0	0.2	0	0
Celsiella revocata	0.5	1	1	1
Centrolene altitudinalis	1	1	1	1
Centrolene ballux	0.75	0	0.25	0.75
Centrolene buckleyi	0.14	0.16	0.54	0.88
Centrolene charapita	0	0.5	0	1
Centrolene condor	0.25	0.75	0.25	1
Centrolene heloderma	0.8	0	0.4	0.8
Centrolene hesperia	0	0	0.5	0
Centrolene huilensis	0	0.333333	0.666667	1
Centrolene lynchi	0.666667	0	0	0.666667
Centrolene medemi	0	0.4	0.8	1
Centrolene petrophilum	0	0	1	1
Centrolene pipilata	0	1	0	1
Centrolene quindianum	0.416667	0.166667	0.916667	1
Centrolene sabini	0	0	0	0
Centrolene sanchezi	0.285714	0.285714	0.571429	1
Centrolene solitaria	0	0	1	1
Ceratophrys stolzmanni	0	0	0	0
Chalcorana macrops	0.8	0	1	0.6
Charadrahyla altipotens	0.4	0	0.8	1
Charadrahyla chaneque	0.8	0.4	1	1
Charadrahyla esperancensis	1	1	1	1
Charadrahyla nephila	0.833333	0.833333	1	1
Charadrahyla pinorum	0.428571	0.142857	0.571429	1
Charadrahyla sakbah	0	0.5	1	1
Charadrahyla taeniopus	0.333333	1	1	1
Charadrahyla trux	0	0	0.5	1
Chiasmocleis alagoana	0	0.571429	0.714286	0.857143
Chiasmocleis altomontana	0	1	0	1
Chiasmocleis parkeri	0.4	0.6	0.4	1
Chiasmocleis quilombola	0	0.333333	0	1
Chiasmocleis sapiranga	0.5	1	1	1
Chiasmocleis veracruz	0	1	0.8	1
Chirixalus dudhwaensis	0	0	0	0
Chirixalus trilaksonoi	0	0	0	1
Chiropterotriton arboreus	0	1	1	1
Chiropterotriton aureus	0	1	1	1
Chiropterotriton ceronorum	0	1	1	1
Chiropterotriton chico	0	1	1	1
Chiropterotriton chiropterus	0.5	1	1	1
Chiropterotriton chondrostega	1	1	1	1
Chiropterotriton cieloensis	1	1	1	1
Chiropterotriton cracens	1	1	1	1
Chiropterotriton dimidiatus	0	1	1	1
Chiropterotriton lavae	0.5	1	1	1
Chiropterotriton magnipes	1	1	1	1
Chiropterotriton melipona	0.5	1	1	1
Chiropterotriton miquihuanus	1	1	1	1
Chiropterotriton multidentatus	0	1	1	1
Chiropterotriton nubilus	0.5	1	1	1
Chiropterotriton orculus	0.25	0.75	1	1
Chiropterotriton perotensis	0	1	1	1
Chiropterotriton terrestris	0	1	1	1
Chiropterotriton totonacus	0	1	1	1
Chrysobatrachus cupreonitens	0	0	0	0
Cochranella euhystrix	0	0	0	0
Cochranella litoralis	0.6	0	0	0
Cochranella xanthocheridia	0	0	0.6	0.8
Colostethus agilis	1	0	0.166667	0.666667
Colostethus imbricolus	0	0	0	0.5
Colostethus jacobuspetersi	0.153846	0	0.153846	0.846154
Colostethus latinasus	0	0	0	0.166667
Colostethus mertensi	0.428571	0.142857	0.428571	0.857143
Colostethus thorntoni	0	0	1	1
Colostethus ucumari	0.75	0.5	1	1
Conraua derooi	1	0	1	0
Conraua goliath	0	0	0	0
Conraua robusta	0	0.125	0	0
Conraua sagyimase	0	0.5	0	0
Cophixalus aenigma	0.5	0	0	0
Cophixalus concinnus	0	0	0	0
Cophixalus hosmeri	0	0	0	0
Cophixalus neglectus	0	0	0	1
Cophyla alticola	0.25	0	0.25	0.75
Cophyla karenae	0	1	0	0
Cophyla maharipeo	0	0	0.5	1
Cophyla mavomavo	0	0	0	1
Cophyla milloti	0.666667	0	0.666667	0.333333
Cophyla noromalalae	0	0	0	1
Cophyla occultans	0.333333	0	0	1
Cophyla olgae	0.25	0	0.25	0.75
Cophyla puellarum	0	0	0	1
Cophyla rava	0	0	0	1
Cophyla tetra	0.25	0	0	0.75
Cophyla tsaratananaensis	0.5	0	0.5	0.5
Cornufer citrinospilus	1	0	0	1
Cornufer desticans	0	0	1	0.5
Cornufer minutus	0	0	0.25	0
Cornufer nexipus	0.307692	0	0	0.230769
Cornufer parilis	0	0	1	1
Cornufer parkeri	0	0	0	0
Cornufer wolfi	0	0	0	0
Craugastor amniscola	0.666667	0.666667	1	1
Craugastor angelicus	0.666667	0	0	1
Craugastor aphanus	1	1	0.5	1
Craugastor aurilegulus	1	0.444444	0.111111	1
Craugastor azueroensis	0	0	0	0.5
Craugastor blairi	0.25	0	0.25	1
Craugastor bocourti	1	1	1	1
Craugastor brocchi	0.75	0.875	1	1
Craugastor campbelli	1	1	0	1
Craugastor castanedai	1	0	0	1
Craugastor charadra	1	1	0.666667	1
Craugastor chingopetaca	0.666667	0.333333	0.333333	1
Craugastor coffeus	1	1	0.5	1
Craugastor cyanochthebius	1	1	0	1
Craugastor daryi	1	1	1	1
Craugastor emcelae	0.25	0	0.25	1
Craugastor emleni	1	1	1	1
Craugastor escoces	0	0	0.333333	1
Craugastor evanesco	0	0	0	1
Craugastor fleischmanni	0.2	0	0.4	1
Craugastor galacticorhinus	1	1	1	1
Craugastor glaucus	0	1	1	1
Craugastor greggi	1	0.333333	0.666667	1
Craugastor guerreroensis	1	0	0.5	1
Craugastor gulosus	0.25	0	0.25	1
Craugastor gutschei	1	0.666667	0	1
Craugastor inachus	1	0.6	1	1
Craugastor laevissimus	0.916667	0.708333	0.5	1
Craugastor matudai	1	0.5	0.25	1
Craugastor megalotympanum	0	1	1	1
Craugastor milesi	1	1	0	1
Craugastor monnichorum	0.25	0	0.25	1
Craugastor montanus	1	0.6	0.4	1
Craugastor nefrens	1	1	0	1
Craugastor obesus	0	0	0.5	1
Craugastor palenque	0.625	1	0.875	1
Craugastor pechorum	0.5	0.25	0.25	1
Craugastor pelorus	0.5	0.666667	1	1
Craugastor pozo	1	0	1	1
Craugastor ranoides	0.384615	0.192308	0.192308	1
Craugastor rayo	0	0	0.333333	1
Craugastor rivulus	0.833333	1	1	1
Craugastor rostralis	1	1	0.6	1
Craugastor sagui	0	0	0	1
Craugastor saltator	0	0	0.5	1
Craugastor sandersoni	0.857143	1	0.571429	1
Craugastor spatulatus	0.666667	1	1	1
Craugastor stadelmani	1	0.75	0	1
Craugastor stuarti	1	0.375	0.75	1
Craugastor tabasarae	0	0	0	1
Craugastor taurus	0.333333	0	0	1
Craugastor taylori	0	1	1	1
Craugastor uno	0.285714	0.285714	1	1
Craugastor vulcani	0	1	1	1
Craugastor xucanebi	0.888889	1	1	1
Crossodactylodes itambe	1	1	0	1
Crossodactylodes izecksohni	1	1	1	1
Crossodactylodes septentrionalis	0	1	1	1
Crossodactylus cyclospinus	0	1	0	1
Crossodactylus dantei	0	1	0	1
Crossodactylus timbuhy	1	0.5	0.5	1
Crossodactylus werneri	0	0.142857	0	1
Crotaphatrema lamottei	0	0	0	0
Cryptobatrachus pedroruizi	0.333333	1	1	1
Cryptobatrachus remotus	0.333333	1	1	1
Cryptobatrachus ruthveni	0	1	1	1
Cryptotriton alvarezdeltoroi	0.5	0.5	1	1
Cryptotriton monzoni	1	1	1	1
Cryptotriton nasalis	1	1	0	1
Cryptotriton necopinus	1	1	0	1
Cryptotriton sierraminensis	1	1	1	1
Cryptotriton veraepacis	1	1	1	1
Cryptotriton xucaneborum	1	1	1	1
Ctenophryne aequatorialis	0	0.25	0	0.25
Ctenophryne barbatula	0	0	0	1
Ctenophryne carpish	0.5	0.5	0.5	0.5
Cycloramphus bandeirensis	1	1	0	1
Cycloramphus brasiliensis	0.25	0.75	0	1
Cycloramphus heyeri	0	0	0	1
Cycloramphus izecksohni	0	0	0	0
Cycloramphus organensis	0.333333	0.666667	0	1
Cynops ensicauda	0	1	0	0
Dendrophryniscus davori	0	1	0	1
Dendrophryniscus lauroi	0	1	0	1
Dendropsophus dutrai	0	1	1	1
Dendropsophus gryllatus	0	0	0	0
Dendropsophus meridensis	1	0.75	0.75	1
Dendropsophus nekronastes	0	1	1	1
Dendropsophus studerae	0.333333	1	1	1
Dendrotriton bromeliacius	1	0	0.5	1
Dendrotriton chujorum	1	0.5	1	1
Dendrotriton cuchumatanus	1	1	1	1
Dendrotriton kekchiorum	0	1	1	1
Dendrotriton megarhinus	1	0	1	1
Dendrotriton rabbi	1	0	1	1
Dendrotriton sanctibarbarus	1	1	1	1
Dendrotriton xolocalcae	1	0.5	0.5	1
Diasporus anthrax	0	0	1	1
Diasporus igneus	0	0	0	1
Diasporus majeensis	0	0	0	1
Diasporus pequeno	0	0	0	0
Diasporus sapo	0	0	0	0
Didynamipus sjostedti	0	0	0	0
Dryophytes arboricola	0.285714	0	0.857143	1
Dryophytes walkeri	0	1	1	1
Duellmanohyla chamulae	0.8	0.6	1	1
Duellmanohyla lythrodes	0	0	0	1
Duellmanohyla salvavida	1	0.4	0	1
Duellmanohyla soralia	1	1	0	1
Duellmanohyla uranochroa	0.142857	0	0.285714	1
Duttaphrynus beddomii	0	0	0	0
Duttaphrynus brevirostris	0.666667	0	0	0
Duttaphrynus crocus	0.333333	0	0	0
Duttaphrynus kotagamai	0	0	0	0
Duttaphrynus noellerti	0	0	0	0
Echinotriton andersoni	0	1	0	0
Ecnomiohyla fimbrimembra	0.4	0	0.2	1
Ecnomiohyla minera	1	1	1	1
Ecnomiohyla salvaje	1	1	0.333333	1
Ecnomiohyla veraguensis	0	0	0	1
Ectopoglossus confusus	0	0	0	0.5
Ectopoglossus isthminus	0	0	0	1
Ectopoglossus lacrimosus	0.666667	0	0	0.666667
Elachistocleis erythrogaster	0	0	0	0
Eleutherodactylus acmonis	0	0	0	1
Eleutherodactylus adelus	0.5	1	1	1
Eleutherodactylus albipes	0	0	1	1
Eleutherodactylus alticola	0	0	0	1
Eleutherodactylus amadeus	0	0	0	1
Eleutherodactylus andrewsi	0	0	0	1
Eleutherodactylus aporostegus	0	0	0	1
Eleutherodactylus apostates	0	0	0	1
Eleutherodactylus armstrongi	0.75	0.5	0.5	1
Eleutherodactylus audanti	0.6	0.4	0.4	1
Eleutherodactylus auriculatoides	0.75	0.25	0.75	1
Eleutherodactylus bakeri	0	0	0	1
Eleutherodactylus barlagnei	0	1	1	1
Eleutherodactylus bartonsmithi	0	0	0	1
Eleutherodactylus beguei	0	0	1	1
Eleutherodactylus bothroboans	1	0	0	1
Eleutherodactylus bresslerae	0	0	0	1
Eleutherodactylus brevirostris	0	0	0	1
Eleutherodactylus casparii	0	1	0.666667	1
Eleutherodactylus cattus	0	0	1	1
Eleutherodactylus cavernicola	0	0	0	1
Eleutherodactylus chlorophenax	0	0	0	1
Eleutherodactylus cooki	0	0	0.5	1
Eleutherodactylus counouspeus	0	0	0	1
Eleutherodactylus cubanus	0	0	0.666667	1
Eleutherodactylus cundalli	0	0	0.333333	1
Eleutherodactylus diplasius	0	0	0	1
Eleutherodactylus emiliae	0	1	0.5	1
Eleutherodactylus erendirae	0	0	1	1
Eleutherodactylus erythroproctus	0	0	0	1
Eleutherodactylus etheridgei	0	0	0.5	1
Eleutherodactylus eunaster	0	0	0	1
Eleutherodactylus floresvillelai	0	1	1	1
Eleutherodactylus fowleri	1	0.5	0.5	1
Eleutherodactylus furcyensis	0.75	0.25	0.5	1
Eleutherodactylus fuscus	0	0	0.5	1
Eleutherodactylus geitonos	0	1	1	1
Eleutherodactylus glamyrus	0	0	0.666667	1
Eleutherodactylus glandulifer	0	0	0	1
Eleutherodactylus glaphycompus	0	0	0	1
Eleutherodactylus glaucoreius	0	0	0	1
Eleutherodactylus gossei	0	0	0.333333	1
Eleutherodactylus grabhami	0	0	0.25	1
Eleutherodactylus grahami	0	0	1	1
Eleutherodactylus grandis	1	1	1	1
Eleutherodactylus greyi	0	0.4	0.4	1
Eleutherodactylus griphus	0	0	1	1
Eleutherodactylus grunwaldi	0	0	0.5	1
Eleutherodactylus gryllus	0	0.333333	0.666667	1
Eleutherodactylus guantanamera	0.166667	0	0.666667	0.833333
Eleutherodactylus gundlachi	0	0	0.666667	1
Eleutherodactylus haitianus	1	0	0.75	1
Eleutherodactylus hedricki	0	0.333333	0.666667	1
Eleutherodactylus heminota	0.5	0.25	0.25	1
Eleutherodactylus hypostenor	1	1	1	1
Eleutherodactylus iberia	0	0	0.333333	1
Eleutherodactylus intermedius	0	0	0.6	1
Eleutherodactylus ionthus	0	0	1	1
Eleutherodactylus jaliscoensis	0	0	1	1
Eleutherodactylus jamaicensis	0	0	0.333333	1
Eleutherodactylus jaumei	0	0	1	1
Eleutherodactylus juanariveroi	0	0.5	1	1
Eleutherodactylus jugans	1	0.5	0.5	1
Eleutherodactylus junori	0	0	0.5	1
Eleutherodactylus klinikowskii	0.75	1	0.75	1
Eleutherodactylus lamprotes	0	0	0	1
Eleutherodactylus leberi	0	0	1	1
Eleutherodactylus lentus	0	0	0	1
Eleutherodactylus leoncei	1	0.666667	0.666667	1
Eleutherodactylus ligiae	1	1	1	1
Eleutherodactylus locustus	0	0	0.5	1
Eleutherodactylus luteolus	0	0	0.5	1
Eleutherodactylus maestrensis	0	0	1	1
Eleutherodactylus manantlanensis	0	0	0	1
Eleutherodactylus mariposa	0	0	1	1
Eleutherodactylus maurus	0.5	1	1	1
Eleutherodactylus melacara	0	0	0.666667	1
Eleutherodactylus melatrigonum	0.8	0.2	0.8	1
Eleutherodactylus michaelschmidi	0	0	1	1
Eleutherodactylus minutus	0.6	0.4	0.6	1
Eleutherodactylus montanus	1	0	0.75	1
Eleutherodactylus neiba	0.5	0	1	1
Eleutherodactylus nietoi	0	0	0.5	1
Eleutherodactylus nortoni	0.6	0.2	0.4	1
Eleutherodactylus notidodes	0.5	0	1	1
Eleutherodactylus nubicola	0	0	0	1
Eleutherodactylus olibrus	0.8	0.8	0.8	1
Eleutherodactylus orientalis	0	0	0	1
Eleutherodactylus oxyrhyncus	0.5	0	0	1
Eleutherodactylus pantoni	0	0	0.25	1
Eleutherodactylus parabates	0.5	0	1	1
Eleutherodactylus parapelates	0	0	0	1
Eleutherodactylus patriciae	1	0	0.75	1
Eleutherodactylus paulsoni	0.333333	0	0	1
Eleutherodactylus pentasyringos	0	0	0	1
Eleutherodactylus pezopetrus	0	0	1	1
Eleutherodactylus pinarensis	0.285714	0.285714	0.285714	1
Eleutherodactylus pinchoni	0	1	1	1
Eleutherodactylus pituinus	1	0	1	1
Eleutherodactylus poolei	1	0	1	1
Eleutherodactylus portoricensis	0	0.333333	0.666667	1
Eleutherodactylus principalis	0	0	0.5	1
Eleutherodactylus probolaeus	0	0	1	1
Eleutherodactylus rhodesi	0	0	1	1
Eleutherodactylus richmondi	0	0.333333	0.666667	1
Eleutherodactylus ricordii	0	0	0.5	1
Eleutherodactylus rivularis	0	0	0.5	1
Eleutherodactylus rufescens	0	0.333333	0.666667	1
Eleutherodactylus rufifemoralis	1	1	1	1
Eleutherodactylus ruthae	0	0	1	1
Eleutherodactylus semipalmatus	0.5	0	0	1
Eleutherodactylus simulans	0.2	0	0.6	0.8
Eleutherodactylus sisyphodemus	0	0	1	1
Eleutherodactylus sommeri	0.75	0	1	1
Eleutherodactylus staurometopon	0	1	0	1
Eleutherodactylus symingtoni	0.75	0.75	1	1
Eleutherodactylus teretistes	0	0.333333	1	1
Eleutherodactylus tetajulia	0.333333	0	0.666667	0.666667
Eleutherodactylus thorectes	0	0	0	1
Eleutherodactylus toa	0.25	0	0.5	0.75
Eleutherodactylus tonyi	0	0	1	1
Eleutherodactylus turquinensis	0	0	0.5	1
Eleutherodactylus tychathrous	0.5	0	1	1
Eleutherodactylus unicolor	0	0	0	1
Eleutherodactylus ventrilineatus	0	0	0	1
Eleutherodactylus warreni	0	0	1	1
Eleutherodactylus wetmorei	0.4	0.2	0.2	1
Eleutherodactylus wightmanae	0	0.333333	0.666667	1
Eleutherodactylus wixarika	0	1	1	1
Eleutherodactylus zeus	0.8	0.8	0.8	1
Eleutherodactylus zugi	0.75	0.75	1	1
Engystomops coloradorum	0.25	0	0.25	0.5
Engystomops guayaco	0	0	0	0
Epicrionops columbianus	0.75	0	0.25	0.75
Epicrionops parkeri	0	0	1	1
Epipedobates darwinwallacei	0.2	0	0.2	0.6
Epipedobates tricolor	0	0	0	0
Ericabatrachus baleensis	0	0	0	0
Euparkerella cryptica	0	1	0	1
Euparkerella robusta	1	1	0	1
Euproctus platycephalus	0.2	1	1	1
Eupsophus altor	0	0	1	1
Eupsophus contulmoensis	0.333333	0	1	1
Eupsophus nahuelbutensis	0.333333	0	1	1
Eupsophus septentrionalis	1	0.666667	1	1
Eurycea wallacei	0	0	0.666667	0
Excidobates captivus	0.5	0.5	0.5	1
Excidobates condor	0.25	0.5	0.25	1
Excidobates mysteriosus	0	0.6	0.2	0.8
Exerodonta bivocata	0.6	0.6	1	1
Exerodonta chimalapa	1	0.333333	1	1
Exerodonta melanomma	0.6	0	0.8	1
Exerodonta perkinsi	0.666667	1	1	1
Exerodonta xera	0	0	1	1
Feihyla samkosensis	0	0	0	0
Gastrophrynoides immaculatus	0	1	0.5	0.5
Gastrotheca atympana	0	0	0	0.5
Gastrotheca aureomaculata	0	0.4	0.8	1
Gastrotheca bufona	0	0.166667	0.833333	1
Gastrotheca christiani	0	0.333333	0	0.666667
Gastrotheca chrysosticta	0	0	0	1
Gastrotheca cornuta	0.228571	0	0	0.485714
Gastrotheca cuencana	0.25	0.25	0.25	0.5
Gastrotheca dendronastes	0.6	0	0.6	1
Gastrotheca espeletia	0	0.5	0	1
Gastrotheca excubitor	0	0	0.2	0.4
Gastrotheca gracilis	0	0	0	0
Gastrotheca helenae	0	0	1	1
Gastrotheca lateonota	0	0	0	0
Gastrotheca litonedis	0	0	0	0
Gastrotheca lojana	0	0	0	0
Gastrotheca nebulanastes	0	0	0	0.25
Gastrotheca ochoai	0	0	0	0
Gastrotheca oresbios	0	1	1	1
Gastrotheca orophylax	0	0	0	1
Gastrotheca ovifera	0.5	1	1	1
Gastrotheca pacchamama	0	0	0	0
Gastrotheca pachachacae	0	0	0	0
Gastrotheca phelloderma	0	0	0	1
Gastrotheca plumbea	0.0909091	0	0.0909091	0.545455
Gastrotheca psychrophila	0	0	0	0
Gastrotheca rebeccae	0	0	0	0
Gastrotheca riobambae	0	0	0.25	1
Gastrotheca stictopleura	0.2	0.2	0.2	0.4
Gastrotheca trachyceps	0.5	0	0	0.5
Gastrotheca turnerorum	0	0	0	0
Gastrotheca walkeri	0.5	1	1	1
Gastrotheca yacuri	0	0	0	0
Geobatrachus walkeri	0	1	1	1
Geocrinia alba	1	1	1	1
Geocrinia vitellina	1	1	1	1
Gephyromantis ambohitra	0.666667	0	0.666667	0.333333
Gephyromantis atsingy	0.2	0.2	0.4	0.2
Gephyromantis azzurrae	0	0	0	0.5
Gephyromantis cornutus	0	1	0.625	0
Gephyromantis corvus	0	0	0	0
Gephyromantis eiselti	0	1	0.75	0
Gephyromantis enki	0	1	0	0
Gephyromantis hintelmannae	0	1	0.666667	0
Gephyromantis horridus	0.333333	0	0.333333	0.666667
Gephyromantis klemmeri	0.25	0	0	1
Gephyromantis mafy	0	0	0	0
Gephyromantis ranjomavo	0	0	0	1
Gephyromantis rivicola	0.4	0	0.2	0.8
Gephyromantis runewsweeki	0	1	1	0
Gephyromantis salegy	0.75	0	0.25	0.75
Gephyromantis schilfi	0.25	0	0	1
Gephyromantis silvanus	0.5	0	0	0
Gephyromantis spiniferus	0	0.111111	0	0
Gephyromantis striatus	0.571429	0	0.285714	0.714286
Gephyromantis tahotra	0.333333	0	0.166667	0.833333
Gephyromantis tandroka	0.333333	0	0.166667	0.833333
Gephyromantis thelenae	0	1	0.75	0
Gephyromantis webbi	0.5	0	0.25	0.5
Gephyromantis zavona	0.666667	0	0.666667	0.333333
Ghatixalus magnus	0	0	0	0
Ghatixalus variabilis	0	0	1	0
Ghatophryne ornata	0.166667	0	0.333333	0
Gracixalus lumarius	0	0	0.75	0
Gracixalus nonggangensis	0.666667	0	0	0
Gracixalus quyeti	0.222222	0.111111	0	0
Gracixalus sapaensis	0.4	0.2	0	0
Guibemantis annulatus	0	0	0	0
Guibemantis diphonus	0	1	1	0
Guibemantis kathrinae	0.142857	0.428571	0.285714	0.571429
Guibemantis punctatus	0	0	1	0
Guibemantis tasifotsy	0	0.833333	0	0
Guibemantis wattersoni	0	0	0	0
Haddadus aramunha	0	1	1	1
Heleioporus australiacus	0	0.538462	0.538462	0
Heleophryne hewitti	0	0	0	1
Hemiphractus bubalus	0.2	0.6	0.466667	1
Hemiphractus elioti	0	0	0	1
Hemiphractus fasciatus	0.411765	0	0.235294	0.735294
Hemiphractus johnsoni	0	0.333333	1	1
Hemiphractus kaylockae	0	0	0	0
Hemiphractus panamensis	0	0	0	1
Hoplophryne rogersi	0.333333	0	0	0
Hoplophryne uluguruensis	0	0.333333	0.666667	0
Hyalinobatrachium anachoretus	0	1	0.333333	0.666667
Hyalinobatrachium duranti	1	0.666667	0.666667	1
Hyalinobatrachium esmeralda	0	0	1	1
Hyalinobatrachium guairarepanense	0.333333	1	1	1
Hyalinobatrachium orocostale	1	1	1	1
Hyalinobatrachium yaku	0	1	1	1
Hydromantes wintu	1	1	0	0
Hylarana aurantiaca	0	0	0	0
Hylarana caesari	0.571429	0	0	0
Hylarana faber	0	0	0	0
Hylarana flavescens	0	0	0.8	0
Hylarana magna	0	0	0	0
Hylarana montivaga	0	0	0.25	0
Hylarana roberti	0.333333	0.333333	0	0
Hylarana serendipi	0	0	0	0
Hylarana spinulosa	0	0	0	0
Hylarana temporalis	0	0	0	0
Hylarana urbis	0	0	0.5	0
Hylodes dactylocinus	1	0	0	0.8
Hylodes magalhaesi	0	0	0	1
Hylodes nasus	0.428571	0.0952381	0	0.857143
Hylodes ornatus	0	0	0	1
Hylodes otavioi	0.6	0.2	0.8	1
Hylodes perere	0	1	0	1
Hylodes regius	0	0	0	1
Hylodes sazimai	0	0.6	0.2	1
Hylodes uai	0.166667	0.666667	1	1
Hyloscirtus antioquia	0	0	1	1
Hyloscirtus callipeza	0	0.4	0.8	1
Hyloscirtus caucanus	0	0.5	0.75	1
Hyloscirtus charazani	0.5	0	0.5	0.5
Hyloscirtus colymba	0	0	0	0.454545
Hyloscirtus condor	0	0	0	1
Hyloscirtus criptico	0.6	0	0.2	0.8
Hyloscirtus denticulentus	0	0.333333	1	1
Hyloscirtus diabolus	0	0.5	0.25	0.5
Hyloscirtus hillisi	0	1	0	1
Hyloscirtus jahni	1	0.8	0.6	1
Hyloscirtus japreria	0.2	0.8	1	1
Hyloscirtus lynchi	0	0	1	1
Hyloscirtus mashpi	0.333333	0	0.333333	0.333333
Hyloscirtus pacha	0.333333	0.666667	0.333333	1
Hyloscirtus pantostictus	0	0	0	1
Hyloscirtus piceigularis	0	0	1	1
Hyloscirtus platydactylus	0.666667	0.666667	0.833333	1
Hyloscirtus princecharlesi	1	0	1	1
Hyloscirtus psarolaimus	0	0.6	0.2	1
Hyloscirtus ptychodactylus	0	0	0	0.5
Hyloscirtus sarampiona	1	0	0	0
Hyloscirtus simmonsi	0.375	0	0.75	0.875
Hyloscirtus staufferorum	0	0.5	0.5	1
Hyloscirtus tapichalaca	0	0	0	0
Hyloscirtus tigrinus	0.2	0.2	0	1
Hyloscirtus torrenticola	0.2	0.4	0.4	1
Hyloxalus alessandroi	0	0	0	0.333333
Hyloxalus anthracinus	0.333333	0.333333	0.333333	0.666667
Hyloxalus bocagei	0	0.5	0.5	1
Hyloxalus cepedai	0	0	1	1
Hyloxalus cevallosi	0	1	1	1
Hyloxalus chocoensis	0.111111	0	0.111111	0.888889
Hyloxalus delatorreae	0.5	0	0	1
Hyloxalus fascianigrus	1	0	0.333333	0.833333
Hyloxalus fuliginosus	0	0.666667	0.333333	1
Hyloxalus infraguttatus	0	0	0	0.037037
Hyloxalus insulatus	0	0.444444	0.333333	0.222222
Hyloxalus maculosus	0	0.75	0.75	1
Hyloxalus mystax	0.2	0.6	0.2	1
Hyloxalus picachos	0	0	1	1
Hyloxalus pinguis	0	0	0.5	1
Hyloxalus ramosi	0	0.25	1	1
Hyloxalus ruizi	0	0.5	1	1
Hyloxalus shuar	0.166667	0.5	0.25	0.833333
Hyloxalus sylvaticus	0	0	0	0
Hyloxalus toachi	0.375	0	0	0.375
Hyloxalus vergeli	0.125	0.375	1	1
Hyloxalus vertebralis	0.166667	0.166667	0.166667	0.5
Hynobius abei	0	0	0	0
Hynobius abuensis	0	0	0	0
Hynobius akiensis	0	0	0	0.333333
Hynobius amakusaensis	1	0	0	0
Hynobius bakan	0	0	0	0
Hynobius boulengeri	0	0	0	1
Hynobius dunni	0.333333	0	0.666667	0
Hynobius fossigenus	0	0	0	0
Hynobius hidamontanus	0	0	0	0
Hynobius ikioi	0	0	0.333333	0
Hynobius iwami	0	0	0	0.333333
Hynobius katoi	0	0	0	0
Hynobius kuishiensis	0	0	0	0
Hynobius mikawaensis	0	0	0	0
Hynobius naevius	0	0	0	0
Hynobius okiensis	1	0	0	0
Hynobius oyamai	0.666667	0	0.333333	0
Hynobius sematonotos	0	0	0	0.3
Hynobius setoi	0.25	0	0	0.25
Hynobius shinichisatoi	0	0	0.5	0
Hynobius takedai	0	0	0	0
Hynobius tokyoensis	0	0.1	0.2	0
Hynobius tsurugiensis	0	0	0	0
Hynobius utsunomiyaorum	0.166667	0	0	0.166667
Hynobius vandenburghi	0	0	0	0.222222
Hyperolius ademetzi	0	0.2	0	0
Hyperolius bobirensis	0	0.4	0.2	0.2
Hyperolius bopeleti	0	0	0	0
Hyperolius burgessi	0.333333	0	0	0
Hyperolius constellatus	0	0	0	0
Hyperolius cystocandicans	0	0	0	0.333333
Hyperolius davenporti	0	0	0	0
Hyperolius dintelmanni	0	0	0	0
Hyperolius inyangae	0	1	1	0
Hyperolius kihangensis	0	0	1	0
Hyperolius leleupi	0	0	0	0
Hyperolius leucotaenius	0	0	0	0
Hyperolius minutissimus	0	0	0.25	0
Hyperolius nienokouensis	0.5	0	0	1
Hyperolius nimbae	0	0	0	0
Hyperolius pickersgilli	0	0.25	0	0.5
Hyperolius puncticulatus	1	0	0	0
Hyperolius rubrovermiculatus	1	1	0	0
Hyperolius ruvuensis	1	0	0	0
Hyperolius spinigularis	0	1	0	0
Hyperolius tanneri	0	0	0	0
Hyperolius torrentis	0.333333	0	0.333333	0
Hypopachus guancasco	1	0.5	0.5	1
Hypselotriton yunnanensis	0.125	0.5	0.75	0.625
Ichthyophis glutinosus	0	0	0	0
Ichthyophis orthoplicatus	0	0	0	0
Ichthyophis pseudangularis	0	0	0	0
Ichthyophis weberi	1	0	0	0
Ikakogi tayrona	0	1	1	1
Incilius aurarius	0.75	0.75	1	1
Incilius cavifrons	0	1	1	1
Incilius chompipe	0	0	0.333333	1
Incilius cristatus	0.444444	1	1	1
Incilius cycladen	0.5	0.25	0.5	1
Incilius epioticus	0.2	0	0.4	1
Incilius gemmifer	0.5	0	0.5	1
Incilius guanacaste	1	0	0	1
Incilius holdridgei	0	0	0	1
Incilius pisinnus	0	0	0.666667	1
Incilius spiculatus	1	1	1	1
Incilius tacanensis	1	0.25	0.25	1
Incilius tutelarius	1	0.375	0.625	1
Indirana beddomii	0	0	1	0
Indirana paramakri	0	0	0.666667	0
Indirana salelkari	0.333333	0	0	0
Indirana tysoni	0.5	0	0	0
Indirana yadera	0	0	0	0
Ingerana charlesdarwini	1	1	0	0
Ingerophrynus gollum	0	0.333333	0	0.666667
Ingerophrynus kumquat	0	0	0	0
Insuetophrynus acarpicus	0	0	1	1
Ischnocnema bocaina	0	1	0	1
Ischnocnema concolor	0	0	0	1
Ischnocnema garciai	1	1	0	1
Ischnocnema gualteri	0.333333	0.666667	0	1
Ischnocnema karst	0	1	1	1
Ischnocnema manezinho	0	0	0	0
Ischnocnema melanopygia	0	0	0	1
Ischnocnema paranaensis	1	0	0	0
Ischnocnema parnaso	0.333333	0.666667	0	1
Isthmohyla angustilineata	0.4	0	0.4	1
Isthmohyla debilis	0	0	0.5	1
Isthmohyla graceae	0	0	0.2	1
Isthmohyla infucata	0	0	0	1
Isthmohyla insolita	1	0.5	0	1
Isthmohyla pictipes	0.125	0	0.25	1
Isthmohyla rivularis	0.2	0	0.4	1
Isthmohyla tica	0.166667	0	0.5	1
Isthmohyla zeteki	0.25	0	0.25	1
Isthmura boneti	0.5	0.5	1	1
Isthmura corrugata	0	1	1	1
Isthmura gigantea	0.166667	1	1	1
Isthmura maxima	0.25	0.25	1	1
Isthmura naucampatepetl	0.5	1	1	1
Isthmura sierraoccidentalis	0	1	1	1
Ixalotriton niger	1	0	1	1
Ixalotriton parvus	1	0	1	1
Kalophrynus cryptophonus	0	0	0	0
Kalophrynus honbaensis	0	0	0	0
Kalophrynus palmatissimus	0	1	0.5	0.75
Kalophrynus yongi	0	0	0	0
Kaloula ghoshi	1	0.666667	0	0
Kaloula walteri	0.5	0.25	0.25	0
Kassina arboricola	0.133333	0.116667	0.1	0.216667
Kassina decorata	0	0	0	0
Kassina jozani	1	0	0	0
Kurixalus absconditus	0.5	0	0	0
Kurixalus motokawai	0	0.25	0.75	0
Kurixalus viridescens	0	0	0	0
Lankanectes pera	0	0	0	0
Laotriton laoensis	0	0.333333	0	0
Latonia nigriventer	0	1	1	1
Leiopelma archeyi	0	0	0	0
Leiopelma pakeka	1	0	0	0
Leptobrachella applebyi	0	0	1	0
Leptobrachella ardens	0	0	1	0
Leptobrachella bidoupensis	0	0	0	0
Leptobrachella botsfordi	0	0	0	0
Leptobrachella bourreti	0.444444	0.111111	0.222222	0
Leptobrachella firthi	0	0.5	0.5	0
Leptobrachella isos	0	0	0.4	0
Leptobrachella kalonensis	0	0	0	0
Leptobrachella kecil	0	0	0	0
Leptobrachella khasiorum	0	0	0	0
Leptobrachella lateralis	0	0	0	0
Leptobrachella laui	0	0	0	0
Leptobrachella macrops	0	0	0	0
Leptobrachella maculosa	0	0	0.5	0
Leptobrachella marmorata	1	0	0	0
Leptobrachella melica	0	0.166667	0.333333	0
Leptobrachella namdongensis	0	0	0	0
Leptobrachella pallida	0	0	0.5	0
Leptobrachella palmata	0	1	0	0
Leptobrachella pluvialis	0.6	0.4	0	0.2
Leptobrachella puhoatensis	0	0	0	0
Leptobrachella pyrrhops	0	0	0	0
Leptobrachella sabahmontana	0	0.625	0.125	0.125
Leptobrachella tadungensis	0	0	0	0
Leptobrachella tengchongensis	0	0	0	0
Leptobrachium boringii	0.294118	0	0.235294	0.823529
Leptobrachium buchardi	0	0	0	0
Leptobrachium guangxiense	0.5	0	0	0
Leptobrachium hainanense	0	0	0	0
Leptobrachium kantonishikawai	0	1	0	0
Leptobrachium leucops	0	0	0.25	0
Leptobrachium mangyanorum	1	0	0	0
Leptobrachium ngoclinhense	0	0	0.75	0
Leptobrachium promustache	0.5	0	0	0
Leptobrachium tagbanorum	0.5	0	0	0
Leptobrachium tenasserimense	0.166667	0.333333	0	0
Leptobrachium tengchongense	0	0	0	0.5
Leptobrachium xanthops	0	0	0	0
Leptobrachium xanthospilum	0	0	0.333333	0.333333
Leptodactylodon axillaris	0	0	0	0
Leptodactylodon bueanus	0	0	0	0
Leptodactylodon erythrogaster	0	0	0	0
Leptodactylodon mertensi	0	0.2	0	0
Leptodactylodon ornatus	0	0.25	0	0
Leptodactylodon perreti	0	0	0	0
Leptodactylodon polyacanthus	0	0.25	0	0
Leptodactylodon wildi	0	0	0	0
Leptodactylus peritoaktites	0	0	0	0
Leptodactylus silvanimbus	0.666667	0.666667	0.666667	1
Leptodactylus tapiti	0	1	1	1
Leptodactylus watu	1	0.166667	0.666667	1
Leptopelis anebos	0	0	0	0
Leptopelis grandiceps	0.142857	0.142857	0.285714	0
Leptopelis karissimbensis	0	0	0	0
Leptopelis mackayi	0	0	0	0
Leptopelis mtoewaate	0	0	0	0
Leptopelis parkeri	0.333333	0	0	0
Leptopelis ragazzii	0	0	0	0
Leptopelis susanae	0.2	0	0	0
Leptopelis vermiculatus	0	0.25	0.75	0
Leptopelis xenodactylus	0	0	0.5	0
Leptopelis yaldeni	0	0	0	0
Leptophryne cruentata	0	0.333333	0	0.666667
Leptophryne javanica	0	0	0	1
Leucostethus bilsa	0	0	0	0
Leucostethus fugax	0.2	0.8	0.6	1
Leucostethus ramirezi	0	0	0	1
Limnonectes arathooni	0.4	0.4	0	0
Limnonectes cintalubang	1	0	0	0
Limnonectes diuatus	1	1	0	0.333333
Limnonectes ferneri	0.5	1	0.5	0
Limnonectes fragilis	0	0	0	0
Limnonectes heinrichi	1	0.4	0.6	1
Limnonectes isanensis	0.454545	0.636364	0.181818	0
Limnonectes kenepaiensis	1	0	0	0
Limnonectes lauhachindai	0.142857	0	0.142857	0
Limnonectes megastomias	0.875	0	0.125	0
Limnonectes microtympanum	0	0	0.5	0.5
Limnonectes namiyei	1	1	0	0
Limnonectes nitidus	0	0.333333	0.166667	0.333333
Limnonectes quangninhensis	0.285714	0	0	0
Limnonectes selatan	0	1	0	1
Limnonectes sinuatodorsalis	0	1	0	0
Lithobates capito	0.00970874	0.213592	0.126214	0
Lithobates chichicuahutla	0	1	1	1
Lithobates chiricahuensis	0.15625	0.96875	0.78125	1
Lithobates johni	0.375	1	1	1
Lithobates lenca	0.8	0.4	0.6	1
Lithobates macroglossa	1	0.571429	1	1
Lithobates omiltemanus	0.4	0	0.8	1
Lithobates sevosus	0.833333	0.166667	0.666667	0.5
Lithobates tarahumarae	0.0833333	1	0.944444	1
Lithobates vibicarius	0.25	0	0.25	1
Litoria daviesae	0	0.222222	0.111111	0
Litoria dayi	0.5	0	0.5	0.666667
Litoria kroombitensis	1	0	1	1
Litoria littlejohni	0	1	1	0
Litoria lorica	0	0	0	0
Litoria olongburensis	1	0.142857	0.428571	0
Litoria raniformis	0	0.00847458	0	0
Litoria rueppelli	1	0.666667	0.666667	1
Litoria subglandulosa	0	0.1	0.4	0
Litoria watsoni	0	0	1	0
Liuixalus calcarius	0.333333	0	0	0
Liuixalus hainanus	0	0	0	0
Liuixalus ocellatus	0	0	0	0
Liuixalus romeri	0	0	0	0
Liurana alpina	0	0	0	1
Liurana xizangensis	0.6	0	0.6	1
Lyciasalamandra antalyana	0	1	1	1
Lyciasalamandra atifi	0	1	1	1
Lyciasalamandra billae	0	1	1	1
Lyciasalamandra fazilae	0.5	1	1	1
Lyciasalamandra flavimembris	1	1	1	1
Lyciasalamandra luschani	0	1	1	1
Lynchius nebulanastes	0	0	0	0
Lynchius parkeri	0	0	0	0
Lynchius simmonsi	0.2	0.6	0.2	1
Madecassophryne truebae	0	0	0	0
Mannophryne collaris	1	1	0.666667	1
Mannophryne cordilleriana	1	0.5	1	1
Mannophryne orellana	0.25	0.25	1	1
Mannophryne speeri	0	1	1	1
Mannophryne trujillensis	1	1	0.666667	1
Mannophryne yustizi	0.5	1	1	1
Mantella bernhardi	0	0.714286	0.714286	0
Mantella cowanii	0	1	0.75	0
Mantella crocea	0.2	0.6	0.6	0
Mantella expectata	0	0.5	0	0.25
Mantella haraldmeieri	0	0	0	0
Mantella madagascariensis	0	1	1	0
Mantella manery	0	0	0.333333	0.666667
Mantella milotympanum	0	1	0.5	0
Mantella viridis	0	0	0.5	1
Mantidactylus albofrenatus	0	1	0.75	0
Mantidactylus bourgati	0	1	0	0
Mantidactylus delormei	0	1	0.2	0
Mantidactylus madecassus	0	0.8	0	0
Mantidactylus paidroa	0	1	1	0
Mantidactylus pauliani	0	1	1	0
Mantidactylus tricinctus	0	0	0	0
Mantidactylus zolitschka	0	1	0.75	0
Megastomatohyla mixe	1	1	1	1
Megastomatohyla mixomaculata	0.571429	1	1	1
Megastomatohyla nubicola	0.5	1	1	1
Megastomatohyla pellita	0.4	0	0.8	1
Megophrys auralensis	0	0	0	0
Megophrys awuh	0	0	0	0
Megophrys binchuanensis	0.333333	0.166667	0.5	0.333333
Megophrys brachykolos	0	0	0	0
Megophrys damrei	0	0	0	0
Megophrys dzukou	0	0	0	0
Megophrys fansipanensis	0.6	0.4	0	0.2
Megophrys flavipunctata	0	0	0	0
Megophrys gerti	0	0	0.25	0
Megophrys himalayana	0	0	0	0
Megophrys hoanglienensis	0.454545	0.272727	0.181818	0.0909091
Megophrys insularis	0	0	0	0
Megophrys medogensis	0.75	0	0.5	1
Megophrys megacephala	0.25	0	0	0
Megophrys numhbumaeng	0	0	0	0
Megophrys oreocrypta	0	0	0	0
Megophrys oropedion	0.25	0	0	0
Megophrys periosa	0	0	0	0
Megophrys rubrimera	0.5	0.333333	0	0.166667
Megophrys synoria	0	0	0	0
Megophrys takensis	0.2	0	0	0
Megophrys vegrandis	0	0	0	0
Megophrys zunhebotoensis	0	0	0	0
Melanobatrachus indicus	0	0	0	0
Melanophryniscus admirabilis	0	0	0	0
Melanophryniscus alipioi	0.571429	0	0	0
Melanophryniscus biancae	0	0	0	0
Melanophryniscus cambaraensis	0	0	0	0
Melanophryniscus macrogranulosus	0	0	0	0
Melanophryniscus milanoi	0.333333	0	0	0
Melanophryniscus setiba	0	1	0	1
Melanophryniscus spectabilis	0.8	0	0	0
Melanophryniscus vilavelhensis	0	0	0	0.6
Mercurana myristicapalustris	0	0	0	0
Meristogenys jerboa	1	0	0	0
Meristogenys penrissenensis	1	0	0	0
Mertensophryne howelli	1	0	0	0
Mertensophryne lonnbergi	0	0	0	0
Mertensophryne usambarae	0	0	0	0
Mertensophryne uzunguensis	0	0.166667	0.5	0
Micrixalus adonis	0	0	0	0
Micrixalus candidus	1	0	0	0
Micrixalus elegans	0.2	0	0.2	0
Micrixalus frigidus	0	0	0	0
Micrixalus fuscus	0	0	0	0
Micrixalus gadgili	0.166667	0	0.166667	0
Micrixalus herrei	0	0	0	0
Micrixalus kottigeharensis	0.5	0	0	0
Micrixalus kurichiyari	0	0	0.666667	0
Micrixalus mallani	0	0	0	0
Micrixalus nelliyampathi	0	0	0	0
Micrixalus nigraventris	0	0	0	0
Micrixalus niluvasei	1	0	0	0
Micrixalus nudis	0.5	0	0.5	0
Micrixalus phyllophilus	0	0	1	0
Micrixalus sairandhri	0	0	1	0
Micrixalus sali	0	0	0	0
Micrixalus silvaticus	0	0	0	0
Micrixalus specca	1	0	0	0
Micrixalus spelunca	0	0	1	0
Micrixalus thampii	0	0	1	0
Micrixalus uttaraghati	0.5	0	0	0
Microbatrachella capensis	0	1	0.666667	1
Microhyla karunaratnei	0	0	0	0
Microhyla laterite	0	0	0	0
Microhyla orientalis	0	0	0.666667	0.666667
Microhyla pineticola	0	0	0.25	0
Microhyla zeylanica	0	0	0	0
Microkayla adenopleura	1	0.5	0.5	1
Microkayla ankohuma	0	0	1	0.5
Microkayla boettgeri	0	0	1	0
Microkayla chacaltaya	0.5	0.5	1	1
Microkayla chaupi	0	0	0	0
Microkayla colla	0	0	1	1
Microkayla condoriri	0	0	1	1
Microkayla guillei	0	0	1	1
Microkayla harveyi	1	1	1	1
Microkayla huayna	0	1	1	1
Microkayla iatamasi	1	1	1	1
Microkayla illampu	0	0	1	0
Microkayla illimani	0	0	1	1
Microkayla kallawaya	1	0	0	0
Microkayla katantika	0	0	0	0
Microkayla kempffi	0	0	0	1
Microkayla melanocheira	0	0	1	1
Microkayla pinguis	0	0	1	1
Microkayla quimsacruzis	0	0.5	1	1
Microkayla saltator	0	0	1	1
Microkayla teqta	0	0.5	1	1
Microkayla wettsteini	1	0	1	1
Micryletta nigromaculata	0.142857	0	0	0
Minervarya goemchi	1	0	0	0
Minervarya greenii	0	0	0	0
Minervarya keralensis	0.142857	0	0.0357143	0
Minervarya manoharani	0	0	0	0
Minervarya sengupti	0.5	0	0	0
Mixophyes balbus	0	0.225806	0.322581	0
Mixophyes fleayi	0.333333	0	0.833333	0
Mixophyes iteratus	0.294118	0.0588235	0.470588	0
Morerella cyanophthalma	0.666667	0	0.333333	0
Mysticellus franki	0	0	1	0
Nannophryne apolobambica	0	0	0.5	0.5
Nannophryne corynetes	0	0	0.333333	0.333333
Nannophrys ceylonensis	0	0	0	0
Nannophrys marmorata	0	0	0	0
Nannophrys naeyakai	0	0	0	0
Nanohyla annamensis	0	0	0.25	0
Nanohyla annectens	0	0	0	0
Nanohyla arboricola	0	0	0	0
Nanohyla pulchella	0	0	0.25	0
Nanorana arunachalensis	0	0	0	0
Nanorana maculosa	0.272727	0.363636	0.909091	0.545455
Nanorana medogensis	0.75	0	0.5	1
Nanorana sichuanensis	0.378378	0.135135	0.594595	0.648649
Nanorana unculuanus	0.5	0.45	0.65	0.3
Nanorana yunnanensis	0.431373	0.196078	0.509804	0.323529
Nasutixalus yingjiangensis	0	0	1	0
Natalobatrachus bonebergi	0	0.166667	0.166667	0
Nectophrynoides cryptus	0	0	0	0
Nectophrynoides minutus	0	0	0	0
Nectophrynoides poyntoni	0	0	1	0
Nectophrynoides vestergaardi	0	0	0	0
Nectophrynoides wendyae	0	0	1	0
Neurergus barani	0	1	1	1
Neurergus crocatus	1	1	1	1
Neurergus derjugini	1	1	1	1
Neurergus microspilotus	1	1	1	1
Niceforonia adenobrachia	0.5	0.75	1	1
Niceforonia araiodactyla	0	1	0.5	0.5
Niceforonia brunnea	0	0.25	0	1
Niceforonia dolops	0.333333	0	0.333333	1
Niceforonia latens	0.222222	0.222222	1	1
Niceforonia lucida	0	0	0	0
Niceforonia nana	0	0.375	1	1
Niceforonia peraccai	0	0	0.4	1
Nidirana hainanensis	0	0	0	0
Nimbaphrynoides occidentalis	0	0	0	0.5
Noblella coloma	0	0	0	1
Noblella lochites	0.333333	0.666667	0.333333	1
Noblella lynchi	0	0.75	0.5	0.25
Noblella naturetrekii	0	0	1	1
Noblella personina	0	1	0	1
Nothophryne baylissi	0	1	0	0
Nothophryne inagoensis	0	1	0	0
Notophthalmus meridionalis	0	0.8	0.711111	1
Nototriton barbouri	1	1	0	1
Nototriton brodiei	1	1	0	1
Nototriton lignicola	1	1	0	1
Nototriton limnospectator	1	1	0.5	1
Nototriton major	0	0	0.5	1
Nototriton mime	1	1	1	1
Nototriton nelsoni	1	0.5	0	1
Nototriton oreadorum	1	0	0	1
Nototriton picucha	1	1	0	1
Nototriton saslaya	0.5	1	0.5	1
Nototriton stuarti	1	1	0	1
Nototriton tomamorum	1	1	0	1
Nyctanolis pernix	0.6	1	1	1
Nyctibatrachus acanthodermis	0	0	0.333333	0
Nyctibatrachus aliciae	0	0	0	0
Nyctibatrachus anamallaiensis	0	0	0.333333	0
Nyctibatrachus athirappillyensis	0	0	0	0
Nyctibatrachus beddomii	0	0	0	0
Nyctibatrachus danieli	0.666667	0	0	0
Nyctibatrachus dattatreyaensis	1	0	0	0
Nyctibatrachus deccanensis	0	0	0	0
Nyctibatrachus deveni	0	0	0.333333	0
Nyctibatrachus gavi	0	0	0	0
Nyctibatrachus grandis	0.2	0	0.4	0
Nyctibatrachus indraneili	0	0	1	0
Nyctibatrachus jog	0.428571	0	0	0
Nyctibatrachus karnatakaensis	1	0	0	0
Nyctibatrachus kumbara	0.25	0	0	0
Nyctibatrachus major	0	0	0	0
Nyctibatrachus minimus	0	0	0.5	0
Nyctibatrachus minor	0	0	0	0
Nyctibatrachus periyar	0	0	0	0
Nyctibatrachus pillaii	0	0	0	0
Nyctibatrachus pulivijayani	0	0	0	0
Nyctibatrachus sabarimalai	0	0	0	0
Nyctibatrachus sanctipalustris	0	0	0.5	0
Nyctibatrachus sylvaticus	0.666667	0	0	0
Nyctibatrachus vrijeuni	0	0	0.75	0
Nyctibatrachus webilla	0	0	0	0
Nyctimantis arapapa	0	1	1	1
Nyctimantis galeata	0	1	1	1
Nyctimantis pomba	0	1	1	1
Nymphargus anomalus	0	0.5	0.5	1
Nymphargus armatus	1	0	1	1
Nymphargus balionotus	0.666667	0	0.166667	0.833333
Nymphargus bejaranoi	0.464286	0.607143	0.714286	1
Nymphargus buenaventura	0	0	0	0
Nymphargus cariticommatus	0.25	0.375	0.25	0.625
Nymphargus caucanus	1	0	0	0.5
Nymphargus chancas	0	0	0.5	1
Nymphargus colomai	0.5	0.5	0.5	1
Nymphargus cristinae	0	0	0	1
Nymphargus garciae	0.0909091	0.363636	0.636364	1
Nymphargus lasgralarias	0.333333	0	0.333333	0.666667
Nymphargus laurae	0	1	1	1
Nymphargus lindae	0.5	0.5	0.5	1
Nymphargus luminosus	0	0	0	1
Nymphargus luteopunctatus	1	0	0	0.5
Nymphargus manduriacu	1	0	1	1
Nymphargus megistus	0.333333	0	0.666667	1
Nymphargus mixomaculatus	1	0	0	0
Nymphargus phenax	0	0	0	0
Nymphargus pluvialis	0.3	0.1	0.6	0.7
Nymphargus prasinus	0.285714	0	0.428571	0.857143
Nymphargus rosada	0.111111	0.222222	1	1
Nymphargus ruizi	0.714286	0	0.571429	0.857143
Nymphargus siren	0	0.666667	0.333333	1
Nymphargus sucre	0.5	0.5	0.5	1
Nymphargus wileyi	0	1	1	1
Occidozyga floresiana	0	0.5	0.5	0
Occidozyga tompotika	1	1	1	1
Odontobatrachus fouta	0.333333	0	0	0
Odontobatrachus ziama	0	0	0	0.333333
Odorrana bolavensis	0	0	0	0
Odorrana cangyuanensis	0.5	0	1	0
Odorrana geminata	0.333333	0.222222	0.333333	0
Odorrana grahami	0.205128	0.25641	0.615385	0.615385
Odorrana hainanensis	0	0	0	0
Odorrana indeprensa	1	0	0	0
Odorrana ishikawae	1	1	0	0
Odorrana jingdongensis	0.547619	0.238095	0.547619	0.238095
Odorrana lipuensis	0.333333	0	0	0
Odorrana narina	1	1	0	0
Odorrana yentuensis	0.25	0	0	0
Oedipina alfaroi	0	0	0	1
Oedipina carablanca	0	0	0	1
Oedipina chortiorum	0.5	0.5	0.5	1
Oedipina fortunensis	0	0	1	1
Oedipina gephyra	1	1	0	1
Oedipina gracilis	0	0	0.285714	1
Oedipina grandis	1	0	0	1
Oedipina ignea	0.8	0.4	0.4	1
Oedipina kasios	1	1	0.166667	1
Oedipina koehleri	0.875	1	0.25	1
Oedipina leptopoda	1	1	0	1
Oedipina motaguae	1	0.333333	1	1
Oedipina nica	1	1	0.333333	1
Oedipina poelzi	0.166667	0	0.333333	1
Oedipina quadra	0.7	0.4	0.4	1
Oedipina salvadorensis	0.333333	0	0.666667	1
Oedipina savagei	0.25	0	0	1
Oedipina stenopodia	1	0	0	1
Oedipina taylori	1	0	1	1
Oedipina tomasi	1	1	0	1
Oedipina tzutujilorum	1	1	1	1
Ololygon belloni	0.8	1	0	1
Ololygon faivovichi	1	0	0	1
Ololygon heyeri	0.8	1	0.2	1
Ololygon insperata	0	0.5	0	1
Ololygon littorea	0.2	0.8	0	1
Ololygon muriciensis	0	1	0.5	1
Ololygon skuki	0	0.666667	0.833333	1
Onychodactylus fuscus	0	0	0	0
Onychodactylus kinneburi	0	0	0	0
Onychodactylus tsukubaensis	0	0	0	0
Oophaga anchicayensis	1	0	0	1
Oophaga andresi	0	0	0.5	0.75
Oophaga granulifera	0.25	0	0.25	1
Oophaga occultator	1	0	0	1
Oophaga solanensis	0	0	0	0.428571
Oophaga vicentei	0	0	0	1
Oreobates amarakaeri	0	0	0.25	0.5
Oreobates ayacucho	0	0	0	0
Oreobates berdemenos	0	0.166667	0	0.5
Oreobates choristolemma	1	0.428571	1	1
Oreobates lehri	0	0	0	0.25
Oreobates lundbergi	0	0.333333	0	0.333333
Oreobates pereger	0	0	0	0
Oreobates remotus	0	0.8	0.6	1
Oreobates zongoensis	0.5	0.5	1	1
Oreolalax chuanbeiensis	1	0	0	1
Oreolalax jingdongensis	0.5	1	1	0.75
Oreolalax liangbeiensis	0	0	1	1
Oreolalax multipunctatus	0.333333	0	0.666667	1
Oreolalax omeimontis	0	0	1	1
Oreolalax pingii	0	0	0.75	1
Oreolalax puxiongensis	0	0	1	1
Oreolalax sterlingae	0.333333	0.333333	0	0
Oreophryne celebensis	1	0.25	0.75	1
Oreophryne monticola	0	0	1	0.5
Oreophryne rookmaakeri	0	0.666667	0	0
Oreophryne variabilis	0.666667	0.166667	0.166667	0.166667
Oreophryne zimmeri	0.5	0.5	0	0
Oscaecilia equatorialis	0	0	0	0
Osornophryne angel	0	0	0	1
Osornophryne antisana	0	0	0.666667	1
Osornophryne cofanorum	0	0	0	1
Osornophryne guacamayo	0	0.4	0.4	1
Osornophryne occidentalis	0.6	0	0.2	0.8
Osornophryne percrassa	0.571429	0.428571	1	1
Osornophryne puruanta	0	0	0	1
Osornophryne simpsoni	0	0.333333	0.666667	1
Osornophryne sumacoensis	0	1	1	1
Osornophryne talipes	0	0.25	0	1
Osteopilus crucialis	0	0	0.333333	1
Osteopilus marianae	0	0	0.5	1
Osteopilus pulchrilineatus	0.555556	0.111111	0.722222	1
Osteopilus vastus	0.578947	0.263158	0.684211	1
Osteopilus wilderi	0	0	0.333333	1
Paracassina kounhiensis	0	0	0	0
Paradactylodon persicus	0.823529	1	0.882353	1
Paramesotriton guangxiensis	0.75	0	0	0
Parapelophryne scalpta	0	0	0	0
Paratelmatobius gaigeae	0	0.5	0	1
Paratelmatobius mantiqueira	0	0	0	1
Parhoplophryne usambarica	1	0	0	0
Paruwrobates erythromos	0	0	0	0
Paruwrobates whymperi	0.25	0	0.25	0.75
Parvimolge townsendi	0.428571	1	1	1
Pelobates cultripes	0.771028	0.976636	0.985981	1
Pelobates varaldii	0.5	1	1	1
Pelophryne albotaeniata	0.5	0	0	0
Pelophryne linanitensis	0	1	0	0
Pelophryne murudensis	0	1	0	0
Pelophryne rhopophilia	0.333333	0.166667	0.333333	0
Pelophylax caralitanus	0.388889	0.694444	1	1
Pelophylax cretensis	1	1	1	1
Pelophylax cypriensis	0	1	1	1
Peltophryne armata	1	1	1	1
Peltophryne cataulaciceps	0.333333	1	0.333333	1
Peltophryne dunni	0	1	0.666667	1
Peltophryne florentinoi	0	0	0.5	1
Peltophryne lemur	0	0.333333	0.666667	1
Peltophryne longinasus	0.75	1	0.75	1
Petropedetes euskircheni	0	0	0	0
Petropedetes juliawurstnerae	0	0	0	0
Petropedetes newtonii	0	0	0	0
Petropedetes perreti	0	0.2	0	0
Phaeognathus hubrichti	0.166667	0.666667	0.666667	0.5
Phantasmarana boticariana	0	0	0	1
Phantasmarana massarti	0	0	0	0.5
Phasmahyla lisbella	1	1	0	1
Philautus aurantium	0	0.6	0	0.2
Philautus cardamonus	0.25	0	0	0
Philautus catbaensis	1	0	0	0
Philautus cornutus	1	0	1	0
Philautus erythrophthalmus	0	1	0	0.333333
Philautus everetti	0.5	0	0	0
Philautus ingeri	0	0.5	0.166667	0.166667
Philautus kempiae	0	0	0	0
Philautus kerangae	0	0	1	0
Philautus longicrus	0.4	0.1	0	0.1
Philautus microdiscus	0	0	1	0
Philautus namdaphaensis	0.111111	0	0.777778	0
Philautus refugii	1	0	0	0
Philautus schmackeri	1	0.25	0	0
Philoria kundagungan	0	0	1	0
Philoria loveridgei	1	0	0.5	0
Philoria pughi	0	0.25	1	0
Philoria richmondensis	0	0	1	0
Philoria sphagnicola	0	0	0.125	0
Phlyctimantis keithae	0	0	0.75	0
Phrynobatrachus afiabirago	0.5	0.5	0	0
Phrynobatrachus asper	0	0	0	0
Phrynobatrachus chukuchuku	0	0	0	0
Phrynobatrachus intermedius	0	0	1	0
Phrynobatrachus irangi	0	0	0	0
Phrynobatrachus jimzimkusi	0	0	0	0
Phrynobatrachus kinangopensis	0	0	0	0
Phrynobatrachus krefftii	0	0	0	0
Phrynobatrachus njiomock	0	0	0	0
Phrynobatrachus schioetzi	0	0	0	0
Phrynobatrachus steindachneri	0	0	0	0
Phrynobatrachus sulfureogularis	0	0	0	0
Phrynobatrachus ungujae	1	0.5	0	0
Phrynomedusa appendiculata	0.4	0	0	0.2
Phrynopus barthlenae	0	1	0	0
Phrynopus daemon	0.5	0	0	0
Phrynopus dagmarae	0.25	0.25	0.25	0.25
Phrynopus heimorum	0.5	0.5	0	0
Phrynopus horstpauli	0.333333	0.333333	0.333333	0.333333
Phrynopus inti	0	0	0	0
Phrynopus juninensis	0	0	0	0
Phrynopus kauneorum	0.5	0	0.5	0.5
Phrynopus montium	0	0	0	0
Phrynopus peruanus	0	0	0	0
Phrynopus vestigiatus	0.5	0	0.5	0.5
Phyllobates bicolor	0.285714	0	0.428571	0.857143
Phyllobates terribilis	1	0	0	0.5
Phyllobates vittatus	0	0	0	1
Phyllodytes amadoi	0	1	1	1
Phyllodytes brevirostris	0	0	0.5	1
Phyllodytes gyrinaethes	0	0.666667	0.666667	1
Phyllodytes tuberculosus	0	1	1	1
Physalaemus angrensis	0	1	0	1
Physalaemus caete	0	0.6	0.8	1
Physalaemus rupestris	0	1	0	1
Physalaemus soaresi	0.5	1	0	1
Pipa myersi	0	0	0	0
Pithecopus centralis	0	1	0.888889	0.888889
Pithecopus rusticus	0	0	0	0
Platymantis diesmosi	0	1	1	0
Platymantis hazelae	0.666667	0.666667	0	0
Platymantis montanus	1	0.4	0	0
Platymantis paengi	1	1	0	0
Platymantis panayensis	1	1	0	0
Platymantis sierramadrensis	0.6	1	0.2	0
Platymantis spelaeus	0	1	0	0
Platymantis subterrestris	1	1	0.5	0
Platymantis taylori	0.333333	0.833333	0.166667	0
Plectrohyla acanthodes	0.5	0.666667	1	1
Plectrohyla avia	1	0.6	0.4	1
Plectrohyla calvata	0.5	0.5	0.5	1
Plectrohyla chrysopleura	1	0.333333	0	1
Plectrohyla dasypus	1	1	0	1
Plectrohyla exquisita	1	1	0	1
Plectrohyla glandulosa	0.833333	0.333333	0.833333	1
Plectrohyla hartwegi	0.9	0.8	0.8	1
Plectrohyla ixil	0.625	0.625	1	1
Plectrohyla lacertosa	1	0.5	0.5	1
Plectrohyla pokomchi	1	1	1	1
Plectrohyla psiloderma	0.5	0.5	0.5	1
Plectrohyla quecchi	1	1	1	1
Plectrohyla sagorum	1	0.6	0.6	1
Plectrohyla tecunumani	1	1	1	1
Plectrohyla teuchestes	1	1	1	1
Plethodon asupak	1	1	0	0
Plethodon stormi	1	1	0	0
Plethodontohyla brevipes	0	1	0	0
Plethodontohyla fonetana	0.2	0.2	0.4	0.2
Plethodontohyla guentheri	0.25	0	0	1
Pleurodeles poireti	0.666667	0.666667	1	1
Pleurodema marmoratum	0.00549451	0.302198	0.456044	0.554945
Polypedates ranwellai	0	0	0	0
Pristimantis acerus	0	0	1	1
Pristimantis actinolaimus	0	0.5	1	1
Pristimantis actites	0.285714	0	0.142857	0.857143
Pristimantis acutirostris	0	0.5	1	1
Pristimantis aemulatus	0	0	0	1
Pristimantis affinis	0	0.5	1	1
Pristimantis afrox	0.75	0	0	0.75
Pristimantis alalocophus	0.8	0.4	1	1
Pristimantis albertus	0	0	0	0.5
Pristimantis albujai	0	1	0	1
Pristimantis allpapuyu	0	0	0	0
Pristimantis andinogigas	0	0	0	0
Pristimantis angustilineatus	0.333333	0	1	1
Pristimantis anolirex	0	0.25	0.75	1
Pristimantis apiculatus	0.571429	0	0.142857	0.714286
Pristimantis appendiculatus	0.5	0	0.166667	0.666667
Pristimantis ardalonychus	0	0.333333	0.333333	0.666667
Pristimantis ardyae	0	0	1	1
Pristimantis atillo	0	0.5	0	1
Pristimantis atratus	0.333333	0.166667	0.333333	0.5
Pristimantis aurantiguttatus	0.2	0	0.4	1
Pristimantis bacchus	0	0.4	1	1
Pristimantis balionotus	0	0	0	0
Pristimantis bambu	0	0.5	0	1
Pristimantis barrigai	0.5	1	0.5	1
Pristimantis baryecuus	0.333333	0.666667	0.333333	1
Pristimantis batrachites	0	0	0.5	1
Pristimantis bellae	0	0	0.5	1
Pristimantis bellona	0	0	0	1
Pristimantis bicantus	0.142857	0.571429	0.428571	1
Pristimantis bicolor	0	0.142857	1	1
Pristimantis bicumulus	0.333333	1	1	1
Pristimantis boconoensis	1	1	1	1
Pristimantis bounides	0	0	0	0
Pristimantis briceni	1	0.666667	0.666667	1
Pristimantis buenaventura	0	0	0	0
Pristimantis cacao	1	0	0	0
Pristimantis cajanuma	0	0	0	0
Pristimantis calcaratus	0.5	0	0.625	1
Pristimantis calcarulatus	0	0	0	0.666667
Pristimantis caniari	0	0	0	1
Pristimantis capitonis	1	0	0	0.666667
Pristimantis caprifer	0.666667	0	0	0.555556
Pristimantis carlosceroni	0	0	0	1
Pristimantis carlossanchezi	0	0.5	1	1
Pristimantis carranguerorum	0	0	1	1
Pristimantis cedros	1	0	1	1
Pristimantis celator	0.428571	0	0.142857	0.857143
Pristimantis ceuthospilus	0	0	0	0
Pristimantis chocoensis	0.333333	0	0	0
Pristimantis chomskyi	0	0	0	0
Pristimantis chrysops	1	0	0.333333	1
Pristimantis churuwiai	0.285714	0.714286	0.285714	1
Pristimantis cisnerosi	0.428571	0	0	0.285714
Pristimantis citriogaster	0.285714	0.428571	0.285714	0.857143
Pristimantis colomai	1	0	0.25	0.75
Pristimantis colonensis	0.142857	0.428571	0.142857	1
Pristimantis colostichos	1	1	1	1
Pristimantis cordovae	0	0.666667	0	0
Pristimantis corniger	0	0.333333	1	1
Pristimantis cosnipatae	0	0	0	0
Pristimantis cremnobates	0	1	0.5	1
Pristimantis crenunguis	0.5	0	0.5	1
Pristimantis cristinae	0	1	1	1
Pristimantis cryophilius	0.166667	0.333333	0.166667	0.666667
Pristimantis cuentasi	1	1	1	1
Pristimantis culatensis	1	1	1	1
Pristimantis degener	1	0	0	0.333333
Pristimantis deinops	1	0	0.333333	1
Pristimantis devillei	0	0.666667	0.666667	1
Pristimantis diaphonus	1	0	0	1
Pristimantis diogenes	0.75	0	0	0.5
Pristimantis dissimulatus	0	0	0	1
Pristimantis dorado	0	0	1	1
Pristimantis dorsopictus	0.142857	0.285714	1	1
Pristimantis duellmani	0.75	0	0.25	1
Pristimantis duende	0	0	1	1
Pristimantis ecuadorensis	0	0	0	0.5
Pristimantis elegans	0	0.222222	1	1
Pristimantis eremitus	0.714286	0	0.142857	0.714286
Pristimantis eriphus	0.142857	0.285714	0.428571	1
Pristimantis ernesti	0	1	1	1
Pristimantis erythros	0	0	0	0
Pristimantis eugeniae	0.25	0	0.25	0.75
Pristimantis exoristus	0.333333	0.666667	0.333333	1
Pristimantis fallax	0.0909091	0.181818	0.909091	1
Pristimantis fasciatus	0.333333	1	1	1
Pristimantis festae	0	0	1	1
Pristimantis flabellidiscus	1	0	1	1
Pristimantis gagliardoi	0	0.75	0	1
Pristimantis ganonotus	0	0.75	0.5	1
Pristimantis gentryi	0	0	0	0.6
Pristimantis ginesi	1	0.833333	0.666667	1
Pristimantis gladiator	0	0.333333	0.5	1
Pristimantis glandulosus	0	0.666667	0.666667	1
Pristimantis gloria	0.25	0.25	0.25	0.5
Pristimantis gracilis	0.444444	0.222222	0.888889	0.888889
Pristimantis grandiceps	0	0.4	1	1
Pristimantis gualacenio	0.5	0.5	0.5	1
Pristimantis hampatusami	0	0	0	0
Pristimantis hectus	1	0	0.25	0.5
Pristimantis helvolus	0	0.2	1	1
Pristimantis hernandezi	0	0	0.5	1
Pristimantis huicundo	0	0.2	0	1
Pristimantis hybotragus	1	0	0	1
Pristimantis ignicolor	0	0.5	0.5	1
Pristimantis incanus	0	1	0.5	1
Pristimantis inusitatus	0	0.666667	0.666667	1
Pristimantis jabonensis	1	1	1	1
Pristimantis jaimei	0.75	0	0	0.5
Pristimantis jimenezi	0	0	0	0
Pristimantis johannesdei	0	0	0.5	0.833333
Pristimantis jorgevelosai	0	0.5	1	1
Pristimantis juanchoi	0.428571	0	0.571429	1
Pristimantis kareliae	1	0	1	1
Pristimantis kelephus	1	0	1	1
Pristimantis kuri	0	0	0	0
Pristimantis lancinii	1	0.833333	0.666667	1
Pristimantis lasalleorum	0	0	0	1
Pristimantis latericius	0	1	0	1
Pristimantis laticlavius	0.8	0	0.2	0.6
Pristimantis lemur	0	0.125	1	1
Pristimantis leopardus	0	0	1	1
Pristimantis leucopus	0	0.333333	0.333333	1
Pristimantis lichenoides	0	0.5	1	1
Pristimantis lividus	0	0.5	0.5	1
Pristimantis loustes	1	0	0	0.5
Pristimantis lutitus	0	0	1	1
Pristimantis lutzae	0	0.25	0	0.5
Pristimantis maculosus	0.285714	0.285714	1	1
Pristimantis mallii	0	0	1	1
Pristimantis marcoreyesi	0	0	1	1
Pristimantis mars	0	0	1	1
Pristimantis mazar	0	1	0	1
Pristimantis merostictus	0	0.666667	1	1
Pristimantis metabates	0.5	1	0.5	1
Pristimantis mindo	0.5	0	0.5	1
Pristimantis minimus	0	0.5	0	1
Pristimantis mnionaetes	0	0.25	1	1
Pristimantis modipeplus	0	0.25	0.25	1
Pristimantis molybrignus	0.666667	0	0.555556	0.888889
Pristimantis multicolor	0	0	0	0
Pristimantis muranunka	0	0	0	1
Pristimantis muricatus	0.25	0	0.125	0.25
Pristimantis museosus	0	0	0.2	1
Pristimantis mutabilis	0.333333	0	0.333333	1
Pristimantis myersi	0.111111	0.111111	0	1
Pristimantis myops	0.5	0	0.5	1
Pristimantis nangaritza	0	0	0	1
Pristimantis nietoi	0.4	0	0	0
Pristimantis nigrogriseus	0	0.714286	0.285714	1
Pristimantis nimbus	0.333333	0.666667	0.333333	1
Pristimantis ocellatus	0.833333	0	0.166667	0.833333
Pristimantis ocreatus	0.2	0	0.2	1
Pristimantis orcesi	0	0	0.285714	1
Pristimantis orestes	0.125	0.125	0.125	0.375
Pristimantis ornatissimus	0.333333	0	0.166667	0.333333
Pristimantis ornatus	0	1	0	0
Pristimantis ortizi	0	0	0	1
Pristimantis pahuma	0.5	0	0.5	1
Pristimantis paquishae	0.5	1	0.5	1
Pristimantis paramerus	1	0.833333	0.666667	1
Pristimantis pardalinus	0	0	0	0
Pristimantis parectatus	0	0.166667	1	1
Pristimantis parvillus	0.347826	0	0	0.130435
Pristimantis pastazensis	0	0	1	1
Pristimantis pedimontanus	0.666667	0.666667	0.833333	1
Pristimantis percultus	0	0	0	0
Pristimantis petrobardus	0	0	0.333333	0
Pristimantis phalarus	1	0	1	1
Pristimantis phoxocephalus	0.125	0.25	0.25	0.375
Pristimantis pichincha	0.166667	0	0.333333	1
Pristimantis pinchaque	0	0	1	1
Pristimantis pinguis	0	0	0	0
Pristimantis platychilus	0.714286	0	0.285714	0.857143
Pristimantis polemistes	0	0	0	1
Pristimantis polychrus	0.142857	0	0.571429	0.857143
Pristimantis proserpens	0.4	0.6	0.4	0.8
Pristimantis pteridophilus	0.4	0	0.2	1
Pristimantis ptochus	0.333333	0	1	1
Pristimantis pugnax	0	0.4	0.2	1
Pristimantis pulchridormientes	0	0	1	1
Pristimantis punzan	0	0	1	1
Pristimantis puruscafeum	0	0	1	1
Pristimantis pycnodermis	0.25	0.5	0.25	1
Pristimantis pyrrhomerus	0.181818	0	0.181818	0.727273
Pristimantis quantus	1	0	1	1
Pristimantis quinquagesimus	0.5	0	0.25	1
Pristimantis racemus	0.714286	0.285714	1	1
Pristimantis reclusus	1	1	1	1
Pristimantis renjiforum	0	0.8	1	1
Pristimantis repens	0	0.5	0	1
Pristimantis rhigophilus	1	1	1	1
Pristimantis rhodoplichus	0	0	0	0
Pristimantis rivasi	0.333333	1	1	1
Pristimantis riveti	0	0	0	1
Pristimantis romanorum	0.2	0	0.2	0.8
Pristimantis roni	0	0.666667	0.333333	1
Pristimantis rosadoi	0.333333	0	0	0.222222
Pristimantis ruedai	0.142857	0	0.571429	0.857143
Pristimantis rufioculis	0	1	0.2	0.8
Pristimantis rufoviridis	1	0	0	1
Pristimantis ruthveni	0	1	1	1
Pristimantis sacharuna	0	0	1	1
Pristimantis sambalan	0	1	0	1
Pristimantis satagius	0	0	0	1
Pristimantis saturninoi	0	1	0	1
Pristimantis schultei	0	0.666667	0.5	0.5
Pristimantis scoloblepharus	0	0	1	1
Pristimantis scolodiscus	1	0	0.25	0.5
Pristimantis serendipitus	0.333333	0.333333	0.333333	1
Pristimantis shrevei	0	0	1	1
Pristimantis signifer	1	0	1	1
Pristimantis silverstonei	0.4	0	0.6	1
Pristimantis simonbolivari	0	0	0	1
Pristimantis simonsii	0	0	0	0
Pristimantis simoteriscus	0.666667	0.5	1	1
Pristimantis siopelus	1	0	0	0.5
Pristimantis sirnigeli	0.333333	0	0.333333	1
Pristimantis sobetes	0.333333	0	0.166667	0.666667
Pristimantis spilogaster	0	0	1	1
Pristimantis spinosus	0.333333	0.666667	0.333333	1
Pristimantis suetus	0	0.2	1	1
Pristimantis sulculus	1	0	0	0.5
Pristimantis supernatis	0.111111	0.111111	0.222222	1
Pristimantis surdus	0.25	0	0.25	1
Pristimantis susaguae	0	0	1	1
Pristimantis tamsitti	0.25	0.25	0.75	1
Pristimantis telefericus	1	1	0.5	1
Pristimantis tenebrionis	0.5	0	0.25	0.25
Pristimantis teslai	0	0	1	1
Pristimantis thyellus	1	1	1	1
Pristimantis thymalopsoides	0	0	0	0.5
Pristimantis tiktik	0	0	0	0
Pristimantis tinajillas	0.333333	0.666667	0.333333	1
Pristimantis tinguichaca	0	0.4	0.2	1
Pristimantis torrenticola	0	0	1	1
Pristimantis torresi	0	0	0	0
Pristimantis totoroi	0	0	0	0.5
Pristimantis tribulosus	0	0	1	1
Pristimantis truebae	0	0.1	0	0.5
Pristimantis tungurahua	0	0	1	1
Pristimantis uisae	0	0.25	1	1
Pristimantis vanadise	1	0.666667	0.666667	1
Pristimantis veletis	0	0.5	1	1
Pristimantis verrucolatus	0	0	0	0
Pristimantis vertebralis	0.25	0	0.25	1
Pristimantis vidua	0.2	0.2	0.2	0.4
Pristimantis viridicans	1	0	0	0.666667
Pristimantis viridis	0	0	0.5	0.5
Pristimantis wagteri	0	0.5	0.75	0.5
Pristimantis xeniolum	0	0	1	1
Pristimantis xestus	0	0	1	1
Pristimantis xylochobates	1	0	1	1
Pristimantis yantzaza	0.2	0.6	0.2	1
Pristimantis yumbo	0.142857	0	0.142857	0.571429
Pristimantis yustizi	0.625	0.625	0.875	1
Pristimantis zoilae	1	0	0	1
Probreviceps loveridgei	0	0.333333	0.666667	0
Probreviceps macrodactylus	0.5	0	0	0
Probreviceps rhodesianus	1	1	1	0
Probreviceps rungwensis	0	0.4	0.8	0
Probreviceps uluguruensis	0	0	0	0
Proceratophrys ararype	0	0	0	1
Proceratophrys bagnoi	0	1	1	1
Proceratophrys carranca	0	0.375	0.375	1
Proceratophrys cururu	0.333333	0.5	0.666667	1
Proceratophrys huntingtoni	0.125	1	1	1
Proceratophrys palustris	0	0.5	0.5	1
Proceratophrys redacta	0	1	1	1
Proceratophrys sanctaritae	0	1	1	1
Pseudoeurycea ahuitzotl	0	0	0	1
Pseudoeurycea altamontana	0.5	1	1	1
Pseudoeurycea amuzga	0.333333	0.666667	1	1
Pseudoeurycea aurantia	1	0	1	1
Pseudoeurycea cochranae	0.666667	0.333333	1	1
Pseudoeurycea conanti	0.333333	0	1	1
Pseudoeurycea firscheini	0	1	1	1
Pseudoeurycea gadovii	0	1	1	1
Pseudoeurycea goebeli	1	0.5	0.5	1
Pseudoeurycea juarezi	1	0.8	1	1
Pseudoeurycea kuautli	0	0	1	1
Pseudoeurycea lineola	0.6	1	1	1
Pseudoeurycea longicauda	0	1	1	1
Pseudoeurycea lynchi	0.333333	1	1	1
Pseudoeurycea melanomolga	0	1	1	1
Pseudoeurycea mixcoatl	0	0	1	1
Pseudoeurycea mixteca	0.333333	0	1	1
Pseudoeurycea mystax	1	0.5	1	1
Pseudoeurycea nigromaculata	0.5	1	1	1
Pseudoeurycea obesa	1	1	1	1
Pseudoeurycea orchileucos	1	0.5	1	1
Pseudoeurycea orchimelas	0	1	1	1
Pseudoeurycea papenfussi	1	0.5	1	1
Pseudoeurycea rex	1	0.5	0.666667	1
Pseudoeurycea ruficauda	1	0.5	1	1
Pseudoeurycea saltator	1	1	1	1
Pseudoeurycea smithi	0.8	0.6	1	1
Pseudoeurycea tenchalli	0	0	1	1
Pseudoeurycea tlahcuiloh	0	0	0	1
Pseudoeurycea tlilicxitl	0.5	1	1	1
Pseudoeurycea werleri	0.333333	1	1	1
Pseudohynobius puxiongensis	0	0	1	1
Pseudopaludicola ibisoroca	0.0869565	1	0.73913	1
Pseudopaludicola restinga	0.4	1	0	1
Pseudophilautus abundus	0	0	0	0
Pseudophilautus alto	0	0	0	0
Pseudophilautus asankai	0	0	0	0
Pseudophilautus auratus	0	0	0	0
Pseudophilautus bambaradeniyai	0	0	0	0
Pseudophilautus caeruleus	0	0	0	0
Pseudophilautus cavirostris	0	0	0	0
Pseudophilautus conniffae	0	0	0	0
Pseudophilautus cuspis	0	0	0	0
Pseudophilautus dayawansai	0	0	0	0
Pseudophilautus decoris	0	0	0	0
Pseudophilautus femoralis	0	0	0	0
Pseudophilautus folicola	0	0	0	0
Pseudophilautus frankenbergi	0	0	0	0
Pseudophilautus fulvus	0	0	0	0
Pseudophilautus hankeni	0	0	0	0
Pseudophilautus hypomelas	0	0	0	0
Pseudophilautus jagathgunawardanai	0	0	0	0
Pseudophilautus karunarathnai	0	0	0	0
Pseudophilautus limbus	0	0	0	0
Pseudophilautus lunatus	0	0	0	0
Pseudophilautus macropus	0	0	0	0
Pseudophilautus microtympanum	0	0	0	0
Pseudophilautus mittermeieri	0	0	0	0
Pseudophilautus mooreorum	0	0	0	0
Pseudophilautus nemus	0	0	0	0
Pseudophilautus newtonjayawardanei	0	0	0	0
Pseudophilautus ocularis	0	0	0	0
Pseudophilautus pleurotaenia	0	0	0	0
Pseudophilautus poppiae	0	0	0	0
Pseudophilautus popularis	0	0	0	0
Pseudophilautus puranappu	0	0	0	0
Pseudophilautus reticulatus	0	0	0	0
Pseudophilautus samarakoon	0	0	0	0
Pseudophilautus sarasinorum	0	0	0	0
Pseudophilautus schmarda	0	0	0	0
Pseudophilautus schneideri	0	0	0	0
Pseudophilautus semiruber	0	0	0	0
Pseudophilautus simba	0	0	0	0
Pseudophilautus singu	0	0	0	0
Pseudophilautus sirilwijesundarai	0	0	0	0
Pseudophilautus sordidus	0	0	0	0
Pseudophilautus steineri	0	0	0	0
Pseudophilautus stellatus	0	0	0	0
Pseudophilautus stictomerus	0	0	0	0
Pseudophilautus stuarti	0	0	0	0
Pseudophilautus tanu	0	0	0	0
Pseudophilautus viridis	0	0	0	0
Pseudophilautus zorro	0	0	0	0
Pseudophryne covacevichae	0.5	0	1	1
Psychrophrynella bagrecito	0	0	0	0
Ptychadena nana	0	0	0	0
Ptychohyla dendrophasma	0	1	1	1
Ptychohyla hypomykter	0.857143	0.857143	0.714286	1
Ptychohyla legleri	0.333333	0	0	1
Ptychohyla macrotympanum	0.555556	0.555556	1	1
Ptychohyla zophodes	1	0.833333	1	1
Pulchrana centropeninsularis	0.5	1	0.5	0
Pulchrana mangyanum	1	0	0	0
Quasipaa acanthophora	0.166667	0	0	0
Quasipaa boulengeri	0.153846	0.0384615	0.0384615	0.384615
Quasipaa spinosa	0	0	0	0.0138889
[truncated: 291 more rows]

## Sheet: Figure_3f
Biodiversity Hotspot	Percentage of species exposed in ≥ 50% range
	Threatened terrestrial vertebrates				Threatened birds				Threatened mammals				Threatened reptiles				Threatened amphibians
	Recent (1975-2024)	SSP126 (2051-2100)	SSP245(2051-2100)	SSP585(2051-2100)	Recent (1975-2024)	SSP126 (2051-2100)	SSP245(2051-2100)	SSP585(2051-2100)	Recent (1975-2024)	SSP126 (2051-2100)	SSP245(2051-2100)	SSP585(2051-2100)	Recent (1975-2024)	SSP126 (2051-2100)	SSP245(2051-2100)	SSP585(2051-2100)	Recent (1975-2024)	SSP126 (2051-2100)	SSP245(2051-2100)	SSP585(2051-2100)
Atlantic Forest	14.7287	42.1189	28.1654	76.7442	2.2792	21.6524	13.6752	75.1187	7.9096	26.5537	17.7966	81.3559	6.11247	33.7408	32.0293	81.4181	17.6966	49.8596	31.0393	77.809
California Floristic Province	11.2676	33.8028	46.4789	50.7042	2.94118	20.3431	18.3824	34.8039	7.54717	32.0755	39.6226	40.8805	2.5641	58.9744	74.359	76.9231	20	50	48.5714	55.7143
Cape Floristic Region	0	53.5211	39.4366	95.7746	0	36.0963	27.8075	87.9679	0	55.1724	44.8276	92.2414	0	80.9211	63.1579	98.0263	0	82.4561	63.1579	96.4912
Caribbean Islands	27.5362	20.5797	60	96.8116	6.14657	6.38298	37.8251	93.1442	4.54545	15.1515	66.6667	96.9697	24.4094	19.9475	69.8163	94.4882	26.5537	18.6441	65.5367	99.435
Caucasus	18.6441	27.1186	81.3559	100	2.47678	12.0743	69.0402	100	8.92857	33.9286	85.119	100	18.4211	53.5088	92.1053	100	21.7391	39.1304	91.3043	100
Cerrado	1.63934	51.2295	55.7377	100	0.182482	47.0803	43.1569	99.5438	1.27877	50.8951	46.0358	99.4885	0.653595	52.0697	55.7734	99.3464	2.9703	62.1287	62.3762	99.7525
Chilean Winter Rainfall and Valdivian Forests	15.3846	48.7179	97.4359	100	1.49254	20.1493	92.1642	100	3.65854	52.439	100	100	17.8571	92.8571	100	100	22.449	44.898	100	100
Coastal Forests of Eastern Africa	21.8045	14.2857	3.00752	1.50376	1.77112	13.624	3.95095	3.13351	1.4652	12.4542	2.5641	2.9304	17.037	24.4444	13.7037	14.4444	20.1754	17.5439	7.89474	5.26316
East Melanesian Islands	1.88679	0	14.1509	30.1887	0	0	8.2153	25.4958	1.13636	0	4.54545	19.3182	3.22581	0	6.45161	25.8065	16.9811	0	5.66038	16.9811
Eastern Afromontane	3.04709	9.14127	11.6343	0.831025	1.26582	3.46436	2.53165	0.199867	3.23077	5.38462	5.07692	0.615385	7.65306	11.7347	10.7143	1.70068	3.34347	8.20669	9.11854	0.911854
Forests of East Australia	11.215	6.54206	29.9065	9.34579	0.201207	0.804829	8.85312	2.61569	5.34351	2.29008	22.9008	11.4504	10.7527	7.52688	39.7849	17.5627	13.9344	5.7377	40.9836	17.2131
Guinean Forests of West Africa	2.37154	1.18577	0.790514	4.74308	0.358423	0	0	0.238949	0.78125	0	0	1.82292	2.48227	0.35461	0	1.77305	3.64964	1.82482	1.45985	4.0146
Himalaya	7.92079	5.94059	8.91089	5.94059	0.454133	3.36058	2.81562	1.54405	4.26829	7.62195	6.09756	6.09756	9.50704	9.50704	6.33803	4.92958	21.6667	4.44444	18.8889	11.1111
Horn of Africa	2.7027	0	0	0	0.700935	0.350467	0.233645	0.233645	1.03806	0.692042	0.346021	0.692042	2.34604	2.05279	0.58651	0.293255	0	0	0	0
Indo-Burma	12.3791	7.3501	8.31721	2.32108	2.17066	2.32036	2.32036	0.449102	4.66531	7.91075	7.50507	1.0142	10.2978	9.80149	5.95533	2.60546	10.4274	6.15385	10.0855	3.24786
Irano-Anatolian	33.8462	61.5385	95.3846	100	5.97403	38.7013	94.026	100	24.5902	66.1202	98.3607	100	33.6634	76.7327	90.5941	100	34.4828	79.3103	96.5517	100
Japan	12.0482	21.6867	2.40964	1.20482	1.40845	9.15493	0.352113	0	1.19048	10.7143	0	1.19048	5	57.5	0	0	12	18.6667	2.66667	1.33333
Madagascar and the Indian Ocean Islands	12.2538	25.3829	29.5405	28.6652	6.95364	3.64238	1.3245	1.3245	8.37004	19.8238	14.978	16.7401	9.27318	20.802	19.7995	26.5664	8.19672	37.7049	28.5246	23.6066
Madrean Pine-Oak Woodlands	40.339	63.7288	96.2712	99.661	14.5299	53.7241	84.8596	99.0232	13.4986	58.6777	90.3581	99.7245	28.4861	64.1434	94.8207	100	35.6061	59.0909	95.8333	99.6212
Maputaland-Pondoland-Albany	0	17.1429	12.381	25.7143	0	17.7924	7.41351	19.2751	0	26.1307	11.5578	28.6432	0	53.2751	36.6812	56.3319	0	32.4675	12.987	27.2727
Mediterranean Basin	22.2892	83.7349	95.1807	95.7831	4.64286	69.2857	95.7143	96.7857	10.728	79.6935	98.4674	99.6169	22.0736	89.9666	97.3244	96.3211	33.6364	82.7273	96.3636	100
Mesoamerica	52.2628	54.1606	55.3285	97.6642	18.6528	33.0126	32.4944	95.9289	25.4818	45.6103	51.3919	97.8587	40.125	49.25	56.875	99	44.0876	47.2993	52.1168	97.9562
Mountains of Central Asia	14.6341	14.6341	36.5854	100	1.48368	6.82493	30.8605	99.7033	6.62252	19.8675	41.7219	100	22.619	23.8095	70.2381	100	12.5	37.5	87.5	100
Mountains of Southwest China	10.6061	3.0303	18.9394	31.0606	2.06897	0.689655	7.44828	12.5517	8.42105	2.80702	15.0877	19.6491	7.7381	2.97619	12.5	22.619	17.5573	3.81679	30.5344	55.7252
New Caledonia	15.7895	0	17.5439	0	0.900901	0	1.8018	0	9.09091	0	0	0	20.8333	0	16.6667	0	0	0	0	0
New Zealand	7.44681	4.25532	1.06383	0	1.02564	1.53846	1.02564	0	0	0	0	0	8.06452	11.2903	1.6129	0	14.2857	0	0	0
North American Coastal Plain	16.4384	28.7671	41.0959	45.2055	6.94981	25.0965	35.9073	42.471	10.241	41.5663	53.6145	58.4337	7.74194	44.5161	58.0645	59.3548	4.41176	22.7941	35.2941	35.2941
Philippines	50.3401	48.9796	12.9252	2.72109	27.4549	45.2906	4.00802	2.20441	45.9459	52.4324	11.3514	5.94595	43.8538	56.8106	16.2791	1.3289	44.2308	60.5769	11.5385	0.961538
Polynesia-Micronesia	0	3.125	10.9375	6.25	0	1.68776	9.70464	5.90717	0	0	0	0	0	0	0	0	0	14.2857	0	0
Southwest Australia	28.8889	80	95.5556	100	3.367	78.7879	98.9899	100	20.339	77.9661	96.6102	100	17.5	81.5	99.5	100	48.5714	85.7143	100	100
Succulent Karoo	0	38.8889	94.4444	100	0	33.9506	93.5185	100	0	56.1404	98.2456	100	2.40964	81.9277	98.7952	100	0	87.5	100	100
Sundaland	15.4574	16.7192	13.8801	19.2429	1.79718	2.69576	2.05392	7.06033	8.9372	10.8696	10.1449	14.0097	14.1732	16.5354	9.05512	15.3543	15.3614	21.3855	12.9518	12.9518
Tropical Andes	20.7912	26.0101	45.1178	76.936	5.78479	11.2864	37.8236	79.5712	7.54458	16.8724	40.8779	79.6982	16.0521	24.9458	47.9393	74.6204	18.9993	29.4794	50.7099	81.8796
Tumbes-Choco-Magdalena	4.74777	0	5.34125	28.4866	3.05882	0	2.82353	30.902	2.29885	0	4.31034	41.6667	5.07463	0	2.98507	37.6119	4.51613	0	9.35484	39.3548
Wallacea	44.4444	24.7475	35.3535	28.2828	25.841	16.9725	28.4404	24.4648	44.5783	12.8514	28.1124	22.0884	33.6406	21.1982	35.9447	29.9539	45.283	24.5283	39.6226	30.1887
Western Ghats and Sri Lanka	7.48792	0.483092	7.97101	0	0.634249	0	0.634249	0	1.3986	0	1.3986	0	6.16622	0.536193	6.16622	0	11.315	0	11.6208	0

## Sheet: Figure_3g-i
Biodiversity Hotspot	Average percentage of exposure range
	Recent (1975-2024)	SSP126 (2051-2100)	SSP245(2051-2100)	SSP585(2051-2100)
Atlantic Forest	18.3109	40.7596	29.4011	72.5826
California Floristic Province	12.291	40.2247	43.844	57.0282
Cape Floristic Region	0.402414	48.8998	43.6472	87.3204
Caribbean Islands	24.6624	23.3269	52.2834	96.0603
Caucasus	17.2205	31.911	74.4397	98.7988
Cerrado	2.9277	54.916	57.5076	91.62
Chilean Winter Rainfall and Valdivian Forests	18.7461	49.863	94.3517	100
Coastal Forests of Eastern Africa	16.8767	19.9285	3.93678	2.80213
East Melanesian Islands	5.25964	0	15.3093	30.7181
Eastern Afromontane	4.06603	10.4782	10.1138	1.09633
Forests of East Australia	10.3526	10.3565	37.1672	10.3131
Guinean Forests of West Africa	4.98412	3.09322	1.55508	7.24007
Himalaya	8.43721	7.19515	9.26805	6.86725
Horn of Africa	2.77111	0.729755	0.773034	0.801844
Indo-Burma	13.6115	8.95047	9.06559	3.18613
Irano-Anatolian	32.0614	60.8157	88.9675	100
Japan	12.0281	22.3179	2.7598	3.34562
Madagascar and the Indian Ocean Islands	12.8041	26.3398	29.119	26.2414
Madrean Pine-Oak Woodlands	39.2974	59.6865	93.1887	99.4983
Maputaland-Pondoland-Albany	0.0328407	27.798	14.9798	32.1835
Mediterranean Basin	20.2524	80.1551	91.7944	95.4275
Mesoamerica	49.7568	50.2009	55.1015	96.8861
Mountains of Central Asia	11.3765	20.3025	46.8345	98.0427
Mountains of Southwest China	14.2408	3.83818	22.3072	33.2459
New Caledonia	16.0234	0	18.655	0
New Zealand	7.28906	5.26946	2.95047	0
North American Coastal Plain	15.2588	29.6903	43.4736	47.258
Philippines	47.432	46.2582	16.4663	4.67694
Polynesia-Micronesia	0	4.42708	13.4115	6.25
Southwest Australia	28.0257	71.4504	92.021	99.9812
Succulent Karoo	0.886837	37.3159	85.576	100
Sundaland	15.7448	20.5425	16.7139	20.4324
Tropical Andes	21.8299	27.1897	45.0664	71.5779
Tumbes-Choco-Magdalena	6.34072	0	6.98896	29.8376
Wallacea	39.631	26.6456	37.7642	31.3359
Western Ghats and Sri Lanka	7.54605	0.362319	7.79414	0
