# Supplementary material for: Limiting future warming reduces drought exposure for terrestrial vertebrates
Source: Nat Commun. 2026 May 14;17:6443. doi: 10.1038/s41467-026-73229-3 (PMC13376502; doi:10.1038/s41467-026-73229-3)
Supplement: Supplementary file 4 — Source Data [file 41467_2026_73229_MOESM4_ESM.zip › Source Data/Source Data Fig. 4.xlsx]

## Sheet: Figure_4a
Biodiversity Hotspot	Drought exposure level	Protected range of drought exposure
Atlantic Forest	Greater drought exposure	5.48102
California Floristic Province	Greater drought exposure	12.0682
Cape Floristic Region	Greater drought exposure	23.2869
Caribbean Islands	Greater drought exposure	12.6638
Caucasus	Greater drought exposure	4.79617
Cerrado	Greater drought exposure	9.85815
Chilean Winter Rainfall and Valdivian Forests	Greater drought exposure	16.7475
Irano-Anatolian	Greater drought exposure	5.02811
Madrean Pine-Oak Woodlands	Greater drought exposure	13.5361
Mediterranean Basin	Greater drought exposure	12.3109
Mesoamerica	Greater drought exposure	17.7494
Mountains of Central Asia	Greater drought exposure	6.45633
North American Coastal Plain	Greater drought exposure	2.56131
Southwest Australia	Greater drought exposure	15.7074
Succulent Karoo	Greater drought exposure	20.9139
Tropical Andes	Greater drought exposure	19.3795
Coastal Forests of Eastern Africa	Less drought exposure	21.2982
East Melanesian Islands	Less drought exposure	0.404891
Eastern Afromontane	Less drought exposure	14.4675
Forests of East Australia	Less drought exposure	21.2808
Guinean Forests of West Africa	Less drought exposure	21.0654
Himalaya	Less drought exposure	15.0106
Horn of Africa	Less drought exposure	1.10023
Indo-Burma	Less drought exposure	12.3632
Japan	Less drought exposure	9.89481
Madagascar and the Indian Ocean Islands	Less drought exposure	8.11338
Maputaland-Pondoland-Albany	Less drought exposure	11.9019
Mountains of Southwest China	Less drought exposure	23.9816
New Caledonia	Less drought exposure	2.27514
New Zealand	Less drought exposure	13.3986
Philippines	Less drought exposure	7.21172
Polynesia-Micronesia	Less drought exposure	11.048
Sundaland	Less drought exposure	6.92603
Tumbes-Choco-Magdalena	Less drought exposure	1.2945
Wallacea	Less drought exposure	9.70281
Western Ghats and Sri Lanka	Less drought exposure	27.9436

## Sheet: Figure_4b
Human footprint score	Area (%)
	BHs with greater drought exposure	BHs with less drought exposure
0	2.74996	1.05313
1	3.76886	1.81096
2	4.22693	2.89409
3	4.83222	5.03281
4	5.96495	7.27779
5	5.30222	8.74317
6	5.0669	8.83227
7	5.47063	7.52082
8	6.88751	6.46202
9	5.59866	5.23631
10	5.01733	4.63096
11	5.71196	4.13807
12	4.71936	3.8262
13	4.1142	3.88905
14	3.3371	3.99509
15	4.01784	3.63477
16	3.14534	2.81896
17	2.45377	2.51933
18	1.99707	1.94725
19	1.92171	1.47943
20	1.82837	1.5189
21	1.519	1.93024
22	1.1772	1.7287
23	0.988824	1.14821
24	0.763381	0.854022
25	0.632358	0.617298
26	0.558997	0.477794
27	0.568023	0.396802
28	0.543713	0.361628
29	0.453705	0.33633
30	0.376698	0.29471
31	0.349828	0.26182
32	0.383856	0.22515
33	0.446175	0.226139
34	0.470946	0.203597
35	0.465775	0.22704
36	0.434626	0.251323
37	0.40318	0.297483
38	0.593003	0.437215
39	0.0947771	0.0712392
40	0.0652807	0.0342113
41	0.0766358	0.0417078
42	0.0976717	0.0557999
43	0.0692393	0.0297063
44	0.072	0.0365556
45	0.0712931	0.0451806
46	0.145912	0.112737
47	0.0196221	0.015378
48	0.00512691	0.00470613
49	0.00634725	0.00513475
50	0.0139074	0.0107856
