# Supplementary material for: Limiting future warming reduces drought exposure for terrestrial vertebrates
Source: Nat Commun. 2026 May 14;17:6443. doi: 10.1038/s41467-026-73229-3 (PMC13376502; doi:10.1038/s41467-026-73229-3)
Supplement: Supplementary file 4 — Source Data [file 41467_2026_73229_MOESM4_ESM.zip › Source Data/Source data for Supplementary Figures.xlsx]

## Sheet: Supplementary Fig. 5
Biodiversity Hotspot	Percentage of range
	Recent (1975-2024)	SSP126 (2051-2100)	SSP245(2051-2100)	SSP585(2051-2100)
Atlantic Forest	0.38391	0.3954	0.30345	0.72414
California Floristic Province	0.31707	0.43902	0.56911	0.60976
Cape Floristic Region	0.03226	0.83871	0.83871	1
Caribbean Islands	0.27907	0.23256	0.5814	0.94186
Caucasus	0.13043	0.63913	0.9087	1
Cerrado	0.11241	0.68029	0.75474	0.92701
Chilean Winter Rainfall and Valdivian Forests	0.2129	0.64516	0.9871	1
Coastal Forests of Eastern Africa	0.25773	0.50515	0.26804	0.38144
East Melanesian Islands	0.14706	0	0.17647	0.41176
Eastern Afromontane	0.24773	0.04532	0.03323	0.01208
Forests of East Australia	0.21277	0.2766	0.65957	0.20213
Guinean Forests of West Africa	0.20379	0.05687	0.03791	0.22749
Himalaya	0.33333	0.24373	0.1828	0.12186
Horn of Africa	0.17864	0.10866	0.0442	0.02947
Indo-Burma	0.25276	0.12393	0.13374	0.03804
Irano-Anatolian	0.58678	0.92287	0.97796	1
Japan	0.12025	0.09494	0.03797	0.06329
Madagascar and the Indian Ocean Islands	0.07426	0.34653	0.33663	0.14851
Madrean Pine-Oak Woodlands	0.2807	0.74269	0.90058	1
Maputaland-Pondoland-Albany	0.00971	0.57282	0.47573	0.65049
Mediterranean Basin	0.47518	0.92435	0.99173	0.99764
Mesoamerica	0.54211	0.58684	0.55789	0.98947
Mountains of Central Asia	0.25936	0.38235	0.64439	1
Mountains of Southwest China	0.47059	0.11765	0.36275	0.41176
New Caledonia	0.16667	0	0.16667	0
New Zealand	0.06723	0.09244	0.06723	0
North American Coastal Plain	0.10493	0.41542	0.56103	0.50107
Philippines	0.68478	0.65217	0.25	0.11957
Polynesia-Micronesia	0	0.1	0.3	0.1
Southwest Australia	0.31429	0.95714	0.99286	1
Succulent Karoo	0.10256	0.82051	0.97436	1
Sundaland	0.37243	0.24074	0.30658	0.25103
Tropical Andes	0.18252	0.46214	0.58835	0.74563
Tumbes-Choco-Magdalena	0.09474	0	0.06316	0.41053
Wallacea	0.60577	0.29808	0.44231	0.34615
Western Ghats and Sri Lanka	0.18462	0.01538	0.07692	0

## Sheet: Supplementary Fig. 8
Percentage of exposure range to drought severity exceeding historical extremes
Recent		SSP126		SSP245		SSP585
Threatened terrestrial vertebrates	Other terrestrial vertebrates	Threatened terrestrial vertebrates	Other terrestrial vertebrates	Threatened terrestrial vertebrates	Other terrestrial vertebrates	Threatened terrestrial vertebrates	Other terrestrial vertebrates
1	0.000726322	1	0.1226	1	0.26598	1	0.45482
1	0.00592	1	0.19258	1	0.29866	1	0.3638
1	0.0066	1	0.22204	1	0.39657	1	0.53415
1	0.01454	1	0.26916	1	0.33006	1	0.73792
1	0.01966	1	0.24843	1	0.35466	1	0.67336
1	0.02164	1	0.27068	1	0.31947	1	0.70132
1	0.0214	1	0.29214	1	0.33581	1	0.75328
1	0	1	0.2262	1	0.36321	1	0.52253
1	0.02427	1	0.28592	1	0.29806	1	0.74951
1	0.01844	1	0.28849	1	0.29995	1	0.73543
1	0.02405	1	0.26904	1	0.29309	1	0.73196
1	0.02523	1	0.28103	1	0.2891	1	0.73058
1	0	1	0.06574	1	0.29224	1	0.65074
1	0.02168	1	0.27001	1	0.27465	1	0.72896
1	0.01499	1	0.03463	1	0.02222	1	0.03876
1	0.02591	1	0.27927	1	0.29275	1	0.74922
1	0.0283	1	0.32547	1	0.33124	1	0.80031
1	0.00631	1	0.0347	1	0.00578	1	0.01157
1	0.02584	1	0.25738	1	0.27215	1	0.77057
1	0.03649	1	0.39873	1	0.44104	1	0.81914
1	0.0253	1	0.27718	1	0.29333	1	0.7465
1	0.00054407	1	0.0914	1	0.15452	1	0.51741
1	0.03099	1	0.31267	1	0.32042	1	0.77809
1	0.01986	1	0.27299	1	0.28263	1	0.73723
1	0.03143	1	0.29486	1	0.28	1	0.73829
1	0.02755	1	0.27842	1	0.28358	1	0.72388
1	0.00173	1	0.13923	1	0.38475	1	0.53784
1	0.02846	1	0.27468	1	0.26481	1	0.73693
1	0.0105	1	0.02509	1	0.00642	1	0.01284
1	0.06257	1	0.39298	1	0.39825	1	0.82398
1	0.03059	1	0.30765	1	0.29765	1	0.77706
1	0.01827	1	0.28049	1	0.27755	1	0.75368
1	0.02433	1	0.26825	1	0.24688	1	0.69021
1	0.00596	1	0.40346	1	0.60787	1	0.73719
1	0	1	0.18369	1	0.53776	1	0.93837
1	0.06098	1	0.45305	1	0.45427	1	0.82622
1	0	1	0.09389	1	0.12662	1	0.18653
1	0.01981	1	0.28359	1	0.31393	1	0.7257
1	0.02114	1	0.26617	1	0.25124	1	0.69092
1	0.00124	1	0.25327	1	0.38519	1	0.44368
1	0.03369	1	0.33375	1	0.31878	1	0.81847
1	0.03398	1	0.309	1	0.29452	1	0.74638
1	0.02541	1	0.2986	1	0.33418	1	0.78145
1	0.02625	1	0.31114	1	0.27145	1	0.77273
1	0.04624	1	0.38309	1	0.38441	1	0.81836
1	0.02188	1	0.32029	1	0.32493	1	0.76459
1	0.01326	1	0.02056	1	0.00928	1	0.02188
1	0.00133	1	0.25948	1	0.54624	1	0.79574
1	0.03808	1	0.40481	1	0.4175	1	0.84636
1	0.00737	1	0.1574	1	0.41862	1	0.58205
1	0.05298	1	0.39705	1	0.38296	1	0.85647
1	0.03908	1	0.41779	1	0.43261	1	0.86523
1	0.00342	1	0.31485	1	0.62012	1	0.87474
1	0	1	0.24583	1	0.37986	1	0.42569
1	0.00765	1	0.01252	1	0.00695	1	0.01808
1	0.00069541	1	0.36926	1	0.70515	1	0.98331
1	0.00975	1	0.00836	1	0.00766	1	0.01323
1	0.039	1	0.35237	1	0.34471	1	0.78482
1	0.01119	1	0.00909	1	0.00769	1	0.01189
1	0.03641	1	0.32143	1	0.34244	1	0.82493
1	0.01264	1	0.02809	1	0.00772	1	0.01756
1	0	1	0.50423	1	0.78732	1	0.96549
1	0.03743	1	0.35664	1	0.3524	1	0.81073
1	0.06427	1	0.37288	1	0.37006	1	0.8185
1	0.03338	1	0.32599	1	0.30895	1	0.81392
1	0.01366	1	0.01366	1	0.01366	1	0.02588
1	0.000720461	1	0.53026	1	0.78818	1	0.91282
1	0.00959	1	0.02286	1	0.0059	1	0.01106
1	0.00886	1	0.02362	1	0.00369	1	0.00812
1	0.01186	1	0.0126	1	0.00964	1	0.0126
1	0	1	0.05341	1	0.16543	1	0.59792
1	0.04918	1	0.37779	1	0.38301	1	0.81297
1	0.00901	1	0.00526	1	0.0045	1	0.003
1	0.0303	1	0.39848	1	0.40303	1	0.83712
1	0.0137	1	0.0137	1	0.00989	1	0.01218
1	0.01832	1	0.27405	1	0.2542	1	0.71221
1	0.01077	1	0.26	1	0.31231	1	0.72538
1	0.01471	1	0.38622	1	0.32121	1	0.79876
1	0.02572	1	0.33749	1	0.34606	1	0.76306
1	0	1	0.23299	1	0.43159	1	0.47146
1	0.01331	1	0.02819	1	0.00861	1	0.00861
1	0.00709	1	0.0252	1	0.00472	1	0.0063
1	0.01262	1	0.52366	1	0.77603	1	0.95189
1	0.01817	1	0.33807	1	0.32306	1	0.74566
1	0.01186	1	0.28538	1	0.22925	1	0.65692
1	0.00641	1	0.02324	1	0.00401	1	0.01202
1	0.00964	1	0.01285	1	0.00643	1	0.02008
1	0.02896	1	0.37892	1	0.37249	1	0.82381
1	0	1	0.05323	1	0.17581	1	0.60887
1	0.01381	1	0.00812	1	0.0065	1	0.00812
1	0.01309	1	0.36007	1	0.37971	1	0.76187
1	0.01638	1	0.31695	1	0.29566	1	0.74201
1	0.00493	1	0.00328	1	0.00328	1	0.00739
1	0	1	0.29461	1	0.38589	1	0.41743
1	0.44796	1	0.83514	1	0.94088	1	0.96753
1	0.03	1	0.31667	1	0.43167	1	0.67833
1	0	1	0.16946	1	0.23909	1	0.27433
1	0.01606	1	0.04818	1	0.0186	1	0.03043
1	0.00512	1	0.00597	1	0.00256	1	0.00341
1	0.0162	1	0.33504	1	0.28559	1	0.73061
1	0.01196	1	0.31597	1	0.24936	1	0.70453
1	0	1	0.05223	1	0.17038	1	0.55822
1	0.04745	1	0.40811	1	0.43227	1	0.84211
1	0.00433	1	0.10745	1	0.2461	1	0.35789
1	0.0104	1	0.01127	1	0.00867	1	0.01386
1	0	1	0.0485	1	0.15608	1	0.57407
1	0.03562	1	0.42208	1	0.40427	1	0.813
1	0	1	0.04278	1	0.04367	1	0.06863
1	0	1	0.04668	1	0.1553	1	0.56284
1	0.01173	1	0.32762	1	0.2509	1	0.73736
1	0.00362	1	0.00271	1	0.00181	1	0.00181
1	0.02904	1	0.38566	1	0.39292	1	0.77858
1	0.00646	1	0.01107	1	0.00646	1	0.01476
1	0	1	0.03244	1	0.06673	1	0.09082
1	0.01206	1	0.30983	1	0.2282	1	0.69388
1	0.04855	1	0.35481	1	0.36975	1	0.77311
1	0.02822	1	0.26623	1	0.31891	1	0.74506
1	0.00849	1	0.00472	1	0.0066	1	0.01226
1	0	1	0.03403	1	0.00473	1	0.00945
1	0.03605	1	0.32543	1	0.41366	1	0.6518
1	0.00759	1	0.38235	1	0.70968	1	0.99051
1	0	1	0.03425	1	0.00476	1	0.01522
1	0.0572	1	0.46425	1	0.43184	1	0.79981
1	0.02124	1	0.3639	1	0.3166	1	0.71332
1	0.00967	1	0.00193	1	0.00484	1	0.000967118
1	0.02726	1	0.37585	1	0.31938	1	0.78773
1	0.14717	1	0.53704	1	0.5614	1	0.86257
1	0.01365	1	0.51657	1	0.81092	1	0.95614
1	0	1	0.21701	1	0.6911	1	0.79374
1	0.01273	1	0.36533	1	0.33595	1	0.79922
1	0.00589	1	0.00786	1	0.00196	1	0.00589
1	0.02947	1	0.32908	1	0.32908	1	0.75147
1	0.00688	1	0.00393	1	0.0059	1	0.00885
1	0	1	0.24236	1	0.667	1	0.98818
1	0	1	0.000986193	1	0.000986193	1	0
1	0.00694	1	0.45635	1	0.43948	1	0.7996
1	0.01292	1	0.30616	1	0.22664	1	0.6829
1	0.01116	1	0.02535	1	0.00609	1	0.00609
1	0.01318	1	0.30426	1	0.20183	1	0.69371
1	0.01332	1	0.32889	1	0.24898	1	0.71721
1	0.07971	1	0.43892	1	0.45963	1	0.76398
1	0.00415	1	0.00207	1	0.00104	1	0.00934
1	0.01979	1	0.02188	1	0.01042	1	0.0125
1	0.00626	1	0.4572	1	0.50209	1	0.81211
1	0.00209	1	0.00209	1	0.00209	1	0.00418
1	0.0084	1	0.0021	1	0.00315	1	0.0021
1	0.00211	1	0.00316	1	0.00211	1	0
1	0	1	0.23523	1	0.31751	1	0.31962
1	0	1	0.00106	1	0.00106	1	0.00955
1	0.01063	1	0.02019	1	0.01275	1	0.00956
1	0.01489	1	0.30319	1	0.35745	1	0.79362
1	0.00745	1	0.00745	1	0.00532	1	0.00957
1	0.0117	1	0.00638	1	0.00532	1	0.00532
1	0	1	0.02772	1	0.0032	1	0.0032
1	0.0032	1	0.00107	1	0.00107	1	0.00213
1	0.00427	1	0.32124	1	0.67236	1	0.98719
1	0.02882	1	0.37887	1	0.34899	1	0.83885
1	0.00107	1	0.00427	1	0.00213	1	0.0064
1	0.01389	1	0.29274	1	0.20299	1	0.69765
0.95455	0.02246	1	0.06203	1	0.02567	1	0.04171
0.88889	0.01182	1	0.21053	1	0.30505	1	0.7551
0.875	0.00108	1	0.51459	1	0.80757	1	0.99568
0.85714	0	1	0.04978	1	0.05628	1	0.08766
0.83333	0.00434	1	0.00325	1	0.00108	1	0.00868
0.83333	0	1	0.10055	1	0.10829	1	0.13812
0.8	0	1	0.07624	1	0.21657	1	0.59116
0.8	0.00449	1	0.46742	1	0.49775	1	0.84719
0.8	0.24803	1	0.88388	1	0.97745	1	1
0.77778	0	1	0	1	0	1	0
0.75	0.02273	1	0.02841	1	0.02045	1	0.02955
0.75	0	1	0.01254	1	0.00228	1	0.02395
0.75	0	1	0	1	0	1	0
0.75	0.02638	1	0.37156	1	0.45872	1	0.82454
0.75	0.02189	1	0.2523	1	0.34908	1	0.7235
0.75	0	1	0.04147	1	0.00922	1	0.01843
0.75	0.05549	1	0.33988	1	0.36185	1	0.78382
0.75	0.00467	1	0.00234	1	0.00234	1	0.00234
0.75	0.11452	1	0.40024	1	0.45218	1	0.82054
0.73333	0.03325	1	0.33373	1	0.30998	1	0.74466
0.66667	0	1	0.03498	1	0.20627	1	0.67913
0.66667	0.00242	1	0	1	0	1	0.00242
0.66667	0.00364	1	0.23908	1	0.28155	1	0.33495
0.66667	0.00364	1	0.00728	1	0.00121	1	0.00243
0.66667	0	1	0.03045	1	0.06212	1	0.09866
0.66667	0.04507	1	0.34714	1	0.43118	1	0.91108
0.66667	0.06897	1	0.61207	1	0.66133	1	0.91133
0.66667	0.01478	1	0.29433	1	0.19335	1	0.7303
0.66667	0.02346	1	0.23951	1	0.27284	1	0.74444
0.66667	0.00371	1	0.35476	1	0.38813	1	0.65389
0.66667	0	1	0.00124	1	0.00124	1	0.00989
0.63636	0.01609	1	0.01238	1	0.00495	1	0.00371
0.6087	0.01239	1	0.02602	1	0.01115	1	0.01115
0.6	0.00374	1	0.00125	1	0.00125	1	0.00249
0.6	0.00996	1	0.42715	1	0.33998	1	0.82067
0.6	0	1	0	1	0	1	0.00499
0.6	0.00125	1	0.30288	1	0.26658	1	0.7184
0.6	0	1	0.44737	1	0.61779	1	0.74812
0.6	0.00126	1	0.00253	1	0.00253	1	0.00885
0.57143	0.03308	1	0.07125	1	0.0369	1	0.06361
0.55556	0.06888	1	0.27168	1	0.34311	1	0.74107
0.50943	0	1	0.08483	1	0.19923	1	0.45758
0.5	0.01548	1	0.26968	1	0.19871	1	0.7471
0.5	0.01552	1	0.26779	1	0.18111	1	0.68823
0.5	0	1	0.04528	1	0.00517	1	0.00388
0.5	0.01294	1	0.0401	1	0.00906	1	0.0194
0.5	0.03786	1	0.31462	1	0.42689	1	0.87859
0.5	0.00654	1	0.17124	1	0.22353	1	0.2366
0.5	0.06422	1	0.2228	1	0.346	1	0.50328
0.5	0.00786	1	0.2097	1	0.2097	1	0.58716
0.5	0	1	0.04593	1	0.00394	1	0.01181
0.5	0	1	0.20789	1	0.31184	1	0.33421
0.5	0	1	0.02902	1	0.1504	1	0.29683
0.5	0.00265	1	0.00397	1	0.00265	1	0.00265
0.5	0	1	0.03586	1	0.05976	1	0.09429
0.5	0.016	1	0.30533	1	0.22133	1	0.79067
0.5	0	1	0.04406	1	0.00534	1	0.02003
0.5	0.05214	1	0.44118	1	0.41043	1	0.83824
0.5	0.00134	1	0.28246	1	0.26372	1	0.74431
0.5	0.02145	1	0.25067	1	0.20643	1	0.71448
0.5	0.04993	1	0.31984	1	0.45209	1	0.7274
0.5	0.00405	1	0.28108	1	0.48378	1	0.78243
0.5	0.01894	1	0.07713	1	0.0406	1	0.04601
0.5	0.00271	1	0.00271	1	0.00271	1	0
0.5	0	1	0.42255	1	0.86821	1	0.99864
0.5	0.00954	1	0.12262	1	0.29155	1	0.66621
0.5	0	1	0.01364	1	0.00409	1	0.00273
0.5	0	1	0.04658	1	0.00274	1	0.00548
0.5	0.01798	1	0.16044	1	0.30567	1	0.61411
0.5	0.00697	1	0.24686	1	0.43515	1	0.73082
0.5	0	1	0	1	0	1	0
0.5	0.00424	1	0.45403	1	0.49505	1	0.83876
0.5	0.03121	1	0.18014	1	0.2922	1	0.69929
0.5	0	1	0.04823	1	0.07801	1	0.11631
0.5	0.02443	1	0.44971	1	0.36638	1	0.80029
0.5	0.11773	1	0.2936	1	0.4811	1	0.7689
0.5	0	1	0.01453	1	0.00581	1	0.01308
0.5	0.0146	1	0.01898	1	0.00876	1	0.01314
0.5	0	1	0.05255	1	0.00438	1	0.00438
0.5	0.03084	1	0.29369	1	0.30543	1	0.75624
0.5	0	1	0.02647	1	0.00588	1	0.01765
0.5	0.01329	1	0.01477	1	0.01034	1	0.01034
0.5	0.00299	1	0.37425	1	0.26946	1	0.73802
0.5	0.03625	1	0.53625	1	0.66163	1	0.82024
0.48276	0.059	1	0.70197	1	0.84418	1	1
0.44444	0.00606	1	0.01061	1	0.00909	1	0.00606
0.42857	0	1	0	1	0	1	0
0.42857	0.00763	1	0.45496	1	0.65649	1	0.99389
0.42857	0	1	0.29584	1	0.82435	1	0.99384
0.375	0.07704	1	0.37904	1	0.47304	1	0.66256
0.33333	0.00309	1	0.01698	1	0.00309	1	0.00926
0.33333	0	1	0.07099	1	0.08025	1	0.12346
0.33333	0.00155	1	0.54025	1	0.5031	1	0.85449
0.33333	0.01242	1	0.47671	1	0.34006	1	0.81056
0.33333	0.07837	1	0.4232	1	0.39655	1	0.89655
0.33333	0	1	0.05984	1	0.12283	1	0.31654
0.33333	0.01108	1	0.26424	1	0.50158	1	0.52215
0.33333	0.06498	1	0.18225	1	0.38035	1	0.70048
0.33333	0.07496	1	0.2807	1	0.29665	1	0.70813
0.33333	0	1	0	1	0	1	0
0.33333	0.0016	1	0.00321	1	0.00321	1	0.0016
0.33333	0	1	0.16533	1	0.60995	1	0.98234
0.33333	0	1	0	1	0	1	0.00966
0.33333	0.00483	1	0.00644	1	0.00966	1	0
0.33333	0.01133	1	0.00971	1	0.02913	1	0.02913
0.33333	0	1	0.00164	1	0	1	0.00164
0.33333	0.00493	1	0.2266	1	0.25123	1	0.7734
0.33333	0.00822	1	0.02961	1	0.00822	1	0.00987
0.33333	0	1	0.00164	1	0.05263	1	0.43092
0.25	0.02322	1	0.65837	1	0.78109	1	0.83914
0.25	0.00333	1	0.00333	1	0.00998	1	0.01331
0.25	0.03494	1	0.40266	1	0.6223	1	0.82529
0.25	0.44407	1	0.64775	1	0.66778	1	0.98497
0.25	0	1	0.10351	1	0.46578	1	0.96995
0.25	0	1	0.0067	1	0.00838	1	0.01675
0.25	0.10738	1	0.38423	1	0.52181	1	0.93456
0.25	0	1	0.22297	1	0.56926	1	0.97973
0.25	0.02542	1	0.07288	1	0.01864	1	0.0322
0.25	0.02207	1	0.14601	1	0.10696	1	0.65195
0.25	0	1	0.09677	1	0.37691	1	0.87267
0.23636	0.00171	1	0.00171	1	0.01199	1	0
0.22222	0.02238	1	0.34596	1	0.36145	1	0.85026
0.22222	0	1	0.00691	1	0.00691	1	0.00691
0.2	0	1	0.05882	1	0.0173	1	0.02941
0.2	0.05035	1	0.38021	1	0.30556	1	0.77951
0.2	0	1	0.44522	1	0.35478	1	0.74435
0.16667	0	1	0.46516	1	0.5453	1	0.54878
0.16667	0.0192	1	0.26876	1	0.2007	1	0.76963
0.16667	0.2164	1	0.36998	1	0.46248	1	0.90576
0.14286	0	1	0	1	0	1	0
0.14286	0.00175	1	0.00873	1	0.01396	1	0.02443
0.125	0.00351	1	0.36316	1	0.24386	1	0.76842
0.11111	0	1	0.42456	1	0.90877	1	0.99649
0.08333	0	1	0.04569	1	0.00351	1	0.00351
0	0	1	0.05975	1	0.00527	1	0.01933
0	0.11111	1	0.34568	1	0.3351	1	0.83774
0	0.27739	1	0.69965	1	0.66961	1	0.94346
0	0	1	0.49378	1	0.89165	1	1
0	0.00893	1	0.0125	1	0.00357	1	0.00893
0	0.06486	1	0.07207	1	0.11892	1	0.11351
0	0	1	0	1	0	1	0
0	0.00906	1	0.40942	1	0.63587	1	0.78261
0	0	1	0	1	0	1	0
0	0.00184	1	0.34375	1	0.32721	1	0.83272
0	0	1	0.08856	1	0.29889	1	0.369
0	0.3586	1	0.79113	1	0.96118	1	1
0	0.04436	1	0.39002	1	0.47689	1	0.7024
0	0	1	0.02403	1	0.09427	1	0.14048
0	0.00185	1	0.11091	1	0.122	1	0.18669
0	0.02593	1	0.27222	1	0.20741	1	0.8
0	0.01481	1	0.22222	1	0.51111	1	0.98889
0	0.44341	1	0.49722	1	0.58813	1	0.96846
0	0	1	0.16543	1	0.51673	1	0.98885
0	0.14153	1	0.63128	1	0.65177	1	0.9013
0	0.20896	1	0.45149	1	0.50746	1	0.97201
0	0	1	0	1	0	1	0
0	0.06729	1	0.41682	1	0.43925	1	0.83551
0	0	1	0.08271	1	0.12218	1	0.15789
0	0.03202	1	0.0791	1	0.08663	1	0.05273
0	0.00377	1	0.00189	1	0.01132	1	0
0	0.02268	1	0.08129	1	0.14178	1	0.35728
0	0.07765	1	0.13826	1	0.10038	1	0.07197
0	0.01708	1	0.06641	1	0.06072	1	0.06831
0	0	1	0.09316	1	0.28327	1	0.4943
0	0.14068	1	0.51901	1	0.69011	1	0.98099
0	0	1	0.00382	1	0.19084	1	0.3626
0	0	1	0.12766	1	0.38878	1	0.89168
0	0	1	0.42248	1	0.68798	1	0.87016
0	0.13953	1	0.27519	1	0.32364	1	0.7345
0	0.0233	1	0.23107	1	0.5767	1	0.77476
0	0.23495	1	0.36893	1	0.45825	1	0.93981
0	0	1	0.46004	1	0.8694	1	1
0	0.02157	1	0.04118	1	0.03725	1	0.03922
0	0	1	0.02157	1	0	1	0.01176
0	0.02157	1	0.03922	1	0.01373	1	0.01569
0	0.00787	1	0.4252	1	0.48425	1	0.77559
0	0	1	0.07283	1	0.17323	1	0.7874
0	0	1	0.08087	1	0.56016	1	0.96252
0	0.17949	1	0.35503	1	0.48126	1	0.85404
0	0.03748	1	0.2643	1	0.25838	1	0.87968
0	0	1	0.07327	1	0.02772	1	0.06931
0	0.02376	1	0.18812	1	0.14851	1	0.67921
0	0	1	0.00794	1	0	1	0
0	0	1	0	1	0	1	0.01193
0	0	1	0.10139	1	0.00795	1	0.00398
0	0.008	1	0.292	1	0.536	1	0.672
0	0.04008	1	0.06613	1	0.08016	1	0.09018
0	0	1	0.00805	1	0.00604	1	0.00201
0	0.04032	1	0.06653	1	0.08065	1	0.09073
0	0.0404	1	0.06667	1	0.08283	1	0.09293
0	0	1	0.43522	1	0.83401	1	0.9919
0	0.00202	1	0.0081	1	0.01012	1	0
0	0.00202	1	0.01012	1	0.0081	1	0.00405
0	0	1	0.38415	1	0.35569	1	0.72358
0	0.01018	1	0.07128	1	0.16293	1	0.29532
0	0.00204	1	0.11405	1	0.02648	1	0.06314
0	0	1	0.00816	1	0.01224	1	0.00408
0	0.00408	1	0.00816	1	0.00816	1	0
0	0	1	0	1	0	1	0
0	0.04098	1	0.06967	1	0.07992	1	0.09016
0	0	1	0.05544	1	0.00411	1	0.01643
0	0.02881	1	0.72016	1	0.71811	1	0.82716
0	0.02263	1	0.23868	1	0.1893	1	0.80247
0	0.0433	1	0.0433	1	0.09897	1	0.09278
0	0.04948	1	0.06804	1	0.07629	1	0.0701
0	0	1	0.01242	1	0	1	0.03934
0	0	1	0	1	0	1	0
0	0.24689	1	0.43154	1	0.54772	1	0.96266
0	0.09129	1	0.69917	1	0.76971	1	0.89627
0	0.04167	1	0.06667	1	0.075	1	0.09167
0	0.04175	1	0.06889	1	0.07933	1	0.09395
0	0	1	0.06681	1	0.10021	1	0.1357
0	0	1	0	1	0	1	0
0	0.00211	1	0.20842	1	0.39579	1	0.36
0	0	1	0.02532	1	0.15401	1	0.25105
0	0	1	0.00211	1	0.00211	1	0
0	0.05074	1	0.07188	1	0.07611	1	0.07188
0	0.01911	1	0.53928	1	0.61359	1	0.85987
0	0.00853	1	0.01279	1	0.00853	1	0.00853
0	0.12793	1	0.29851	1	0.37313	1	0.81663
0	0.04069	1	0.04711	1	0.08351	1	0.08137
0	0.02784	1	0.15418	1	0.34047	1	0.61884
0	0.13362	1	0.70043	1	0.78448	1	0.93534
0	0	1	0.02381	1	0.00433	1	0.03247
0	0.04978	1	0.07143	1	0.07576	1	0.06926
0	0	1	0.05195	1	0.01299	1	0.02814
0	0.04978	1	0.07143	1	0.07792	1	0.07359
0	0.12581	1	0.64642	1	0.75488	1	0.98915
0	0	1	0.06957	1	0.22826	1	0.76957
0	0	1	0.42702	1	0.8061	1	0.99129
0	0.02845	1	0.15755	1	0.08534	1	0.57768
0	0.39035	1	0.83333	1	0.98465	1	1
0	0.05044	1	0.04605	1	0.08553	1	0.06579
0	0.52193	1	0.62939	1	0.66228	1	1
0	0.04396	1	0.07253	1	0.07692	1	0.07473
0	0.05066	1	0.07269	1	0.07489	1	0.07048
0	0.05066	1	0.07269	1	0.07489	1	0.07048
0	0	1	0.52759	1	0.81898	1	0.99558
0	0	1	0.02649	1	0.0287	1	0.0883
0	0.02434	1	0.16372	1	0.11283	1	0.61062
0	0.02434	1	0.29646	1	0.17699	1	0.65487
0	0.00442	1	0.00442	1	0.00221	1	0
0	0	1	0.02902	1	0.12054	1	0.20313
0	0.04474	1	0.07383	1	0.07606	1	0.06488
0	0.0427	1	0.05618	1	0.07416	1	0.08989
0	0.01348	1	0.01348	1	0.04494	1	0.04494
0	0.04515	1	0.07449	1	0.07449	1	0.06772
0	0	1	0.07901	1	0.25508	1	0.71106
0	0	1	0.1267	1	0.13122	1	0.20362
0	0.04525	1	0.07466	1	0.07692	1	0.06787
0	0.04535	1	0.0771	1	0.0771	1	0.07483
0	0	1	0.06349	1	0.00454	1	0.00454
0	0	1	0	1	0	1	0
0	0.02955	1	0.075	1	0.08182	1	0.05682
0	0	1	0.16364	1	0.34545	1	0.34318
0	0.04795	1	0.07078	1	0.08447	1	0.10274
0	0	1	0.01373	1	0	1	0
0	0	1	0.04138	1	0.18621	1	0.28966
0	0.0023	1	0.35172	1	0.51264	1	0.8092
0	0.04598	1	0.07586	1	0.07586	1	0.06897
0	0.0023	1	0.08065	1	0.21429	1	0.49309
0	0	1	0.04176	1	0.00464	1	0.00464
0	0.00698	1	0.44419	1	0.4093	1	0.9093
0	0	1	0.76457	1	0.92541	1	1
0	0	1	0.04662	1	0.27972	1	0.56643
0	0.01402	1	0.03271	1	0.06776	1	0.02804
0	0.04673	1	0.07243	1	0.0771	1	0.07009
0	0	1	0.00235	1	0.01408	1	0.02113
0	0	1	0.03052	1	0.00704	1	0.00469
0	0	1	0	1	0	1	0
0	0	1	0.52594	1	0.36792	1	0.7783
0	0	1	0	1	0	1	0
0	0.04728	1	0.06856	1	0.07801	1	0.07092
0	0.3357	1	0.8487	1	0.99291	1	1
0	0.04976	1	0.26066	1	0.24645	1	0.73934
0	0.14727	1	0.2399	1	0.24703	1	0.86461
0	0.04513	1	0.07838	1	0.07838	1	0.07363
0	0	1	0.00716	1	0	1	0.00716
0	0.02148	1	0.04057	1	0.01671	1	0.01909
0	0.04785	1	0.06699	1	0.07416	1	0.06459
0	0.04556	1	0.06475	1	0.07914	1	0.07194
0	0.05036	1	0.24221	1	0.42926	1	0.66427
0	0.07434	1	0.33573	1	0.58273	1	1
0	0	1	0.34856	1	0.77163	1	1
0	0	1	0	1	0	1	0
0	0.00241	1	0.00723	1	0	1	0
0	0.0241	1	0.24819	1	0.19277	1	0.73253
0	0.00241	1	0.15904	1	0.31325	1	0.26747
0	0.02184	1	0.09466	1	0.17961	1	0.35194
0	0.00243	1	0.00971	1	0.00243	1	0
0	0.04866	1	0.07786	1	0.08516	1	0.10462
0	0.58637	1	0.95377	1	0.9927	1	1
0	0	1	0	1	0	1	0
0	0.00976	1	0.01463	1	0.00732	1	0.01707
0	0	1	0	1	0	1	0
0	0.00489	1	0.00978	1	0.00978	1	0.00489
0	0.05392	1	0.33088	1	0.53431	1	0.98039
0	0	1	0.09901	1	0.33911	1	0.79208
0	0.0495	1	0.07673	1	0.07921	1	0.07921
0	0	1	0	1	0	1	0
0	0	1	0	1	0.09181	1	0.11414
0	0	1	0.39552	1	0.74627	1	0.98756
0	0.01496	1	0.01496	1	0.00249	1	0.04489
0	0.51	1	0.495	1	0.54	1	0.9925
0	0	1	0	1	0	1	0
0	0	1	0.22111	1	0.72613	1	0.98492
0	0.04774	1	0.05276	1	0.08291	1	0.05779
0	0.14899	1	0.32071	1	0.33838	1	0.85101
0	0.04569	1	0.11421	1	0.0736	1	0.02284
0	0	1	0	1	0	1	0.02041
0	0.04872	1	0.04872	1	0.08462	1	0.05641
0	0.18814	1	0.5232	1	0.46134	1	0.91495
0	0.02842	1	0.14729	1	0.08269	1	0.59432
0	0	1	0.28052	1	0.76364	1	1
0	0	1	0.01818	1	0	1	0
0	0.01302	1	0.46615	1	0.51563	1	0.57031
0	0.02344	1	0.19531	1	0.33333	1	0.71875
0	0.08901	1	0.22251	1	0.29319	1	0.79581
0	0.00525	1	0.00787	1	0.00262	1	0
0	0	1	0.08924	1	0.00525	1	0.021
0	0.01842	1	0.13158	1	0.13947	1	0.73421
0	0.02368	1	0.01316	1	0.00789	1	0.00263
0	0.02368	1	0.13158	1	0.06316	1	0.53158
0	0.02902	1	0.17678	1	0.09499	1	0.55409
0	0	1	0	1	0	1	0
0	0.00529	1	0.01058	1	0.00265	1	0.00265
0	0.01587	1	0.21958	1	0.15344	1	0.22222
0	0	1	0.02122	1	0.0557	1	0.4191
0	0.06631	1	0.76127	1	0.95225	1	1
0	0.4016	1	0.37766	1	0.6117	1	0.96809
0	0.16267	1	0.62133	1	0.58133	1	0.96
0	0.00269	1	0.33333	1	0.50269	1	0.6371
0	0.09704	1	0.18868	1	0.10512	1	0.65499
0	0	1	0	1	0	1	0
0	0.01622	1	0.01081	1	0	1	0
0	0	1	0	1	0.00272	1	0
0	0.02997	1	0.13079	1	0.05995	1	0.53134
0	0	1	0.62943	1	0.87193	1	0.99728
0	0.01377	1	0.01377	1	0.07438	1	0.0551
0	0.44904	1	0.73554	1	0.84848	1	1
0.6713	0.37017	0.99537	0.67956	1	0.87569	1	1
0.47222	0	0.97222	0.21271	1	0.75138	1	0.98619
0.16667	0	0.95833	0	1	0	1	0
0.3125	0.11944	0.9375	0.39444	1	0.33056	1	0.96944
0.76087	0	0.93478	0.03056	1	0.01667	1	0.04722
0	0.05292	0.92857	0.05014	1	0.08914	1	0.07242
0.61538	0	0.92308	0.00559	1	0.00279	1	0
0	0	0.92308	0	1	0	1	0
0.32353	0.0309	0.91176	0.15169	1	0.11517	1	0.55899
0.90909	0	0.90909	0.16854	1	0.25281	1	0.70787
0.8	0	0.9	0.01124	1	0	1	0.01404
1	0.00282	0.88889	0.52958	1	0.8338	1	1
0.68571	0.02254	0.88571	0.24507	1	0.39155	1	0.28169
0.23529	0.02254	0.88235	0.61127	1	0.75211	1	0.98873
0.75	0.11549	0.875	0.19437	1	0.14366	1	0.65352
0.625	0.00282	0.875	0.44068	1	0.59605	1	0.72881
0.125	0.02266	0.875	0.14164	1	0.07365	1	0.58074
0	0.03134	0.875	0.11396	1	0.05413	1	0.58405
0.71429	0.03989	0.85714	0.32764	1	0.5641	1	0.98291
0.71429	0	0.85714	0.11461	1	0.31805	1	0.23782
1	0	0.83333	0	1	0	1	0.01437
1	0.02586	0.83333	0.13506	1	0.08046	1	0.52586
0.83333	0.03179	0.83333	0.22543	1	0.39306	1	0.27746
0.83333	0.04046	0.83333	0.05202	1	0.08092	1	0.06358
0.83333	0	0.83333	0.32558	1	0.59302	1	0.98256
0	0.20991	0.81818	0.80175	1	0.97376	1	1
0.9375	0.00875	0.8125	0.29446	1	0.42566	1	0.95627
1	0.13783	0.8	0.32845	1	0.5132	1	0.97361
0.7	0.06158	0.8	0.54839	1	0.68035	1	0.81232
0.6	0	0.8	0	1	0	1	0.01765
0.4	0	0.8	0	1	0	1	0
0.2	0.00296	0.8	0.23669	1	0.73964	1	0.99112
0.2	0.16272	0.8	0.36686	1	0.47929	1	0.87574
0	0	0.8	0.04734	1	0.04734	1	0.06509
0	0	0.8	0.08284	1	0.19822	1	0.63018
0.11111	0	0.77778	0	1	0.01183	1	0.00592
0	0	0.77419	0.01183	1	0.01183	1	0.02959
0.2	0.00595	0.76	0.21726	1	0.15774	1	0.61607
1	0	0.75	0.0119	1	0	1	0.01786
1	0	0.75	0	1	0	1	0
1	0.00898	0.75	0.00898	1	0.00299	1	0.00299
1	0	0.75	0.00599	1	0	1	0.00599
1	0.06006	0.75	0.07808	1	0.06607	1	0.0991
1	0.003	0.75	0.00901	1	0.00601	1	0.04805
0.875	0.01506	0.75	0.01807	1	0.03916	1	0.03012
0.75	0	0.75	0.0997	1	0.00906	1	0.00604
0.75	0	0.75	0	1	0	1	0
0.75	0	0.75	0.03636	1	0.00606	1	0
0.75	0.13333	0.75	0.2303	1	0.16667	1	0.66364
0.75	0	0.75	0.19878	1	0.40979	1	0.97554
0.625	0.09509	0.75	0.1411	1	0.06748	1	0.59202
0.5	0	0.75	0.4908	1	0.82822	1	1
0.40385	0	0.75	0	1	0	1	0
0.25	0.40615	0.75	0.66769	1	0.89846	1	1
0.25	0.53846	0.75	0.58462	1	0.50154	1	0.98154
0.25	0	0.75	0.03086	1	0.07716	1	0.39506
0	0.45201	0.75	0.96285	1	0.9969	1	1
0	0	0.75	0.31269	1	0.7709	1	0.99381
0.07895	0	0.73684	0.00311	1	0.01863	1	0.00621
0.86667	0.03106	0.73333	0.15839	1	0.30124	1	0.79503
0.06667	0	0.73333	0.09938	1	0.13043	1	0.19565
0.63636	0	0.72727	0.51563	1	0.84063	1	1
1	0.02188	0.71429	0.0125	1	0.05	1	0.04375
0.71429	0.20063	0.71429	0.25705	1	0.31348	1	0.82759
0.57143	0.5047	0.71429	0.54545	1	0.73981	1	0.97806
0.38889	0	0.69444	0.0094	1	0	1	0
1	0	0.66667	0	1	0	1	0.01887
1	0	0.66667	0.08176	1	0.00314	1	0
1	0.3522	0.66667	0.45912	1	0.48742	1	0.92453
1	0.04101	0.66667	0.24606	1	0.32808	1	0.21767
1	0	0.66667	0.21136	1	0.17666	1	0.27445
1	0.13608	0.66667	0.77848	1	0.72785	1	0.9557
0.66667	0	0.66667	0.30159	1	0.40952	1	0.55556
0.66667	0.00317	0.66667	0.13968	1	0.33333	1	0.21587
0.66667	0.05714	0.66667	0.25714	1	0.4381	1	0.30476
0.5	0.00955	0.66667	0.10828	1	0.34395	1	0.55732
0.5	0.48089	0.66667	0.63376	1	0.7707	1	1
0.33333	0	0.66667	0.04473	1	0.00319	1	0.03514
0.33333	0.12141	0.66667	0.17572	1	0.17252	1	0.13738
0.16667	0.00958	0.66667	0.09265	1	0.14696	1	0.23642
0	0	0.66667	0	1	0	1	0.00321
0	0.0418	0.66667	0.07717	1	0.09003	1	0.11254
0	0	0.66667	0.13871	1	0.01613	1	0.01935
0	0	0.66667	0.17152	1	0.07767	1	0.19741
0	0.23301	0.66667	0.5178	1	0.34951	1	0.95146
0.19444	0.411	0.63889	0.91586	1	0.99676	1	1
0.75	0.06515	0.625	0.27687	1	0.37134	1	0.28339
0.625	0.02614	0.625	0.09804	1	0.29739	1	0.51634
0.625	0.00327	0.625	0.05556	1	0.01961	1	0.05882
1	0.1541	0.6	0.58689	1	0.76721	1	0.94754
0.8	0	0.6	0.22368	1	0.13816	1	0.24342
0.8	0.0033	0.6	0.06601	1	0.37954	1	0.51485
0.8	0.0165	0.6	0.57426	1	0.68977	1	0.91419
0.8	0.02318	0.6	0.53642	1	0.64901	1	0.81788
0.6	0.04305	0.6	0.25828	1	0.36755	1	0.26159
0.4	0	0.6	0.30897	1	0.62458	1	0.98339
0.4	0	0.6	0.22924	1	0.21262	1	0.80066
0.24167	0.12625	0.6	0.2093	1	0.19269	1	0.72757
1	0.01	0.57143	0.01333	1	0.00333	1	0
0	0	0.57143	0.48495	1	0.69231	1	0.94649
0.55556	0.11037	0.55556	0.22074	1	0.35786	1	0.82609
0.33333	0	0.55556	0.65101	1	0.85235	1	1
1	0.01007	0.5	0	1	0.04698	1	0.06711
1	0	0.5	0.0404	1	0.05387	1	0.10774
1	0.44932	0.5	0.95608	1	1	1	1
1	0.01351	0.5	0.53716	1	0.75338	1	0.85473
1	0.29392	0.5	0.93919	1	0.97973	1	1
1	0	0.5	0	1	0	1	0
1	0	0.5	0.21017	1	0.2678	1	0.73898
1	0	0.5	0.35932	1	0.36271	1	0.71864
1	0	0.5	0	1	0	1	0
1	0	0.5	0.01361	1	0.0068	1	0
1	0.0068	0.5	0.47279	1	0.63605	1	0.72109
1	0.11224	0.5	0.19728	1	0.27211	1	0.2619
1	0.01706	0.5	0.27304	1	0.56655	1	0.9727
1	0.38908	0.5	0.87713	1	0.98976	1	1
1	0	0.5	0.19178	1	0.24315	1	0.76027
1	0.33333	0.5	0.76976	1	0.98282	1	1
1	0	0.5	0.26117	1	0.37113	1	0.93814
1	0	0.5	0.04828	1	0.01724	1	0.0069
1	0.02414	0.5	0.31724	1	0.58276	1	0.9931
1	0.52249	0.5	0.59516	1	0.82699	1	1
1	0.10417	0.5	0.30208	1	0.16319	1	0.77431
1	0	0.5	0.00694	1	0	1	0
0.75	0	0.5	0.33798	1	0.3101	1	0.91638
0.75	0.08362	0.5	0.94425	1	1	1	1
0.75	0.01394	0.5	0.04878	1	0.03136	1	0.02787
0.75	0	0.5	0.51748	1	0.87063	1	1
0.7	0.01399	0.5	0.04545	1	0.03147	1	0.02797
0.66667	0.07368	0.5	0.24561	1	0.3193	1	0.92982
0.66667	0	0.5	0.09155	1	0.00704	1	0.00704
0.66667	0	0.5	0	1	0	1	0.01761
0.5	0.13028	0.5	0.94014	1	0.89437	1	0.9331
0.5	0.01767	0.5	0.4841	1	0.5159	1	0.5265
0.5	0.17314	0.5	0.20848	1	0.20848	1	0.23322
0.5	0.01413	0.5	0.04594	1	0.0318	1	0.0106
0.5	0.00353	0.5	0.01413	1	0	1	0
0.5	0.58657	0.5	0.63604	1	0.63958	1	1
0.5	0.37234	0.5	0.70213	1	0.90071	1	1
0.5	0.01773	0.5	0.47518	1	0.50355	1	0.51773
0.5	0	0.5	0.26241	1	0.28723	1	0.7695
0.5	0	0.5	0.075	1	0.00714	1	0.01429
0.5	0.00358	0.5	0	1	0	1	0.04659
0.5	0	0.5	0.0036	1	0	1	0
0.25	0.04676	0.5	0.31655	1	0.23741	1	0.90647
0.25	0.65343	0.5	0.61733	1	0.48375	1	1
0	0	0.5	0.30072	1	0.22826	1	0.80435
0	0.0471	0.5	0.28261	1	0.30435	1	0.23913
0	0.04727	0.5	0.14182	1	0.41455	1	0.62909
0	0.08394	0.5	0.16788	1	0.09854	1	0.58759
0	0.26642	0.5	0.79562	1	0.88686	1	1
0	0	0.5	0	1	0	1	0
0	0.00366	0.5	0.54212	1	0.5348	1	0.7619
0	0	0.5	0.44322	1	0.50183	1	0.72894
0	0	0.5	0.08425	1	0.08059	1	0.08425
0	0.45055	0.5	0.9707	1	1	1	1
0	0	0.5	0	1	0	1	0.02198
0	0.10623	0.5	0.15385	1	0.25641	1	0.76557
0	0.01832	0.5	0.60806	1	0.57143	1	0.75458
0	0	0.5	0	1	0	1	0.00735
0	0.47794	0.5	0.86397	1	1	1	1
0	0	0.5	0.26937	1	0.26568	1	0.66421
0	0.25556	0.5	0.57037	1	0.47037	1	0.98148
0	0.06667	0.5	0.28889	1	0.38148	1	0.29259
0	0.43494	0.5	0.95539	1	1	1	1
0	0	0.5	0.27881	1	0.8513	1	1
0	0.01487	0.5	0.03346	1	0.03346	1	0.02974
0	0	0.46667	0.08955	1	0.1903	1	0.81343
0.15217	0.02247	0.45652	0.5618	1	0.68914	1	0.82772
0.63636	0	0.45455	0	1	0	1	0.02247
0.44444	0	0.44444	0	1	0	1	0
1	0	0.42857	0.01873	1	0	1	0.01498
0.71429	0	0.42857	0	1	0	1	0.00752
0.57143	0.46241	0.42857	0.97744	1	1	1	1
1	0.0188	0.4	0.30075	1	0.40977	1	0.53383
0.8	0	0.4	0.01509	1	0	1	0
0.8	0	0.4	0	1	0	1	0
0.8	0.01515	0.4	0.00758	1	0.02273	1	0.01515
0	0.07197	0.4	0.25758	1	0.36742	1	0.72727
0	0.45247	0.4	0.77186	1	0.95057	1	1
0	0.07252	0.4	0.12214	1	0.42748	1	0.71756
0	0	0.4	0.12214	1	0.00763	1	0.01145
0	0	0.4	0.58779	1	0.58015	1	0.80534
0	0.46183	0.4	0.96565	1	1	1	1
0.75	0.30651	0.375	0.23372	1	0.51724	1	1
0.5	0.67568	0.375	0.63707	1	0.58301	1	1
0.125	0.01544	0.375	0.02317	1	0.03475	1	0
0	0.01158	0.375	0.01931	1	0	1	0.00772
1	0	0.33333	0	1	0	1	0.02326
1	0.08527	0.33333	0.08915	1	0.30233	1	0.74419
0.83333	0.07364	0.33333	0.12791	1	0.27519	1	0.75969
0.66667	0	0.33333	0	1	0	1	0.02335
0.66667	0.70039	0.33333	0.70428	1	0.59144	1	1
0.66667	0	0.33333	0.01172	1	0	1	0
0.66667	0	0.33333	0.10938	1	0.00781	1	0.00781
0	0.00781	0.33333	0	1	0	1	0.06641
0	0.15234	0.33333	0.21875	1	0.22266	1	0.17969
0	0.00781	0.33333	0.01172	1	0.02734	1	0
0	0	0.33333	0	1	0	1	0
0	0.01961	0.33333	0.36863	1	0.2902	1	0.77647
0	0	0.33333	0	1	0	1	0.02353
0	0.15294	0.33333	0.37255	1	0.67059	1	0.6
0	0	0.33333	0.09449	1	0	1	0
0	0.47638	0.33333	0.98031	1	1	1	1
0	0.15354	0.33333	0.29134	1	0.1378	1	0.74409
0	0.00791	0.33333	0.42292	1	0.29644	1	0.94862
0	0.08333	0.33333	0.75	1	0.77381	1	0.93651
0.71429	0.00397	0.28571	0	1	0	1	0.05159
0.28571	0	0.28571	0.03586	1	0	1	0
0.28571	0.56175	0.28571	0.49801	1	0.55378	1	0.96414
0.14286	0	0.28571	0.03984	1	0.00398	1	0.0239
0	0.1	0.28571	0.348	1	0.548	1	0.892
0.02885	0	0.26923	0.024	1	0.012	1	0.024
1	0.004	0.25	0.16	1	0.26	1	0.44
0.5	0	0.25	0.08	1	0.052	1	0.044
0.5	0.04032	0.25	0.34274	1	0.62903	1	1
0.5	0.00405	0.25	0.30364	1	0.23887	1	0.81377
0.5	0.50607	0.25	0.47773	1	0.54251	1	0.9919
0.5	0.22358	0.25	0.28862	1	0.19919	1	0.86585
0.5	0.00407	0.25	0.56098	1	0.69512	1	0.92276
0.25	0.05285	0.25	0.19512	1	0.13821	1	0.59756
0.25	0	0.25	0.69919	1	0.95122	1	0.95935
0.08333	0	0.25	0.07317	1	0	1	0.00813
0	0.01224	0.25	0.00408	1	0.10612	1	0.07347
0	0.08571	0.25	0.28571	1	0.49796	1	0.68163
0	0	0.25	0	1	0	1	0.02041
0	0	0.25	0.03689	1	0.08607	1	0.17213
0	0.48361	0.25	0.59426	1	0.56557	1	1
0	0.0082	0.25	0.02049	1	0	1	0.10246
0	0	0.25	0	1	0	1	0
0	0.01646	0.25	0.00823	1	0.03704	1	0
0	0.01646	0.25	0.00823	1	0.03704	1	0
0.22222	0	0.22222	0.10288	1	0.00823	1	0
0.11111	0.01646	0.22222	0.00823	1	0.03704	1	0
0	0.01646	0.22222	0.00823	1	0.03704	1	0
0	0.01646	0.22222	0.00823	1	0.03704	1	0
0.01695	0.44856	0.20339	0.95062	1	1	1	1
0.8	0.26337	0.2	0.56379	1	0.44033	1	0.98354
0.4	0	0.2	0	1	0	1	0
0.2	0.09504	0.2	0.33058	1	0.55372	1	0.8719
0	0	0.2	0	1	0	1	0
0	0.0166	0.2	0.0083	1	0.03734	1	0
0	0.53112	0.2	0.48548	1	0.71784	1	0.9834
0	0	0.2	0.07917	1	0.30833	1	0.6875
0	0	0.2	0	1	0	1	0.0251
0	0.00837	0.2	0	1	0	1	0.07531
0	0.01674	0.2	0.00837	1	0.03766	1	0
0	0.28452	0.16667	0.25105	1	0.58577	1	0.90795
0	0.22176	0.16667	0.59414	1	0.41423	1	0.94142
0	0	0.16667	0.20588	1	0.52941	1	0.88655
0	0	0.16667	0	1	0	1	0.0211
0	0	0.15789	0.68354	1	0.92405	1	1
0	0	0.14286	0.05063	1	0.14346	1	0.21097
0	0.00847	0.14286	0.02542	1	0.00424	1	0
0	0.14407	0.14286	0.26695	1	0.29237	1	0.33475
0	0	0.12903	0	1	0	1	0.02553
0	0.05983	0.125	0.04274	1	0.2265	1	0.12821
0	0	0.125	0	1	0	1	0
0	0	0.125	0.01282	1	0	1	0
0	0	0.125	0.32051	1	0.67094	1	0.60684
0	0.12069	0.11111	0.65948	1	0.86638	1	1
0.1	0	0.1	0.22944	1	0.24242	1	0.24242
0	0.05217	0.09091	0.18696	1	0.26957	1	0.8
1	0.02183	0	0.0131	1	0.20961	1	0.10044
1	0	0	0.34211	1	0.69298	1	0.62281
1	0	0	0	1	0	1	0
1	0.01754	0	0.00439	1	0	1	0.09211
1	0.05286	0	0.77974	1	0.86784	1	1
1	0.22026	0	0.27753	1	0.2511	1	0.22026
1	0.00446	0	0	1	0	1	0.06696
1	0	0	0.29018	1	0.38839	1	0.98214
1	0.36607	0	0.75	1	0.99107	1	1
1	0	0	0	1	0.01339	1	0.05357
1	0.00897	0	0	1	0.00897	1	0
1	0.0045	0	0.1982	1	0.26126	1	0.36937
1	0.11712	0	0.00901	1	0.03153	1	0.59459
1	0.08559	0	0.06306	1	0.33333	1	0.76577
1	0	0	0.21267	1	0.31222	1	0.84615
1	0.0181	0	0.00905	1	0.04977	1	0
1	0.00455	0	0	1	0	1	0.05909
1	0.00455	0	0.40909	1	0.56364	1	0.64545
1	0.00455	0	0.26818	1	0.33182	1	0.72727
1	0.17273	0	0.00909	1	0.02273	1	0.47273
1	0.03653	0	0.05936	1	0.21461	1	0.51142
1	0.00913	0	0	1	0	1	0.08219
1	0.01826	0	0.09132	1	0.21918	1	0.39269
1	0	0	0.23853	1	0.52294	1	0.85321
1	0.41743	0	0.50917	1	0.77982	1	1
1	0.00459	0	0	1	0	1	0.05046
1	0.04128	0	0.56881	1	0.61009	1	0.75229
1	0	0	0.35321	1	0.71101	1	0.65138
1	0.01376	0	0.15138	1	0.24771	1	0.50459
1	0.05505	0	0.15138	1	0.27523	1	0.47248
1	0	0	0.07373	1	0.00922	1	0.02304
1	0	0	0	1	0	1	0
1	0.06481	0	0.00926	1	0.27315	1	0.55556
1	0.04167	0	0.7037	1	0.81019	1	0.81481
1	0.06512	0	0.30233	1	0.44186	1	0.7907
1	0.66977	0	0.71163	1	0.56279	1	1
1	0.03721	0	0.02326	1	0.0093	1	0.00465
1	0.19535	0	0.73953	1	0.7907	1	0.97209
1	0	0	0	1	0	1	0
1	0	0	0.43925	1	0.75234	1	0.66355
1	0.00467	0	0	1	0	1	0
1	0.3271	0	0.64953	1	0.63551	1	1
1	0.78972	0	0.97196	1	0.99533	1	1
1	0	0	0.47887	1	0.73709	1	0.62441
1	0.08451	0	0.10329	1	0.10329	1	0.83568
1	0	0	0.19718	1	0.13615	1	0.71831
1	0.3066	0	0.82075	1	0.81604	1	0.98113
1	0	0	0.01887	1	0.14623	1	0.4434
1	0	0	0.35849	1	0.50943	1	0.57547
1	0.18483	0	0.36967	1	0.17062	1	0.85308
0.75	0	0	0.109	1	0.05213	1	0.18483
0.75	0.30806	0	0.77251	1	0.90995	1	1
0.66667	0.10476	0	0.2	1	0.12857	1	0.04286
0.5	0	0	0.15714	1	0.28095	1	0.87143
0.5	0.01429	0	0.00952	1	0.07143	1	0.10476
0.5	0.02871	0	0.21053	1	0.43541	1	0.64115
0.5	0	0	0	1	0	1	0.00478
0.5	0.1256	0	0.23671	1	0.27536	1	0.23188
0.5	0	0	0.00966	1	0	1	0
0.5	0.01449	0	0.00966	1	0.05314	1	0.11594
0.5	0	0	0.16505	1	0.73786	1	0.98544
0.5	0	0	0	1	0	1	0
0.5	0.00488	0	0	1	0	1	0.06341
0.5	0	0	0.87805	1	0.90732	1	0.93171
0.5	0.07805	0	0.37561	1	0.59512	1	0.99024
0.5	0.02927	0	0.3122	1	0.44878	1	0.62439
0.4	0.02941	0	0.09804	1	0.0049	1	0.02941
0.33333	0.02451	0	0.18627	1	0.25	1	0.44608
0.33333	0.74384	0	0.99507	1	0.98522	1	1
0.33333	0	0	0.26108	1	0.02463	1	0.04926
0.33333	0	0	0.38119	1	0.56436	1	0.72277
0.33333	0.16337	0	0.18317	1	0.33168	1	0.34158
0.33333	0	0	0.10891	1	0.19802	1	0.71782
0.33333	0.00495	0	0.0198	1	0.13366	1	0.04455
0.33333	0	0	0	1	0	1	0
0.33333	0.07	0	0.045	1	0.325	1	0.785
0.25	0.015	0	0.64	1	0.555	1	0.69
0.25	0.005	0	0.02	1	0	1	0
0	0.26	0	0.585	1	0.455	1	0.99
0	0.03015	0	0.00503	1	0.00503	1	0.12563
0	0	0	0.05025	1	0	1	0.01508
0	0	0	0.05025	1	0	1	0.01508
0	0	0	0.24747	1	0.49495	1	0.99495
0	0.20202	0	0.31818	1	0.33333	1	0.28283
0	0	0	0.12626	1	0	1	0.00505
0	0	0	0.67172	1	0.61616	1	0.94949
0	0.01515	0	0.5202	1	0.71212	1	0.59091
0	0.03535	0	0.0404	1	0.24747	1	0.51515
0	0.20707	0	0.20202	1	0.4697	1	0.79293
0	0	0	0.53807	1	0.4264	1	0.58883
0	0	0	0.04061	1	0.05076	1	0.06091
0	0	0	0	1	0	1	0.03046
0	0	0	0.03571	1	0.0051	1	0.0051
0	0	0	0	1	0.06667	1	0.15385
0	0.05128	0	0.08718	1	0.43077	1	0.75385
0	0	0	0	1	0	1	0.01546
0	0.01036	0	0.00518	1	0	1	0.10881
0	0	0	0.03627	1	0	1	0.01554
0	0.35233	0	0.46632	1	0.32124	1	0.99482
0	0	0	0.32292	1	0.78646	1	1
0	0.04167	0	0.29167	1	0.4375	1	0.59896
0	0.12565	0	0.03141	1	0.02094	1	0.53927
0	0	0	0	1	0	1	0.02618
0	0.14737	0	0.77368	1	0.83158	1	0.88947
0	0.07895	0	0.14737	1	0.54211	1	0.80526
0	0.26316	0	0.58947	1	0.41053	1	0.96842
0	0	0	0.85263	1	0.63158	1	0.74737
0	0.04233	0	0.01058	1	0.00529	1	0.17989
0	0.02128	0	0.01596	1	0.26596	1	0.13298
0	0.01596	0	0.54787	1	0.91489	1	1
0	0.3883	0	0.74468	1	0.98936	1	1
0	0.25668	0	0.61497	1	0.64706	1	0.98396
0	0	0	0.05348	1	0.00535	1	0.01604
0	0.1123	0	0.1123	1	0.41176	1	0.79144
0	0.42246	0	0.50802	1	0.7861	1	1
0	0	0	0.26344	1	0.44086	1	0.51613
0	0.32796	0	0.93011	1	1	1	1
0	0	0	0.55914	1	0.41398	1	0.60753
0	0.0973	0	0.02162	1	0.01081	1	0.18378
0	0	0	0	1	0	1	0
0	0	0	0.03243	1	0	1	0.01622
0	0.08108	0	0.65946	1	0.74595	1	0.91351
0	0.67568	0	0.68649	1	0.68649	1	1
0	0	0	0	1	0	1	0.03243
0	0.01087	0	0.28804	1	0.45652	1	0.73913
0	0.01087	0	0.60326	1	0.54348	1	0.67935
0	0.71739	0	0.99457	1	0.98913	1	1
0	0.23913	0	0.4837	1	0.21739	1	0.99457
0	0	0	0.03804	1	0.00543	1	0
0	0.04372	0	0.29508	1	0.15301	1	0.73224
0	0.00546	0	0	1	0	1	0.08197
0	0.04372	0	0.00546	1	0.00546	1	0.13661
0	0	0	0.08197	1	0.00546	1	0.01639
0	0	0	0.37158	1	0.08197	1	0.2623
0	0	0	0	1	0	1	0
0	0.21429	0	0.46154	1	0.26374	1	0.94505
0	0	0	0.25275	1	0.03846	1	0.21429
0	0.36813	0	0.93956	1	0.97253	1	0.93956
0	0.06077	0	0.20442	1	0.55249	1	0.91713
0	0	0	0	1	0	1	0.0221
0	0.07182	0	0.1547	1	0.12155	1	0.61878
0	0	0	0	1	0	1	0
0	0	0	0.35359	1	0.63536	1	0.90608
0	0	0	0	1	0	1	0.02762
0	0.03333	0	0.01111	1	0.08889	1	0.01667
0	0.32222	0	0.77222	1	0.87222	1	1
0	0.34444	0	0.70556	1	0.93889	1	1
0	0	0	0	1	0	1	0
0	0.06111	0	0.80556	1	0.83889	1	0.80556
0	0.01117	0	0.55307	1	0.67039	1	0.78771
0	0	0	0.26816	1	0.43575	1	0.98324
0	0.01117	0	0.00559	1	0	1	0.00559
0	0.1676	0	0.23464	1	0.30726	1	0.2514
0	0.08939	0	0.17318	1	0.13408	1	0.16201
0	0.71508	0	0.72067	1	0.69832	1	1
0	0.68539	0	0.60674	1	0.7191	1	1
0	0	0	0	1	0.02247	1	0.7809
0	0	0	0	1	0.02247	1	0.02247
0	0	0	0.01695	1	0	1	0
0	0.0113	0	0.0791	1	0.18079	1	0.22599
0	0.47159	0	0.44886	1	0.82386	1	1
0	0.00568	0	0.28409	1	0.42614	1	0.59659
0	0	0	0	1	0	1	0.04571
0	0.70857	0	0.99429	1	0.98286	1	1
0	0	0	0	1	0	1	0.03448
0	0	0	0.00575	1	0.00575	1	0
0	0.0289	0	0.00578	1	0.00578	1	0.16185
0	0	0	0	1	0	1	0.06358
0	0	0	0	1	0	1	0
0	0.01744	0	0.04651	1	0.00581	1	0.01163
0	0.00581	0	0	1	0	1	0.06395
0	0.10465	0	0.06395	1	0.40116	1	0.17442
0	0	0	0.23392	1	0.02924	1	0.03509
0	0	0	0	1	0	1	0.00585
0	0	0	0	1	0	1	0
0	0.41176	0	0.95882	1	1	1	1
0	0	0	0	1	0.00588	1	0.00588
0	0.24118	0	0.75294	1	0.84706	1	1
0	0	0	0.32353	1	0.05882	1	0.07647
0	0.1	0	0.25294	1	0.05882	1	0.04118
0	0	0	0.16471	1	0.02353	1	0.04706
0	0.02959	0	0.36686	1	0.22485	1	0.81657
0	0.00595	0	0.16071	1	0.16667	1	0.19048
0	0	0	0.19048	1	0.47619	1	0.96429
0	0.11976	0	0.01796	1	0.01198	1	0.20958
0	0.46108	0	0.5988	1	0.87425	1	1
0	0.04192	0	0.02994	1	0.29341	1	0.61677
0	0.61677	0	0.71856	1	0.79042	1	1
0	0	0	0	1	0	1	0.03614
0	0.01205	0	0.00602	1	0.03614	1	0.09036
0	0.01807	0	0.0241	1	0.1506	1	0.04819
0	0.00602	0	0	1	0	1	0.12048
0	0.00602	0	0.01807	1	0.00602	1	0
0	0	0	0.04819	1	0.10241	1	0.1747
0	0	0	0.00606	1	0	1	0.17576
0	0.01212	0	0.6	1	0.90303	1	1
0	0.01212	0	0.00606	1	0	1	0.10909
0	0.07273	0	0.10303	1	0.13939	1	0.09091
0	0.0122	0	0	1	0.03659	1	0
0	0.03049	0	0.47561	1	0.58537	1	0.65244
0	0.05488	0	0.02439	1	0.15854	1	0.56707
0	0.10429	0	0.0184	1	0.01227	1	0.20859
0	0	0	0.17791	1	0.06135	1	0.44172
0	0.23926	0	0.34356	1	0.20245	1	0.15337
0	0.0184	0	0.56442	1	0.5092	1	0.99387
0	0.17284	0	0.79012	1	0.83333	1	0.88889
0	0	0	0	1	0	1	0.01852
0	0.11111	0	0.24074	1	0.11111	1	0.09877
0	0	0	0	1	0	1	0
0	0.10494	0	0.01852	1	0.01235	1	0.21605
0	0.30247	0	0.82099	1	0.91358	1	1
0	0	0	0.13665	1	0.14907	1	0.57143
0	0.08696	0	0.01242	1	0.26708	1	0.7205
0	0.00621	0	0	1	0	1	0.10559
0	0.05	0	0.2125	1	0.56875	1	0.825
0	0	0	0.26875	1	0.01875	1	0.0375
0	0.37736	0	0.52201	1	0.89308	1	1
0	0.11321	0	0.47799	1	0.36478	1	0.98113
0	0.49057	0	0.98742	1	1	1	1
0	0.08861	0	0.02532	1	0.01266	1	0.21519
0	0.02532	0	0.40506	1	0.6962	1	0.99367
0	0	0	0	1	0	1	0.02532
0	0.02548	0	0.01274	1	0.03822	1	0
0	0.19108	0	0.26752	1	0.59873	1	0.78344
0	0.01274	0	0.03185	1	0.10191	1	0.03822
0	0	0	0.01274	1	0	1	0
0	0	0	0	1	0	1	0.05732
0	0.50955	0	0.59236	1	0.80892	1	1
0	0	0	0.1859	1	0.32692	1	0.53846
0	0.1871	0	0.32258	1	0.54194	1	0.72258
0	0.01935	0	0	1	0.0129	1	0.01935
0	0.01935	0	0	1	0.0129	1	0.01935
0	0	0	0	1	0	1	0
0	0.11613	0	0.87742	1	0.90323	1	0.90968
0	0.52903	0	0.74839	1	0.63226	1	1
0	0.02581	0	0	1	0.06452	1	0
0	0.08442	0	0.26623	1	0.2013	1	0.51299
0	0.01299	0	0.55195	1	0.70779	1	0.79221
0	0.05844	0	0.01948	1	0.07792	1	0
0	0.01948	0	0	1	0.01299	1	0.02597
0	0.01299	0	0.00649	1	0	1	0.12987
0	0	0	0	1	0	1	0
0	0	0	0.14935	1	0.01299	1	0
0	0	0	0	1	0	1	0
0	0.02614	0	0	1	0	1	0
0	0	0	0	1	0	1	0.00654
0	0	0	0.13072	1	0.01307	1	0.01961
0	0	0.85052	0.15686	0.98969	0.18301	1	0.42484
0.69582	0.65359	0.9924	0.66013	0.98859	0.7451	1	1
0.42609	0.01307	0.89565	0.01961	0.98841	0.01307	1	0.03268
0.75701	0.13072	0.99533	0.11111	0.98598	0.33333	1	0.83007
0.77103	0.13816	0.97664	0.78947	0.98598	0.82237	1	0.90789
0.34375	0	0.53125	0.36842	0.98438	0.04605	1	0.09868
0.12195	0.01316	0.82927	0.28947	0.97561	0.46053	1	0.63816
0.02041	0	0.38095	0	0.97279	0	1	0
0.44022	0.19737	0.87908	0.85526	0.97011	0.94079	1	1
0.06897	0.01316	0.31034	0.14474	0.96552	0.29605	1	0.73684
0.4	0.10526	0.58182	0.01974	0.96364	0.01316	1	0.23026
0	0.01974	0.25926	0	0.96296	0.01316	1	0.01974
0	0.07237	0.2	0.01974	0.95	0.01316	1	0.21053
0	0.02632	0.76923	0.01974	0.94872	0.13158	1	0.14474
0	0.02632	0.94737	0.40789	0.94737	0.98684	1	1
0.26316	0.13158	0.26316	0.50658	0.94737	0.88816	1	1
0.08333	0.00658	1	0.51316	0.94444	0.80921	1	0.84868
0	0	0.52941	0.39474	0.94118	0.72368	1	0.61842
0.72727	0.07947	0.9697	0.17881	0.93939	0.1457	1	0.69536
0	0.2053	0.96774	0.25166	0.93548	0.5298	1	0.76821
0.32258	0	0.58065	0	0.93548	0	1	0
0	0	0.59406	0	0.93069	0	1	0
0.60714	0.31126	1	0.50331	0.92857	0.88079	1	1
0.5	0	0.92857	0	0.92857	0	1	0
0	0	0.975	0.00667	0.925	0	1	0
0	0.10667	0.92308	0.32	0.92308	0.46667	1	1
0.21538	0.44667	0.72308	0.62667	0.92308	0.96667	1	1
0.2446	0.00671	0.77698	0.22819	0.92086	0.49664	1	0.69799
0.33511	0.05369	0.75	0.65101	0.92021	0.74497	1	0.84564
0.38222	0.08725	0.62222	0.52349	0.92	0.6443	1	0.89262
0.24324	0.45638	0.89189	0.18121	0.91892	0.48993	1	0.34899
0	0	0.97959	0	0.91837	0.10067	1	0.5302
0	0	1	0.31757	0.91667	0.5	1	0.99324
0.24167	0.06757	0.625	0.17568	0.91667	0.56081	1	0.95946
0.41667	0.07432	0.16667	0.47297	0.91667	0.7027	1	0.9527
0.34286	0	0.85714	0.22297	0.91429	0.09459	1	0.27703
0.09091	0.02027	0.18182	0.12838	0.90909	0.03378	1	0.08108
0	0.02027	0.43042	0.44595	0.90291	0.68243	1	0.84459
0.17755	0.62162	0.79634	0.35811	0.90078	0.72973	1	1
0	0.03378	0.4	0.18919	0.9	0.30405	1	0.45946
0.36792	0.31757	0.70755	0.55405	0.89623	0.64865	1	0.71622
0.07463	0.05442	0.83582	0.06803	0.89552	0.29252	1	0.5034
0	0.0068	1	0.4898	0.88889	0.67347	1	1
0.55556	0	0.88889	0.22449	0.88889	0.53741	1	0.38095
0.22222	0	0.55556	0.0274	0.88889	0	1	0.0137
0	0.02055	0.5	0	0.88889	0	1	0
0	0.0274	0.22222	0	0.88889	0	1	0
0	0	0.22222	0.0411	0.88889	0	1	0
0.44444	0.23288	0.11111	0.5411	0.88889	0.89041	1	1
0.22222	0	0	0.10274	0.88889	0.09589	1	0.73288
0.2562	0	0.85124	0	0.8843	0	1	0
0.42056	0.17241	0.68224	0.02759	0.88318	0.03448	1	0.25517
0.82353	0.04828	1	0.17931	0.88235	0.02759	1	0.51034
0.05882	0.01379	1	0.34483	0.88235	0.42759	1	0.45517
0.64706	0.28472	0.82353	0.36111	0.88235	0.20139	1	0.11111
0.76471	0	0.64706	0	0.88235	0	1	0
0.26633	0.28472	0.66834	0.78472	0.8794	0.90278	1	1
0.21951	0	0.39024	0.19444	0.87805	0.59722	1	0.47917
0.13274	0	0.70354	0	0.87611	0	1	0
0.625	0.59441	1	0.29371	0.875	0.44755	1	0.39161
0.625	0.01399	1	0.00699	0.875	0.03497	1	0.07692
0.375	0.06993	1	0.39161	0.875	0.54545	1	0.78322
0.5	0.23776	0.75	0.26573	0.875	0.41958	1	0.33566
0.625	0.28169	0.625	0.3662	0.875	0.21127	1	0.11268
0.29167	0.03521	0.45833	0.02817	0.875	0.37324	1	0.20423
0	0	0.375	0.83803	0.875	0.76056	1	0.88732
0.5	0	0.125	0.28169	0.875	0.02113	1	0.04225
0.2987	0.30282	0.92208	0.07042	0.87013	0.04225	1	0.32394
0.6	0.03521	0.53333	0.02817	0.86667	0.3662	1	0.56338
0	0.01408	0.31818	0	0.86364	0.02817	1	0
0.1831	0.00709	0.4507	0.29078	0.85915	0.28369	1	0.29078
0.42857	0	1	0.42553	0.85714	0.39007	1	0.75887
0.85714	0.01418	0.71429	0.60284	0.85714	0.52482	1	0.70922
0	0.05674	0.28571	0.0922	0.85714	0	1	0.55319
0.71429	0.65248	0	0.46809	0.85714	0.32624	1	0.98582
0.71429	0.02857	0	0.55714	0.85714	0.98571	1	1
0.28571	0.05714	0	0.25	0.85714	0.53571	1	0.98571
0.30769	0	0.30769	0	0.84615	0	1	0
1	0	1	0	0.83333	0	1	0.01429
0.16667	0.00719	1	0.45324	0.83333	0.58993	1	0.77698
0	0.00719	1	0.36691	0.83333	0.97122	1	1
0	0	1	0.00719	0.83333	0	1	0.02158
0	0.01439	1	0.00719	0.83333	0	1	0.15827
0	0.30935	0.90741	0.74101	0.83333	0.51799	1	1
0.66667	0.07246	0.66667	0.01449	0.83333	0.01449	1	0.22464
0.66667	0	0.66667	0.30435	0.83333	0.5	1	0.65942
0.16667	0.13043	0.66667	0.04348	0.83333	0.41304	1	0.07246
0	0.26812	0.66667	0.83333	0.83333	0.91304	1	1
0	0.09489	0.5	0.27737	0.83333	0.13869	1	0.11679
0.55556	0.21168	0.44444	0.24818	0.83333	0.67153	1	0.94161
0.83333	0	0.33333	0	0.83333	0	1	0
0	0.06569	0.33333	0.08029	0.83333	0.0146	1	0.0292
0	0	0.16667	0	0.83333	0	1	0
0	0.21168	0.16667	0.07299	0.83333	0.0438	1	0.33577
0.28846	0.13139	0.93269	0.17518	0.82692	0.13869	1	0.74453
0.18667	0	0.37333	0	0.82667	0	1	0.23358
0	0	0.46304	0.47059	0.8249	0.71324	1	1
0	0.00735	0.30303	0	0.82323	0	1	0.125
0	0.23529	0.58974	0.91176	0.82051	0.96324	1	1
0.54545	0.26471	0.63636	0.83824	0.81818	0.88971	1	1
0	0.16296	0	0.06667	0.81818	0.04444	1	0.32593
0.6	0.76296	0.84286	0.94815	0.81429	0.98519	1	1
0.35238	0	0.49524	0.00741	0.80952	0	1	0
0.2	0	1	0.3037	0.8	0.8	1	1
0	0.28889	1	0.07407	0.8	0.04444	1	0.34074
0	0.73333	0.9	0.97778	0.8	0.97778	1	1
1	0.23704	0.8	0.68148	0.8	0.78519	1	0.86667
0.9	0	0.8	0.28889	0.8	0.56296	1	0.45185
0.9	0.08955	0.8	0.18657	0.8	0.05224	1	0.06716
0.8	0	0.8	0	0.8	0	1	0
0.8	0.01504	0.8	0	0.8	0	1	0
0.8	0.01504	0.8	0.18045	0.8	0.1203	1	0
1	0	0.6	0.31818	0.8	0.05303	1	0.08333
0	0	0.6	0.13636	0.8	0.34848	1	0.81818
0	0.12879	0.6	0.02273	0.8	0.01515	1	0.26515
1	0	0.4	0.00758	0.8	0	1	0
0	0	0.4	0.1145	0.8	0.50382	1	0.98473
0	0.01527	0.4	0.01527	0.8	0	1	0
0	0	0.4	0.0229	0.8	0.00763	1	0
0	0.34351	0.4	0.91603	0.8	0.89313	1	1
0	0.16794	0.4	0.00763	0.8	0	1	0.26718
0.9	0.28462	0.3	0.07692	0.8	0.04615	1	0.32308
0.8	0.02308	0.2	0.01538	0.8	0	1	0.3
0.6	0	0.2	0.5	0.8	0.06923	1	0.15385
0.6	0	0	0	0.8	0	1	0
0.6	0.1	0	0.83846	0.8	0.90769	1	0.92308
0.4	0.19231	0	0.24615	0.8	0.02308	1	0.73846
0.4	0	0	0.23846	0.8	0.5	1	0.3
0.4	0.04615	0	0.17692	0.8	0.00769	1	0.03846
0.4	0.06202	0	0.06977	0.8	0.32558	1	0.13178
0.4	0	0	0.11628	0.8	0.12403	1	0.13178
0.4	0.0155	0	0.37984	0.8	0.96899	1	1
0.0303	0	0.9697	0.39535	0.78788	0.06977	1	0.09302
0.39394	0	0.42424	0	0.78788	0	1	0
0.28571	0.00781	0.57143	0	0.78571	0.14844	1	0.10938
0	0.21094	0.73913	0.29688	0.78261	0.48438	1	1
0.15625	0.29921	0.96875	0.16535	0.78125	0.10236	1	0.07874
0.44444	0.28346	0.88889	0.07874	0.77778	0.04724	1	0.32283
0.11111	0	0.85185	0.01575	0.77778	0	1	0
0	0.33071	0.22222	0.82677	0.77778	0.92126	1	1
0.16	0	0.31	0	0.77	0	1	0.02381
0	0.48413	0.46154	0.3254	0.76923	0.68254	1	1
0	0	0	0.42063	0.76923	0.07143	1	0.0873
0.48276	0.07937	0.2069	0.10317	0.75862	0.1746	1	0.10317
0.48276	0	0.2069	0.50794	0.75862	0.94444	1	0.99206
0.48276	0	0.2069	0.2	0.75862	0.008	1	0.056
0.05405	0.088	0.94595	0.104	0.75676	0.024	1	0.528
0.28571	0.008	0.26531	0.232	0.7551	0.368	1	0.656
0.66667	0.184	0.65079	0	0.75397	0.12	1	0
0.75	0	1	0	0.75	0	1	0
0.75	0.096	1	0.264	0.75	0.168	1	0.992
0	0.00806	1	0.01613	0.75	0.29839	1	0.6129
0	0	1	0	0.75	0.01613	1	0.02419
1	0.05645	0.75	0.02419	0.75	0.31452	1	0.21774
1	0	0.75	0.08871	0.75	0.04839	1	0.03226
1	0	0.75	0.10484	0.75	0.74194	1	0.85484
1	0	0.75	0	0.75	0	1	0
0.75	0.41935	0.75	0.62903	0.75	0.97581	1	1
0.25	0	0.75	0.05691	0.75	0.13008	1	0.69919
0	0	0.75	0.21951	0.75	0.39837	1	0.55285
0	0.02439	0.75	0.01626	0.75	0.03252	1	0.10569
0	0	0.75	0.14634	0.75	0.11382	1	0.30894
0.75	0.39344	0.625	0.51639	0.75	0.86885	1	1
0.25	0	0.5	0	0.75	0	1	0.0082
0	0.07377	0.5	0.38525	0.75	0.47541	1	0.5082
0	0.02459	0.5	0.41803	0.75	0.54918	1	1
0	0	0.5	0.47541	0.75	0.86885	1	1
1	0	0.375	0.56198	0.75	0.57025	1	0.82645
1	0	0.25	0.00826	0.75	0	1	0
1	0	0.25	0	0.75	0	1	0
0.75	0.05785	0.25	0.16529	0.75	0	1	0.01653
0.75	0	0.25	0.04959	0.75	0.02479	1	0.00826
0.5	0.17355	0.25	0.1405	0.75	0.52066	1	0.34711
0.25	0.025	0.25	0.21667	0.75	0.475	1	0.80833
0	0.08333	0.25	0.03333	0.75	0.38333	1	0.14167
0.375	0	0.125	0	0.75	0	1	0.1
1	0.01667	0	0	0.75	0	1	0.16667
1	0	0	0	0.75	0.01667	1	0.025
1	0	0	0	0.75	0.01681	1	0.02521
0.75	0	0	0	0.75	0.01681	1	0.02521
0.25	0.17647	0	0.21849	0.75	0.61345	1	0.89916
0	0.00847	0	0	0.75	0.05932	1	0.00847
0	0.02542	0	0	0.75	0	1	0.20339
0	0	0	0	0.75	0	1	0
0.08696	0.00847	1	0	0.73913	0.13559	1	0.14407
0.02041	0.21186	0.18367	0.47458	0.73469	0.88983	1	1
0	0.40678	0.675	0.15254	0.725	0.55085	1	0.38136
0.55556	0.06838	0.11111	0.65812	0.72222	0.71795	1	0.94872
0	0	0.8	0	0.72	0	1	0
0.85714	0	0.85714	0.01709	0.71429	0	1	0
0.46429	0.47009	0.60714	0.16239	0.71429	0.52991	1	1
1	0	0.28571	0	0.71429	0	1	0
0	0.26724	0.8	0.62931	0.71111	1	1	1
0.56604	0.07759	0.46541	0.14655	0.71069	0.15517	1	0.13793
0.2	0	0.6	0	0.7	0	1	0
0.5625	0	0.25	0	0.6875	0	1	0
0.125	0	0.15625	0.43103	0.6875	0.44828	1	0.93966
0.26316	0.38793	1	0.22414	0.68421	0.5	1	0.32759
0.85526	0	0.78947	0	0.68421	0	1	0
0.57895	0.32759	0.26316	0.4569	0.68421	0.56034	1	0.62069
0.54545	0	0.27273	0.07759	0.68182	0.2931	1	0.32759
0	0.03448	0.08	0.38793	0.68	0.24138	1	0.11207
0.39286	0	0.35714	0.06034	0.67857	0.03448	1	0.03448
1	0	1	0.37931	0.66667	0.48276	1	0.68103
1	0	1	0.05172	0.66667	0.05172	1	0.05172
1	0	1	0.56034	0.66667	0.59483	1	0.81034
1	0	1	0.21739	0.66667	0.06087	1	0.10435
0.66667	0.73043	1	0.96522	0.66667	1	1	1
0	0.30435	1	0.86087	0.66667	0.67826	1	0.78261
0	0	1	0.0087	0.66667	0.23478	1	0.09565
0	0	1	0	0.66667	0	1	0
0	0.44737	1	0.97368	0.66667	1	1	1
0	0	1	0	0.66667	0.07018	1	0.03509
0	0	1	0.4386	0.66667	0.59649	1	0.86842
0	0.00877	1	0	0.66667	0	1	0
0	0.0177	1	0.00885	0.66667	0	1	0.19469
0	0	1	0	0.66667	0	1	0
0	0.26549	1	0.64602	0.66667	0.38938	1	0.9823
0	0.02655	1	0	0.66667	0	1	0
1	0	0.83333	0	0.66667	0	1	0.02655
1	0.00893	0.83333	0.16964	0.66667	0.4375	1	0.71429
1	0.65179	0.83333	0.73214	0.66667	0.50893	1	1
1	0.41071	0.66667	0.41964	0.66667	0.61607	1	1
1	0.32143	0.66667	0.08036	0.66667	0.05357	1	0.33929
1	0	0.66667	0	0.66667	0	1	0.08036
1	0	0.66667	0.52679	0.66667	0.92857	1	1
1	0.26786	0.66667	0.71429	0.66667	0.45536	1	1
1	0.3125	0.66667	0.42857	0.66667	0.57143	1	0.60714
1	0.38739	0.66667	0.43243	0.66667	0.71171	1	0.3964
1	0.15315	0.66667	0.90991	0.66667	0.92793	1	0.96396
0.66667	0	0.66667	0.18919	0.66667	0.03604	1	0.53153
0	0	0.66667	0.05405	0.66667	0	1	0.04505
0	0.00901	0.66667	0	0.66667	0	1	0.13514
0	0.01802	0.66667	0.02703	0.66667	0	1	0.02703
0	0	0.66667	0.7027	0.66667	0.98198	1	1
0	0	0.66667	0.37838	0.66667	0.31532	1	0.54054
0	0.01802	0.66667	0.04505	0.66667	0.09009	1	0
1	0	0.5	0.14545	0.66667	0.18182	1	0.19091
0.5	0.29091	0.5	0.94545	0.66667	0.95455	1	1
0.33333	0	0.5	0.45455	0.66667	0.57273	1	0.83636
1	0.08182	0.33333	0.00909	0.66667	0.00909	1	0.15455
1	0.1	0.33333	0.35455	0.66667	0.5	1	0.72727
1	0	0.33333	0.43636	0.66667	0.54545	1	0.78182
0.33333	0.03636	0.33333	0.2	0.66667	0.00909	1	0.10909
0.33333	0	0.33333	0.00909	0.66667	0.13636	1	0.04545
0	0.05455	0.33333	0.00909	0.66667	0.01818	1	0.26364
0	0.11818	0.33333	0.10909	0.66667	0.00909	1	0.63636
0	0.1	0.33333	0.17273	0.66667	0.30909	1	0.36364
0	0.0367	0.33333	0	0.66667	0	1	0
0	0	0.33333	0.15596	0.66667	0.23853	1	0.91743
0	0.07339	0.33333	0.08257	0.66667	0.2844	1	0.20183
0	0.08257	0.33333	0.3578	0.66667	0.44954	1	0.43119
0	0.20183	0.33333	0.22936	0.66667	0.44037	1	1
0	0.20183	0.33333	0.70642	0.66667	0.87156	1	0.97248
0	0	0.33333	0	0.66667	0	1	0
0	0	0.33333	0.5	0.66667	0.05556	1	0.12037
0	0	0.33333	0	0.66667	0	1	0
0.41667	0	0.25	0.50926	0.66667	0.36111	1	0.56481
1	0.02778	0.16667	0.65741	0.66667	0.73148	1	0.89815
0.52381	0.28704	0.14286	0.66667	0.66667	0.83333	1	0.9537
1	0.16667	0	0.08333	0.66667	0.05556	1	0.35185
0.66667	0	0	0	0.66667	0.00926	1	0.02778
0.5	0	0	0	0.66667	0.24074	1	0.01852
0.33333	0	0	0.57009	0.66667	0.96262	1	1
0.33333	0.24299	0	0.05607	0.66667	0.05607	1	0.3271
0.33333	0.01869	0	0	0.66667	0.26168	1	0.56075
0.33333	0.06542	0	0	0.66667	0.02804	1	0.14019
0.33333	0	0	0.58879	0.66667	0.75701	1	1
0.33333	0	0	0	0.66667	0	1	0.09346
0	0	0	0.15888	0.66667	0.65421	1	1
0	0.03774	0	0	0.66667	0	1	0
0	0	0	0	0.66667	0	1	0
0	0.29245	0	0.22642	0.66667	0.66038	1	0.91509
0	0.03774	0	0.37736	0.66667	0.46226	1	0.4717
0	0.12264	0	0.50943	0.66667	0.26415	1	0.95283
0	0	0	0	0.66667	0	1	0
0	0	0	0	0.66667	0.11429	1	0.2
0	0	0	0	0.66667	0	1	0.00952
0	0	0	0	0.66667	0	1	0
0	0	0	0.22857	0.66667	0.69524	1	0.8
0.125	0	0.15625	0.13333	0.65625	0.1619	1	0.18095
0.2069	0	0.31034	0.09524	0.65517	0	1	0.01905
0.13043	0	0.26087	0.61905	0.65217	0.68571	1	1
0.27027	0.00952	0.94595	0.04762	0.64865	0.00952	1	0.10476
0.47458	0	0.75424	0.58095	0.64407	0.95238	1	1
0.1194	0	0.25373	0.0381	0.64179	0	1	0
0	0.18269	0.88	0.97115	0.64	1	1	1
0.09091	0.01923	0.36364	0.06731	0.63636	0.06731	1	0
0.09091	0	0.18182	0.1068	0.63636	0	1	0
1	0	0.75	0.48544	0.625	0.09709	1	0.09709
1	0.18447	0.75	0.68932	0.625	0.54369	1	0.99029
0	0.0098	0.75	0	0.625	0.10784	1	0.35294
1	0.04902	0.625	0	0.625	0	1	0
1	0	0.375	0.0198	0.625	0.0099	1	0
0.5	0	0	0	0.625	0	1	0
1	0	1	0.19802	0.6	0.41584	1	0.65347
1	0	0.8	0.0297	0.6	0.08911	1	0.28713
0.2	0	0.8	0	0.6	0.0198	1	0.0099
0	0	0.8	0	0.6	0	1	0.0198
1	0.06931	0.6	0.05941	0.6	0.19802	1	0.25743
0	0.03	0.6	0	0.6	0	1	0
0.7	0	0.5	0	0.6	0.01	1	0.02
1	0.39	0.4	0.37	0.6	0.32	1	0.24
1	0	0.4	0.6	0.6	0.96	1	1
0.8	0.03	0.4	0	0.6	0	1	0.02
0.8	0.32	0.4	0.51	0.6	0.22	1	0.1
0.8	0.23	0.4	0.12	0.6	0.35	1	0.4
0.6	0	0.4	0	0.6	0	1	0
0.6	0.13	0.4	0.06	0.6	0.07	1	0.61
0.2	0.0404	0.4	0.54545	0.6	1	1	1
0.4	0	0.2	0.0101	0.6	0	1	0.0101
0.2	0.0202	0.2	0.0202	0.6	0.11111	1	0.17172
0.6	0	0	0.0101	0.6	0	1	0.0202
0.6	0	0	0	0.6	0.02041	1	0.0102
0.4	0.06122	0	0	0.6	0	1	0
0	0	0	0.0102	0.6	0.28571	1	0.06122
0	0.2551	0	0.37755	0.6	0.86735	1	1
0	0.01031	0.03704	0	0.59259	0	1	0.17526
0.27451	0.09278	0.88235	0.39175	0.58824	0.60825	1	0.81443
0.58824	0	0.64706	0	0.58824	0	1	0
0.73077	0.18557	0.19231	0.90722	0.57692	1	1	1
0.85714	0.03093	1	0.17526	0.57143	0.40206	1	0.48454
1	0	0.85714	0.02062	0.57143	0.45361	1	0.94845
1	0.37113	0.85714	0.20619	0.57143	0.5567	1	0.23711
0	0.14433	0.85714	0.17526	0.57143	0.51546	1	0.20619
0	0.13542	0.71429	0.63542	0.57143	0.69792	1	0.875
0.71429	0	0.57143	0	0.57143	0	1	0
0.33333	0.02083	0.47619	0.36458	0.57143	0.51042	1	1
0.28571	0.13542	0.28571	0	0.57143	0.36458	1	0.66667
0.42857	0.5	0.14286	0.26042	0.57143	0.54167	1	0.26042
0.42857	0	0	0	0.57143	0.03125	1	0.0625
0.66667	0.63542	0.55556	0.58333	0.55556	0.88542	1	1
0.48214	0.08333	0.58929	0.90625	0.55357	0.98958	1	1
0.45161	0.5	0.12903	0.26042	0.54839	0.54167	1	0.26042
0.60606	0.02083	0.24242	0.40625	0.54545	0.67708	1	0.86458
0.36364	0.02105	0.09091	0.43158	0.54545	0.46316	1	0.48421
0.08333	0	0.79167	0.08421	0.54167	0.07368	1	0.38947
0.30973	0	0.73451	0.54737	0.53097	0.69474	1	1
0.31148	0.24211	0.85246	0.91579	0.52459	0.90526	1	1
1	0.08421	1	0.46316	0.5	0.46316	1	0.56842
1	0	1	0.08511	0.5	0.34043	1	0.07447
1	0.2234	1	0.62766	0.5	0.71277	1	0.85106
1	0.04255	1	0.01064	0.5	0.05319	1	0.03191
1	0	1	0	0.5	0	1	0
1	0	1	0.10638	0.5	0.11702	1	0.34043
1	0	1	0.30851	0.5	0.2766	1	0.06383
1	0.10638	1	0.34043	0.5	0.46809	1	1
1	0	1	0	0.5	0	1	0
0.5	0	1	0.62766	0.5	0.67021	1	0.97872
0.5	0.05319	1	0.68085	0.5	0.64894	1	0.84043
0.5	0	1	0.19149	0.5	0.04255	1	0.06383
0.5	0	1	0	0.5	0.2234	1	0.01064
0.5	0.02128	1	0.1383	0.5	0.39362	1	0.09574
0.5	0.19355	1	0.51613	0.5	0.91398	1	1
0.5	0.35484	1	0.05376	0.5	0.06452	1	0.3871
0.5	0.03226	1	0	0.5	0	1	0
0	0.02151	1	0.16129	0.5	0.3871	1	0.13978
0	0	1	0.05376	0.5	0.34409	1	0.05376
0	0	1	0.8172	0.5	0.97849	1	1
0	0	1	0	0.5	0.01075	1	0.03226
0	0.42391	1	0.20652	0.5	0.54348	1	0.5
0	0.61957	1	1	0.5	1	1	1
0	0	1	0	0.5	0.01087	1	0
1	0.27174	0.75	0.26087	0.5	0.61957	1	0.91304
0	0	0.75	0	0.5	0	1	0
0.91667	0.31522	0.70833	0.53261	0.5	0.15217	1	0.07609
0.2	0.05435	0.7	0.02174	0.5	0.27174	1	0.01087
0.66667	0	0.66667	0	0.5	0	1	0.06522
1	0	0.5	0.43478	0.5	0.46739	1	0.70652
1	0.25	0.5	0.82609	0.5	0.82609	1	1
1	0	0.5	0	0.5	0.01099	1	0.14286
1	0	0.5	0.42857	0.5	0.50549	1	0.85714
1	0	0.5	0	0.5	0	1	0.02198
1	0.01099	0.5	0.10989	0.5	0.36264	1	0.08791
1	0.01099	0.5	0.73626	0.5	0.71429	1	1
1	0.26374	0.5	0.82418	0.5	0.89011	1	1
1	0.14286	0.5	0.16484	0.5	0.73626	1	0.95604
1	0	0.5	0.63736	0.5	0.18681	1	0.17582
1	0	0.5	0.73626	0.5	0.59341	1	1
1	0	0.5	0.67778	0.5	0.17778	1	0.45556
1	0.1	0.5	0.01111	0.5	0.01111	1	0.11111
1	0	0.5	0	0.5	0	1	0
1	0.01111	0.5	0.01111	0.5	0.24444	1	0
0.75	0.08989	0.5	0.52809	0.5	1	1	1
0.75	0.21348	0.5	0.48315	0.5	0.11236	1	0.02247
0.75	0.01124	0.5	0.08989	0.5	0.35955	1	0.07865
0.75	0.14607	0.5	0.38202	0.5	0.93258	1	1
0.5	0	0.5	0	0.5	0	1	0
0.5	0	0.5	0	0.5	0.21348	1	0
0.5	0	0.5	0.10112	0.5	0.05618	1	0.03371
0.5	0.21348	0.5	0.26966	0.5	0.64045	1	0.21348
0.5	0	0.5	0.17045	0.5	0.05682	1	0.05682
0.5	0	0.5	0.01136	0.5	0.02273	1	0.07955
0.5	0	0.5	0.61364	0.5	0.70455	1	0.72727
0.5	0.02273	0.5	0.81818	0.5	0.875	1	0.96591
0.5	0	0.5	0.5	0.5	0.57955	1	0.93182
0.5	0.03409	0.5	0	0.5	0.07955	1	0
0.5	0.02273	0.5	0.125	0.5	0.01136	1	0.09091
0.5	0	0.5	0.71591	0.5	0.81818	1	0.875
0.5	0	0.5	0	0.5	0	1	0
0.33333	0.30682	0.5	0.55682	0.5	0.17045	1	0.09091
0.16667	0.02273	0.5	0.14773	0.5	0.42045	1	0.10227
0	0.21839	0.5	0.6092	0.5	1	1	1
0	0	0.5	0.85057	0.5	0.94253	1	0.95402
0	0.11494	0.5	0.21839	0.5	0.12644	1	0.33333
0	0	0.5	0	0.5	0.03448	1	0.06897
0	0.01149	0.5	0	0.5	0	1	0.01149
0	0	0.5	0.01149	0.5	0	1	0
0	0.35632	0.5	0.7931	0.5	0.95402	1	1
0	0.15116	0.5	0.2093	0.5	0.65116	1	0.90698
0	0	0.5	0	0.5	0	1	0
0	0.01163	0.5	0.17442	0.5	0.30233	1	0.67442
0	0	0.5	0.22093	0.5	0.09302	1	0.5814
0	0.31395	0.5	0.56977	0.5	0.13953	1	0.0814
0	0	0.5	0	0.5	0.2093	1	0
0	0.01163	0.5	0.11628	0.5	0.38372	1	0.61628
0	0	0.5	0.02326	0.5	0.02326	1	0.01163
0	0	0.5	0.02326	0.5	0.11628	1	0.15116
1	0.31395	0.33333	0.56977	0.5	0.15116	1	0.0814
0	0	0.33333	0	0.5	0.01163	1	0.02326
0.75	0	0.25	0.39535	0.5	0.03488	1	0.13953
0.75	0.31395	0.25	0.56977	0.5	0.15116	1	0.0814
0.5	0	0.25	0	0.5	0	1	0
0.25	0	0.25	0	0.5	0	1	0
0	0.03529	0.25	0	0.5	0	1	0
0	0	0.25	0	0.5	0	1	0
0.3	0.30588	0.2	0.57647	0.5	0.15294	1	0.08235
0.66667	0.52941	0.16667	0.54118	0.5	0.22353	1	0.96471
0.125	0	0.125	0.04706	0.5	0.42353	1	1
1	0	0	0.01176	0.5	0	1	0.14118
1	0.05882	0	0.28235	0.5	0.76471	1	0.92941
1	0	0	0	0.5	0	1	0
1	0	0	0	0.5	0	1	0
1	0.44706	0	0.24706	0.5	0.55294	1	0.25882
1	0	0	0.57647	0.5	0.64706	1	1
0.75	0	0	0	0.5	0	1	0
0.75	0.82143	0	0.54762	0.5	0.64286	1	1
0.75	0	0	0	0.5	0	1	0
0.5	0	0	0.66667	0.5	0.7619	1	1
0.5	0.64286	0	0.65476	0.5	0.47619	1	1
0.5	0.17857	0	0.09524	0.5	0.07143	1	0.39286
0.5	0	0	0	0.5	0	1	0
0.5	0	0	0	0.5	0.0119	1	0.04762
0.5	0.10714	0	0.45238	0.5	0.69048	1	0.91667
0.5	0.13095	0	0.30952	0.5	0.77381	1	0.95238
0.5	0.0119	0	0.13095	0.5	0.38095	1	0.4881
0.5	0.27381	0	0.34524	0.5	0.47619	1	0.52381
0.5	0	0	0	0.5	0	1	0
0.5	0.12048	0	0	0.5	0.04819	1	0.3494
0.5	0.0241	0	0.90361	0.5	0.98795	1	1
0.5	0	0	0	0.5	0	1	0
0.5	0.40964	0	0.18072	0.5	0.56627	1	0.36145
0.5	0	0	0	0.5	0	1	0
0.5	0	0	0.53012	0.5	0.95181	1	1
0.5	0	0	0.54217	0.5	0.74699	1	0.96386
0.25	0.20482	0	0.19277	0.5	0.19277	1	0.08434
0.16667	0.0241	0	0.08434	0.5	0.36145	1	0.10843
0	0.2561	0	0.45122	0.5	0.81707	1	1
0	0	0	0.76829	0.5	0.60976	1	0.68293
0	0.21951	0	0.39024	0.5	0.85366	1	1
0	0	0	0	0.5	0	1	0.12195
0	0	0	0	0.5	0.0122	1	0.03659
0	0.93902	0	0.92683	0.5	0.96341	1	1
0	0.02439	0	0	0.5	0.08537	1	0.21951
0	0	0	0	0.5	0	1	0
0	0.02439	0	0.15854	0.5	0.43902	1	0.08537
0	0	0	0.42683	0.5	0.5122	1	0.90244
0	0	0	0.03659	0.5	0.0122	1	0
0	0.10976	0	0.26829	0.5	0.46341	1	0.34146
0	0.25926	0	0.69136	0.5	0.83951	1	0.90123
0	0	0	0	0.5	0	1	0.06173
0	0.62963	0	0.34568	0.5	0.5679	1	0.34568
0	0.02469	0	0.16049	0.5	0.37037	1	0.07407
0	0.02469	0	0.02469	0.5	0	1	0
0	0.16049	0	0.14815	0.5	0.16049	1	0.14815
0	0.06173	0	1	0.5	0.88889	1	1
0	0	0	0	0.5	0	1	0.01235
0	0	0	0.49383	0.5	0.7037	1	0.96296
0	0.1358	0	0	0.5	0.33333	1	0.66667
0	0.19753	0	0.4321	0.5	0.75309	1	0.87654
0	0.2716	0	0.16049	0.5	0.39506	1	0.25926
0	0.04938	0	0.33333	0.5	0.2963	1	0.7037
0	0	0	0	0.5	0	1	0.2125
0	0.3625	0	0.4125	0.5	0.9375	1	1
0	0.075	0	0.2375	0.5	0.25	1	0.0875
0	0	0	0	0.5	0	1	0
0	0	0	0	0.5	0	1	0
0	0	0	0.3125	0.5	0.2875	1	0.675
0	0.5375	0	0.575	0.5	0.6	1	1
0	0.775	0	0.9875	0.5	0.9625	1	1
0	0.0125	0	0.8	0.5	0.85	1	0.85
0	0.5625	0	0.2875	0.5	0.75	1	1
0	0.2	0	0.0875	0.5	0.2	1	0.3625
0	0.175	0	0.475	0.5	1	1	1
0	0.2	0	0.8	0.5	0.8625	1	1
0	0.27848	0	0.03797	0.5	0.03797	1	0.36709
0	0	0	0	0.5	0	1	0
0	0	0	0.06329	0.5	0.02532	1	0.01266
0	0.76923	0	1	0.5	0.97436	1	1
0	0	0	0.15385	0.5	0.30769	1	0.5641
0	0.03846	0	0.01282	0.5	0.0641	1	0.46154
0	0.74359	0	0.98718	0.5	0.97436	1	1
0	0.07692	0	0.20513	0.5	0.57692	1	0.97436
0	0	0	0.16667	0.5	0.39744	1	0.57692
0	0.02564	0	0.10256	0.5	0.33333	1	0.05128
0	0	0	0.12821	0.5	0.66667	1	1
0	0.08974	0	0.39744	0.5	0.85897	1	1
0	0.01282	0	0	0.5	0	1	0
0	0	0	0	0.5	0.01299	1	0.01299
0	0.11688	0	0.36364	0.5	0.11688	1	0.14286
0	0	0	0	0.5	0	1	0
0.40984	0	0.77049	0	0.47541	0	1	0
0.2	0	0.6	0	0.46667	0	1	0
0.4127	0.07792	0.66667	0.20779	0.46032	0.57143	1	0.98701
0.79661	0	0.55932	0	0.45763	0	1	0.01299
0.1	0.61039	0.3	0.55844	0.45	0.87013	1	1
0.88889	0.07792	0.77778	0.20779	0.44444	0.57143	1	0.98701
0.11111	0.07792	0.66667	0.20779	0.44444	0.57143	1	0.98701
0	0.25974	0.66667	0.57143	0.44444	0.16883	1	0.09091
0	0	0.55556	0.01299	0.44444	0	1	0.18182
0.92593	0.2987	0.33333	0.8961	0.44444	1	1	1
0.77778	0	0.11111	0.25974	0.44444	0.20779	1	0.92208
0.02941	0	0.14706	0	0.44118	0.01299	1	0.01299
0.5	0	0.60417	0	0.4375	0	1	0
0.63043	0.01316	0.70652	0	0.43478	0	1	0.02632
0	0	0.85714	0	0.42857	0	1	0
0.60714	0.14474	0.66071	0.5	0.42857	1	1	1
0.92857	0	0.64286	0	0.42857	0	1	0.01316
0.14286	0	0.57143	0	0.42857	0	1	0
0.42857	0	0.42857	0	0.42857	0	1	0
0.57143	0.32	0.28571	0.24	0.42857	0.61333	1	0.98667
0.14286	0.18667	0.28571	0.08	0.42857	0.12	1	0.08
0	0.49333	0.28571	0.26667	0.42857	0.62667	1	0.32
0.14286	0	0	0	0.42857	0	1	0
0.14286	0.30667	0	0.14667	0.42857	0.42667	1	0.28
0.38235	0.05333	0.66176	0	0.42647	0	1	0.18667
0.34524	0.25333	0.7381	0.08	0.41667	0.05333	1	0.38667
0.59091	0	0.70455	0.46667	0.40909	0.68	1	0.98667
0.8	0.32	1	0.61333	0.4	0.17333	1	0.09333
0	0.02667	1	0.45333	0.4	0.17333	1	0.98667
1	0	0.9	0.05405	0.4	0	1	0
1	0	0.6	0	0.4	0	1	0
1	0.43243	0.6	1	0.4	1	1	1
0.4	0	0.6	0	0.4	0	1	0
1	0.87838	0.4	0.54054	0.4	0.51351	1	1
0.8	0	0.4	0	0.4	0	1	0
0.7	0.12162	0.4	0.37838	0.4	0.83784	1	1
0.6	0.05405	0.4	0	0.4	0.13514	1	0
0.6	0	0.4	0.32432	0.4	0.82432	1	0.81081
0.6	0.16216	0.4	0.08108	0.4	0.37838	1	0.43243
0.2	0.05479	0.4	0.94521	0.4	0.71233	1	1
0	0	0.4	0	0.4	0	1	0
0	0	0.4	0	0.4	0.0137	1	0.0137
0.6	0	0.2	0.35616	0.4	0.83562	1	1
0.4	0	0	0	0.4	0.0137	1	0
0.2	0.05479	0	0.31507	0.4	0.08219	1	0.16438
0.2	0.16438	0	0.05479	0.4	0.05479	1	0.79452
0.2	0	0	0	0.4	0	1	0
0.2	0.36986	0	0.19178	0.4	0.63014	1	0.45205
0	0.41667	0	0.04167	0.4	0.01389	1	0.44444
0.02247	0.02778	0.26966	0.13889	0.39326	0.18056	1	0.38889
0	0.19444	0.15385	0.44444	0.38462	0.84722	1	1
0.75	0	0.75	0.44444	0.375	0.125	1	0.13889
0	0	0.5625	0.40278	0.375	0.04167	1	0.04167
0	0.06944	0.375	0.29167	0.375	0.59722	1	1
0.62687	0	0.35821	0	0.35821	0	1	0.02778
0.57143	0	0	0.01389	0.35714	0.02778	1	0.02778
1	0.66667	1	0.875	0.33333	0.94444	1	1
1	0	1	0.19444	0.33333	0.34722	1	0.20833
0.66667	0	1	0.18056	0.33333	0.22222	1	0.95833
0.33333	0	1	0.22535	0.33333	0.15493	1	0.32394
0.33333	0	1	0.74648	0.33333	0.76056	1	0.90141
0.33333	0	0.66667	0	0.33333	0	1	0
0.33333	0.16901	0.66667	0	0.33333	0.08451	1	0.52113
0.33333	0.07042	0.66667	0.43662	0.33333	0.46479	1	0.73239
0.33333	0.02817	0.66667	0.07042	0.33333	0.35211	1	0.05634
0.33333	0.23944	0.66667	0.60563	0.33333	0.1831	1	0.09859
0.33333	0	0.66667	0.26761	0.33333	0.11268	1	0.16901
0.33333	0	0.66667	0.53521	0.33333	0.94366	1	1
0.33333	0	0.66667	0.07042	0.33333	0.02817	1	0.59155
0	0.57746	0.66667	0.97183	0.33333	1	1	1
0	0.71429	0.66667	1	0.33333	1	1	1
0	0.17143	0.66667	0.1	0.33333	0.27143	1	0.75714
1	0	0.33333	0.48571	0.33333	0.91429	1	1
1	0	0.33333	0.18571	0.33333	0.11429	1	0.25714
0.66667	0.54286	0.33333	0.94286	0.33333	1	1	1
0.66667	0	0.33333	0.27143	0.33333	0.22857	1	0.3
0.66667	0.34286	0.33333	0.25714	0.33333	0.64286	1	0.98571
0.66667	0.75714	0.33333	0.57143	0.33333	0.64286	1	1
0.66667	0	0.33333	0.67143	0.33333	0.97143	1	1
0.33333	0.11429	0.33333	0.22857	0.33333	0.34286	1	0.85714
0	0	0.33333	0	0.33333	0	1	0.02899
0	0	0.33333	0	0.33333	0	1	0
0.22222	0.01449	0.22222	0	0.33333	0	1	0.02899
0.5	0	0.16667	0.01449	0.33333	0.02899	1	0
1	0.01449	0	0.42029	0.33333	0.10145	1	0.72464
1	0	0	0.2029	0.33333	1	1	1
1	0	0	0	0.33333	0	1	0
0.58333	0	0	0.86957	0.33333	0.88406	1	1
0.33333	0	0	0.62319	0.33333	0.44928	1	0.7971
0.33333	0.34783	0	0.24638	0.33333	0.65217	1	0.98551
0.33333	0	0	0	0.33333	0.24638	1	0
0.33333	0.05882	0	0.25	0.33333	0.38235	1	0.51471
0.33333	0	0	0	0.33333	0	1	0
0.33333	0.23529	0	0.04412	0.33333	0.01471	1	0.44118
0.33333	0.02941	0	0.45588	0.33333	0.58824	1	1
0.33333	0.44118	0	0.22059	0.33333	0.05882	1	0.08824
0.33333	0.41176	0	0.04412	0.33333	0.01471	1	0.42647
0.33333	0	0	0.17647	0.33333	0.38235	1	0.48529
0.33333	0	0	0	0.33333	0.05882	1	0
0.33333	0	0	0.45588	0.33333	0.54412	1	0.95588
0.33333	0	0	0.33824	0.33333	0.48529	1	0.35294
0.33333	0.02941	0	0.27941	0.33333	0.26471	1	0.60294
0.22222	0.32353	0	0.72059	0.33333	0.97059	1	1
0.16667	0.10448	0	0.56716	0.33333	0.50746	1	0.80597
0.16667	0.0597	0	0.04478	0.33333	0.35821	1	0.37313
0	0.04478	0	0	0.33333	0	1	0
0	0.28358	0	0.9403	0.33333	1	1	1
0	0.02985	0	0.1791	0.33333	0.20896	1	0.62687
0	0	0	0.43284	0.33333	0.43284	1	0.91045
0	0	0	0.62687	0.33333	0.10448	1	0.1194
0	0	0	0.22388	0.33333	0.44776	1	0.08955
0	0.63636	0	0.93939	0.33333	0.93939	1	1
0	0.18182	0	0.0303	0.33333	0	1	0.15152
0	0	0	0.69697	0.33333	0.78788	1	0.98485
0	0	0	0	0.33333	0	1	0.04545
0	0.04545	0	0.12121	0.33333	0.9697	1	0.81818
0	0	0	0	0.33333	0	1	0
0	0.04545	0	0	0.33333	0.12121	1	0.27273
0	0	0	0	0.33333	0	1	0
0	0.18182	0	0.27273	0.33333	0.22727	1	0.09091
0	0.75758	0	0.25758	0.33333	0.42424	1	0.33333
0	0.33333	0	0.30303	0.33333	0.59091	1	0.74242
0	0	0	0.01515	0.33333	0.83333	1	1
0	0	0	0.24242	0.33333	0.56061	1	1
0.7	0.44615	0	0.46154	0.3	0.21538	1	1
0.16667	0	0.64583	0.01538	0.29167	0	1	0
0.71429	0	1	0	0.28571	0	1	0
0.85714	0	0.85714	0.36923	0.28571	0.13846	1	0.13846
0.28571	0.41538	0.71429	0.18462	0.28571	0.41538	1	0.33846
0	0	0.71429	0.03077	0.28571	0.01538	1	0.01538
0.28571	0.04615	0.28571	0	0.28571	0	1	0
0	0	0.14286	0.13846	0.28571	0.12308	1	0.56923
0.28571	0	0	0.67692	0.28571	0.89231	1	1
0.28571	0.30769	0	0.10769	0.28571	0.55385	1	0.2
0.14286	0.18462	0	0.87692	0.28571	1	1	1
0.14286	0.47692	0	0.33846	0.28571	0.38462	1	0.35385
0	0.15385	0	0.55385	0.28571	0.75385	1	0.84615
0	0	0	0	0.28571	0	1	0
0.09091	0	0.63636	0	0.27273	0.01538	1	0.01538
0.875	0.07692	1	0.01538	0.25	0.06154	1	0.01538
0.5	0	1	0.10769	0.25	0.13846	1	0.18462
0.25	0.26563	0.75	0.57813	0.25	0.64063	1	0.84375
0.25	0.01563	0.75	0.20313	0.25	0.39063	1	0.78125
1	0	0.5	0.32813	0.25	0.76563	1	1
0.25	0	0.5	0.34375	0.25	0	1	0.17188
0.25	0	0.5	0	0.25	0	1	0
0	0	0.5	0	0.25	0	1	0
0.08333	0.14063	0.33333	0.32813	0.25	0.8125	1	1
1	0	0.25	0	0.25	0.04688	1	0.0625
0.5	0.40625	0.25	0.98438	0.25	0.98438	1	1
0.5	0	0.25	0	0.25	0	1	0
0.5	0.125	0.25	0.1875	0.25	0.04688	1	0
0	0.3125	0.25	0.90625	0.25	0.90625	1	1
1	0	0	0.52381	0.25	0.71429	1	0.92063
0.75	0	0	0	0.25	0	1	0
0.5	0	0	0.84127	0.25	0.19048	1	0.36508
0.5	0.01587	0	0.28571	0.25	0.11111	1	0.19048
0.5	0	0	0.12698	0.25	0	1	0
0.25	0	0	0	0.25	0	1	0
0.25	0.22222	0	0.39683	0.25	0.66667	1	0.96825
0.25	0	0	0.14286	0.25	0.53968	1	0.60317
0.25	0.1746	0	0.74603	0.25	0.92063	1	1
0.25	0	0	0.50794	0.25	1	1	1
0.25	0.2381	0	0.61905	0.25	0.85714	1	1
0.25	0	0	0.36508	0.25	0.80952	1	0.98413
0.25	0.19048	0	0.03175	0.25	0	1	0
0.25	0.03175	0	0	0.25	0.14286	1	0
0.25	0	0	0.06349	0.25	0.12698	1	0.07937
0.25	0	0	0.20635	0.25	0.44444	1	0.06349
0.125	0.03226	0	0	0.25	0	1	0
0	0	0	0	0.25	0.54839	1	0.43548
0	0.16129	0	0.12903	0.25	0.04839	1	0
0	0	0	0.67742	0.25	0.17742	1	0.25806
0	0.24194	0	0.41935	0.25	1	1	1
0	0	0	0.32258	0.25	0.04839	1	0.03226
0	0	0	0.19355	0.25	0.03226	1	0.91935
0	0.43548	0	0.24194	0.25	0.40323	1	0.33871
0	0	0	0	0.25	0	1	0
0	0	0	0.62903	0.25	0.8871	1	0.98387
0	0.03226	0	0.09677	0.25	0.22581	1	0.45161
0	0	0	0	0.25	0	1	0
0.48276	0	0.58621	0.09677	0.24138	0.3871	1	0.3871
0.07692	0	0.23077	0.1129	0.23077	0	1	0.09677
0.11111	0.03226	0.11111	0	0.22222	0.1129	1	0.29032
0.22222	0.45161	0	0.46774	0.22222	0.20968	1	0.43548
0.44186	0	0.37209	0.3871	0.2093	0.27419	1	0.29032
0.8	0	1	0.16129	0.2	0.53226	1	0.87097
0.8	0	1	0.14516	0.2	0.37097	1	0.01613
0	0	0.8	0	0.2	0	1	0
1	0	0.6	0.25806	0.2	0.93548	1	1
0.2	0.36066	0.6	0.52459	0.2	0.65574	1	0.90164
0.2	0	0.6	0.27869	0.2	0.27869	1	0.2623
0.2	0.34426	0.6	0.91803	0.2	0.91803	1	1
0.2	0.04918	0.6	0.59016	0.2	0.60656	1	0.68852
0	0.01639	0.6	0.06557	0.2	0.01639	1	0.57377
0	0	0.6	0.2623	0.2	0.03279	1	0.03279
0	0	0.6	0.29508	0.2	0.03279	1	0.01639
1	0.27869	0.4	0.03279	0.2	0.01639	1	0.27869
0	0	0.4	0.03279	0.2	0	1	0.09836
0	0	0.4	0.2459	0.2	0.03279	1	0.03279
0.4	0	0.2	0.2459	0.2	0.03279	1	0
0.4	0	0	0.27869	0.2	0.36066	1	0.36066
0.4	0.01639	0	0.04918	0.2	0.54098	1	0
0.2	0	0	0	0.2	0	1	0
0.2	0.45902	0	0.2459	0.2	0.36066	1	0.27869
0.2	0	0	0.42623	0.2	0.4918	1	0.91803
0.2	0	0	0.01639	0.2	0	1	0
0.2	0.01639	0	0.29508	0.2	0.11475	1	0.16393
0.2	0.26667	0	0.08333	0.2	0.53333	1	0.13333
0.1	0.3	0	0.6	0.2	0.68333	1	1
0	0	0	0.1	0.2	0	1	0.25
0	0	0	0.03333	0.2	0	1	0.18333
0	0	0	1	0.2	1	1	1
0	0	0	0	0.2	0	1	0
0	0	0	0	0.2	0	1	0
0	0.13333	0	0.03333	0.2	0.01667	1	0.3
0	0.03333	0	0.13333	0.2	0.15	1	0.21667
0.38462	0.26667	0.19231	0.13333	0.19231	0.56667	1	0.11667
1	0.15	1	0.95	0.16667	0.81667	1	1
0	0	0.5	0.18644	0.16667	0.22034	1	0.28814
0.16667	0.11864	0.16667	0.54237	0.16667	0.79661	1	0.91525
0.25	0	0	0.15254	0.16667	0.08475	1	0.33898
0.22222	0	0	0.66102	0.16667	0.52542	1	0.77966
0.16667	0	0	0.33898	0.16667	0.18644	1	0.33898
0.16667	0.22034	0	0.32203	0.16667	0.77966	1	1
0	0.35593	0	0.25424	0.16667	0.23729	1	0
0.15385	0.08475	0	0.84746	0.15385	0.98305	1	1
0.14286	0.45763	0.42857	0.15254	0.14286	0.50847	1	0.55932
0.14286	0	0	0	0.14286	0.01695	1	0.28814
0	0	0	0	0.14286	0	1	0
0.625	0.16949	0.325	0	0.125	0.18644	1	0.49153
0.625	0.46552	0.125	0.22414	0.125	0.36207	1	0.32759
1	0	0.44444	0	0.11111	0	1	0
0.11111	0.01724	0.11111	0.41379	0.11111	0.15517	1	0.15517
0.63636	0.05172	0.72727	0.24138	0.09091	0.51724	1	0.7069
0.63889	0	0.02778	0.56897	0.08333	0.56897	1	0.75862
1	0	1	0.34483	0	0.56897	1	0.7069
1	0	1	0.25862	0	0.03448	1	0.05172
1	0	1	0	0	0	1	0.05172
1	0.46552	1	0.24138	0	0.39655	1	0.31034
1	0.2069	1	0.36207	0	0.62069	1	1
1	0	1	0.06897	0	0.06897	1	0.24138
1	0	1	0.5	0	0.53448	1	0.98276
1	0.01724	1	0.41379	0	0.15517	1	0.15517
1	0.7931	1	0.2069	0	0.46552	1	0.37931
1	0	1	0.03448	0	0	1	0.12069
1	0	1	0	0	0	1	0
1	0.01754	1	0	0	0	1	0
1	0	1	0.10526	0	0.12281	1	0.63158
1	0.10526	1	0.26316	0	0.5614	1	0.92982
1	0	1	0.26316	0	0.03509	1	0
1	0.21053	1	0.87719	0	0.84211	1	1
1	0.21053	1	0.98246	0	0.84211	1	1
1	0	1	0	0	0	1	0.05263
1	0	1	0.26316	0	0.03509	1	0
1	0	1	0	0	0.36842	1	0
1	0	1	0.59649	0	0.92982	1	1
1	0.17544	1	0.5614	0	0.82456	1	0.98246
1	0	1	0	0	0	1	0
1	0.29825	1	0.12281	0	0.57895	1	0.10526
1	0	1	0	0	0	1	0
1	0.41071	1	0.16071	0	0.39286	1	0.33929
1	0.16071	1	0.53571	0	0.89286	1	0.89286
1	0	1	0.23214	0	0.03571	1	0.01786
1	0.01786	1	0.07143	0	0.125	1	0.19643
1	0	1	0.03571	0	0	1	0
1	0	1	0	0	0	1	0.03571
1	0.32143	1	0.89286	0	0.82143	1	1
1	0	1	0.55357	0	0.32143	1	0.71429
1	0	1	0.21429	0	0.75	1	1
1	0	1	0.17857	0	0.14286	1	0.33929
1	0	1	0.41071	0	0.94643	1	1
1	0.09091	1	0.76364	0	1	1	1
1	0.32727	1	0.14545	0	0.52727	1	0.87273
1	0.05455	1	0	0	0	1	0
1	0.29091	1	0.03636	0	0.01818	1	0.07273
1	0	1	0.21818	0	0.78182	1	0.85455
1	0	1	0.43636	0	0.90909	1	1
1	0.78182	1	0.18182	0	0.43636	1	0.34545
1	0	1	0.6	0	0.67273	1	0.96364
1	0	1	0	0	0	1	0
1	0	1	0	0	0	1	0
1	0	1	0	0	0	1	0
1	0.05455	1	0.14545	0	0	1	0
0.8	0.78182	1	0.18182	0	0.43636	1	0.34545
0.5	0	1	0.05455	0	0	1	0.03636
0.4	0.2	1	0.29091	0	0.63636	1	0.83636
0.33333	0.27273	1	0.85455	0	1	1	1
0.25	0.78182	1	0.18182	0	0.43636	1	0.34545
0	0.07273	1	0.01818	0	0	1	0
0	0.25455	1	0.92727	0	1	1	1
0	0.30909	1	0.96364	0	1	1	1
0	0.78182	1	0.18182	0	0.43636	1	0.34545
0	0	1	0	0	0	1	0
0	0.38182	1	0.41818	0	0.18182	1	0.12727
0	0.2963	1	0.38889	0	0.55556	1	0.7963
0	0.12963	1	0	0	0.09259	1	0.53704
0	0.77778	1	0.18519	0	0.44444	1	0.35185
0	0.27778	1	0.05556	0	0.31481	1	0.33333
0	0.12963	1	0.81481	0	0.7037	1	1
0	0	1	0	0	0	1	0
0	0	1	0.14815	0	0	1	0.92593
0	0.77778	1	0.18519	0	0.44444	1	0.35185
0	0.33333	1	0.61111	0	0.18519	1	0.12963
0	0.07407	1	0	0	0	1	0
0	0.01852	1	0.72222	0	0.22222	1	0.35185
0	0.31481	1	0.2963	0	0.74074	1	0.92593
0	0.03704	1	0.16667	0	0.2963	1	0.51852
0	0.77778	1	0.18519	0	0.44444	1	0.35185
0	0.77778	1	0.18519	0	0.44444	1	0.35185
0	0.01852	1	0	0	0.33333	1	0.85185
0	0.01852	1	0	0	0.31481	1	0.24074
0	0.11111	1	0.18519	0	0.35185	1	0.31481
0	0.77778	1	0.18519	0	0.44444	1	0.35185
0	0.22222	1	0.98148	0	0.87037	1	1
0	0	1	0.27778	0	0.03704	1	0
0	0.77778	1	0.18519	0	0.44444	1	0.35185
0	0.12963	1	0.59259	0	0.7963	1	0.96296
0	0.01852	1	0.27778	0	0.51852	1	0.7963
0	0.77778	1	0.18519	0	0.44444	1	0.35185
0	0.11111	1	0	0	0	1	0
0	0.77778	1	0.18519	0	0.44444	1	0.35185
0	0.22222	1	0	0	0.03704	1	0.27778
0	0	1	0.35185	0	0.48148	1	1
0	0	1	0.09259	0	0	1	0.90741
0	0	1	0.27778	0	0.03704	1	0.11111
0	0.77778	1	0.18519	0	0.44444	1	0.35185
0	0.77778	1	0.18519	0	0.44444	1	0.35185
0	0.77778	1	0.18519	0	0.44444	1	0.35185
0	0.77778	1	0.18519	0	0.44444	1	0.35185
0.16667	0	0.83333	0	0	0.12963	1	0
0.41176	0	0.82353	0.13208	0	0.03774	1	0.4717
1	0	0.8	0	0	0	1	0
0.2	0.75472	0.8	0.67925	0	0.32075	1	1
1	0.84906	0.75	0.66038	0	0.67925	1	1
1	0	0.75	0.01887	0	0	1	0.13208
1	0	0.75	0.24528	0	0.03774	1	0.01887
0.25	0.13208	0.75	0.64151	0	0.75472	1	0.9434
0.25	0	0.75	0.54717	0	0.15094	1	0.11321
0.25	0.03774	0.75	0.13208	0	0.33962	1	0
0	0.01887	0.75	0.09434	0	0.01887	1	0
0	0	0.75	0	0	0	1	0
1	0	0.66667	0	0	0.32075	1	0
1	0	0.66667	0	0	0.03774	1	0
0.33333	0	0.66667	0.61538	0	0.17308	1	0.21154
0.33333	0.03846	0.66667	0	0	0.13462	1	0.01923
0.33333	0.40385	0.66667	0.69231	0	0.98077	1	1
0.33333	0	0.66667	0.65385	0	0.86538	1	1
0.33333	0	0.66667	0.26923	0	0.01923	1	0.01923
0.10526	0.46154	0.57895	0.28846	0	0.57692	1	0.36538
1	0	0.5	0	0	0	1	0
1	0	0.5	0.25	0	0.03846	1	0.01923
1	0	0.5	0.25	0	0.03846	1	0.01923
1	0	0.5	0.84615	0	0.63462	1	0.92308
1	0	0.5	0.11538	0	0.01923	1	0.90385
1	0.40385	0.5	0.82692	0	0.96154	1	1
1	0.03846	0.5	0.67308	0	0.5	1	0.48077
1	0.28846	0.5	0	0	0.01923	1	0
1	0.51923	0.5	0.51923	0	0.84615	1	1
0.5	0	0.5	0	0	0.09615	1	0.01923
0.5	0.19608	0.5	0.64706	0	0.31373	1	1
0.5	0	0.5	0	0	0	1	0
0	0.09804	0.5	1	0	0.84314	1	1
0	0.17647	0.5	0.37255	0	0.86275	1	1
0	0	0.5	0.47059	0	0.68627	1	0.98039
0	0	0.5	0	0	0	1	0
0	0	0.5	0.03922	0	0.11765	1	0.17647
0	0.31373	0.5	0.45098	0	0.5098	1	0.90196
0	0	0.5	0	0	0	1	0
0	0	0.5	0	0	0	1	0
0	0.4	0.5	0.14	0	0.42	1	0.32
0	0.04	0.5	0	0	0	1	0
0	0	0.5	0.66	0	0.06	1	0.04
1	0	0.4	0.02	0	0.16	1	0.56
0.2	0	0.4	0	0	0	1	0
1	0	0.33333	0	0	0	1	0
1	0.42857	0.33333	0.55102	0	0.20408	1	1
0.33333	0	0.33333	0	0	0	1	0
0.33333	0	0.33333	0	0	0.04082	1	0.08163
0	0.04082	0.33333	0.83673	0	0.65306	1	0.95918
0.25	0.22449	0.25	0.46939	0	0.87755	1	1
0	0.16327	0.25	0.2449	0	0.14286	1	0.08163
0	0	0.25	0	0	0	1	0
0	0	0.25	0.30612	0	0	1	0
0.2	0.28571	0.2	0.32653	0	0.67347	1	0.7551
0.2	0.20408	0.2	0.18367	0	0.53061	1	0.2449
0	0	0.2	0	0	0	1	0
0	0.30612	0.14286	0.20408	0	0.55102	1	0.65306
0.11111	0	0.11111	0.10204	0	0	1	0.89796
1	0	0	0	0	0	1	0
1	0	0	0	0	0	1	0
1	0.16327	0	0.32653	0	0.28571	1	0.12245
1	0.16327	0	0.20408	0	0.59184	1	0.06122
1	0	0	0.36735	0	0.34694	1	0.65306
1	0.22917	0	0.54167	0	0.83333	1	1
1	0	0	0.20833	0	0.375	1	0
1	0	0	0.08333	0	0.08333	1	0.35417
1	0.125	0	0.0625	0	0.04167	1	0.6875
1	0	0	0.20833	0	0.39583	1	0
1	0	0	0	0	0.3125	1	0.89583
1	0.08333	0	0.02083	0	0.52083	1	0.33333
1	0.33333	0	0.16667	0	0.6875	1	0.27083
1	0	0	0.0625	0	0.04167	1	0.08333
1	0	0	0	0	0.22917	1	0
1	0.27083	0	0.16667	0	0.3125	1	0.77083
1	0	0	0.14894	0	0.89362	1	1
1	0.17021	0	0.25532	0	0.80851	1	0.95745
1	0.25532	0	0	0	0.02128	1	0.38298
1	0	0	0	0	0	1	0
1	0	0	0.31915	0	0	1	0
1	0	0	0.31915	0	0	1	0
1	0.80851	0	0.48936	0	0.95745	1	1
1	0	0	0	0	0.04255	1	0.10638
1	0	0	0.06383	0	0.74468	1	1
0.66667	0	0	0.42553	0	0.04255	1	0
0.66667	0.40426	0	0.02128	0	0.61702	1	0.23404
0.5	0	0	0.55319	0	0.55319	1	0.97872
0.5	0	0	0.42553	0	0.04255	1	0
0.5	0.2766	0	0.42553	0	0.31915	1	0.55319
0.5	0.17391	0	0.13043	0	0.1087	1	0.28261
0.5	0	0	0	0	0	1	0
0.5	0.21739	0	0.26087	0	0.52174	1	0.97826
0.5	0	0	0	0	0	1	0
0.5	0	0	0	0	0	1	0.02174
0.33333	0.26087	0	0.08696	0	0.6087	1	0.93478
0.33333	0.26087	0	0.8913	0	0.93478	1	1
0.33333	0	0	0	0	0.1087	1	0.28261
0.33333	0	0	0	0	0	1	0
0.33333	0	0	0	0	0	1	0
0.33333	0.21739	0	0.26087	0	0.52174	1	0.97826
0.33333	0.30435	0	0.3913	0	0.73913	1	0.82609
0.25	0.42222	0	0.28889	0	0.08889	1	0.08889
0.25	0.11111	0	0.28889	0	0.84444	1	1
0.25	0.02222	0	0.15556	0	0	1	0
0.25	0.84444	0	0.75556	0	0.6	1	1
0.25	0.77778	0	0.71111	0	0.64444	1	1
0.25	0	0	0.33333	0	0.04444	1	0.13333
0.25	0	0	0	0	0	1	0
0.2	0.04444	0	0	0	0	1	0
0	0	0	0.33333	0	0	1	0
0	0.04444	0	0.11111	0	0.22222	1	0.64444
0	0.04444	0	0.11111	0	0.28889	1	0.62222
0	0	0	0	0	0	1	0
0	0.02222	0	0.31111	0	0.57778	1	0.84444
0	0.28889	0	0.55556	0	0.91111	1	1
0	0	0	0.31111	0	0.71111	1	1
0	0.2	0	0.13333	0	0.77778	1	0.95556
0	0	0	0.18182	0	0.40909	1	0
0	0.04545	0	0.65909	0	0.15909	1	0.20455
0	0	0	0	0	0	1	0.04545
0	0	0	0.90909	0	0.79545	1	0.65909
0	0	0	0	0	0	1	0
0	0.11364	0	0.72727	0	0.95455	1	1
0	0	0	1	0	0.97727	1	0.90909
0	0	0	0.11364	0	0	1	0.11364
0	0.20455	0	0	0	0	1	0.31818
0	0	0	0.70455	0	0.75	1	1
0	0.06818	0	0.11364	0	0.31818	1	0.63636
0	0	0	0	0	0	1	0
0	0	0	0.79545	0	0.97727	1	1
0	0	0	0	0	0	1	0
0	0	0	0	0	0	1	0
0	0.09091	0	0.84091	0	1	1	1
0	0	0	0.25	0	0	1	0
0	0	0	0	0	0	1	0
0	0	0	0	0	0	1	0
0	0	0	0.36364	0	0.02273	1	0
0	0	0	0.36364	0	0.93182	1	1
0	0	0	0	0	0.11364	1	0
0	0	0	0	0	0	1	0
0	0.04545	0	0	0	0	1	0
0	0	0	0.61364	0	0.59091	1	0.61364
0	0.06977	0	0	0	0	1	0
0	0	0	0	0	0	1	0
0	0	0	0	0	0	1	0.02326
0	0.2093	0	0.4186	0	0.09302	1	0.11628
0	0.25581	0	0.72093	0	0.18605	1	1
[truncated: 20,208 more rows]

## Sheet: Supplementary Fig. 9
Biodiversity Hotspot	Average percentage of exposure range for threatened birds
	Recent (1975-2024)	SSP126 (2051-2100)	SSP245(2051-2100)	SSP585(2051-2100)
Atlantic Forest	0.07679	0.28542	0.229202	0.64131
California Floristic Province	0.040945	0.282826	0.228006	0.411449
Cape Floristic Region	0.001126	0.327845	0.352093	0.7763
Caribbean Islands	0.080105	0.120736	0.368191	0.878485
Caucasus	0.036767	0.181732	0.612081	0.978394
Cerrado	0.008337	0.533272	0.489918	0.883302
Chilean Winter Rainfall and Valdivian Forests	0.03618	0.298597	0.863984	1
Coastal Forests of Eastern Africa	0.015094	0.230708	0.060663	0.051534
East Melanesian Islands	0.017517	0.001889	0.094431	0.289597
Eastern Afromontane	0.016629	0.049257	0.028666	0.007689
Forests of East Australia	0.020262	0.049363	0.261478	0.047959
Guinean Forests of West Africa	0.016093	0.005604	0.001583	0.041991
Himalaya	0.027713	0.062229	0.057532	0.036052
Horn of Africa	0.009508	0.008676	0.008786	0.00877
Indo-Burma	0.040274	0.03902	0.041059	0.017416
Irano-Anatolian	0.066497	0.447342	0.828552	1
Japan	0.012209	0.088498	0.005348	0.003795
Madagascar and the Indian Ocean Islands	0.078389	0.106904	0.03037	0.03317
Madrean Pine-Oak Woodlands	0.199134	0.501148	0.780088	0.975832
Maputaland-Pondoland-Albany	7.1e-05	0.314076	0.125884	0.279536
Mediterranean Basin	0.062161	0.619072	0.899917	0.963012
Mesoamerica	0.207909	0.325291	0.364541	0.926028
Mountains of Central Asia	0.023204	0.149551	0.417469	0.960934
Mountains of Southwest China	0.03079	0.01756	0.12923	0.177759
New Caledonia	0.054354	0	0.069369	0
New Zealand	0.011864	0.019632	0.022827	0
North American Coastal Plain	0.069898	0.276444	0.407253	0.502934
Philippines	0.29169	0.418862	0.106625	0.051551
Polynesia-Micronesia	0	0.039381	0.124121	0.059072
Southwest Australia	0.042118	0.611892	0.934864	0.999883
Succulent Karoo	0.004565	0.342814	0.830541	1
Sundaland	0.056716	0.087876	0.102314	0.121883
Tropical Andes	0.111293	0.224505	0.419851	0.676113
Tumbes-Choco-Magdalena	0.055962	0	0.064373	0.364473
Wallacea	0.248301	0.194594	0.321083	0.307954
Western Ghats and Sri Lanka	0.044238	0	0.009473	0

## Sheet: Supplementary Fig. 10
Biodiversity Hotspot	Average percentage of exposure range for threatened mammals
	Recent (1975-2024)	SSP126 (2051-2100)	SSP245(2051-2100)	SSP585(2051-2100)
Atlantic Forest	0.123587	0.323211	0.273503	0.70898
California Floristic Province	0.1328	0.388454	0.425415	0.482034
Cape Floristic Region	0.006844	0.447398	0.502226	0.844199
Caribbean Islands	0.12659	0.250926	0.54507	0.936874
Caucasus	0.124297	0.377432	0.729897	0.987908
Cerrado	0.021486	0.5432	0.507066	0.890022
Chilean Winter Rainfall and Valdivian Forests	0.13364	0.5113	0.955442	1
Coastal Forests of Eastern Africa	0.017818	0.184917	0.045236	0.041605
East Melanesian Islands	0.018794	0	0.083965	0.226133
Eastern Afromontane	0.036542	0.065199	0.044077	0.012276
Forests of East Australia	0.082379	0.070432	0.319922	0.128499
Guinean Forests of West Africa	0.042206	0.008912	0.005208	0.075095
Himalaya	0.04985	0.086563	0.089521	0.066962
Horn of Africa	0.010805	0.013231	0.014127	0.012841
Indo-Burma	0.078307	0.101547	0.093476	0.03079
Irano-Anatolian	0.255454	0.644183	0.905622	1
Japan	0.014089	0.115745	0.004982	0.011949
Madagascar and the Indian Ocean Islands	0.097284	0.249033	0.182982	0.157353
Madrean Pine-Oak Woodlands	0.195513	0.581838	0.825792	0.98862
Maputaland-Pondoland-Albany	0.000482	0.365362	0.166572	0.345834
Mediterranean Basin	0.140427	0.749906	0.938431	0.995799
Mesoamerica	0.271263	0.449002	0.518132	0.952007
Mountains of Central Asia	0.071163	0.273184	0.468121	0.984839
Mountains of Southwest China	0.115594	0.050054	0.177184	0.24801
New Caledonia	0.142424	0	0.074242	0
New Zealand	0	0	0	0
North American Coastal Plain	0.096003	0.404432	0.54835	0.641251
Philippines	0.46455	0.466744	0.160196	0.078314
Polynesia-Micronesia	0	0	0	0
Southwest Australia	0.208982	0.699889	0.91438	0.999879
Succulent Karoo	0.015104	0.527297	0.911874	1
Sundaland	0.110572	0.154948	0.154561	0.159587
Tropical Andes	0.117955	0.244817	0.447599	0.694
Tumbes-Choco-Magdalena	0.060014	0	0.084139	0.450061
Wallacea	0.407949	0.17547	0.347695	0.289316
Western Ghats and Sri Lanka	0.048766	0	0.020212	0

## Sheet: Supplementary Fig. 11
Biodiversity Hotspot	Average percentage of exposure range for threatened reptiles
	Recent (1975-2024)	SSP126 (2051-2100)	SSP245(2051-2100)	SSP585(2051-2100)
Atlantic Forest	0.124901	0.37784	0.352693	0.740633
California Floristic Province	0.107766	0.642388	0.655733	0.753164
Cape Floristic Region	0.011892	0.671173	0.638325	0.945415
Caribbean Islands	0.247562	0.251536	0.578546	0.929137
Caucasus	0.201271	0.519963	0.827968	0.998462
Cerrado	0.028022	0.545796	0.566729	0.901218
Chilean Winter Rainfall and Valdivian Forests	0.228352	0.87949	0.991366	1
Coastal Forests of Eastern Africa	0.123972	0.284923	0.114707	0.156883
East Melanesian Islands	0.023297	0	0.091282	0.28175
Eastern Afromontane	0.084041	0.127417	0.092779	0.031484
Forests of East Australia	0.150752	0.107816	0.389065	0.18335
Guinean Forests of West Africa	0.042485	0.010294	0.004083	0.058622
Himalaya	0.096301	0.093504	0.092535	0.056227
Horn of Africa	0.028176	0.032691	0.01568	0.015915
Indo-Burma	0.113005	0.112557	0.072817	0.031679
Irano-Anatolian	0.332492	0.730008	0.856574	1
Japan	0.030317	0.558272	0.006304	0.015515
Madagascar and the Indian Ocean Islands	0.103981	0.226813	0.215509	0.258334
Madrean Pine-Oak Woodlands	0.303244	0.601152	0.88141	0.996916
Maputaland-Pondoland-Albany	0.001731	0.570705	0.336471	0.542494
Mediterranean Basin	0.230853	0.856308	0.957789	0.96271
Mesoamerica	0.394312	0.4684	0.56201	0.970173
Mountains of Central Asia	0.210484	0.334039	0.638485	0.993092
Mountains of Southwest China	0.096611	0.040334	0.180309	0.228488
New Caledonia	0.185185	0	0.193287	0
New Zealand	0.086194	0.126203	0.043405	0
North American Coastal Plain	0.097973	0.458032	0.574707	0.656151
Philippines	0.454125	0.504295	0.210784	0.04404
Polynesia-Micronesia	0	0	0	0
Southwest Australia	0.181266	0.710308	0.943586	1
Succulent Karoo	0.056578	0.682715	0.960056	1
Sundaland	0.164665	0.198524	0.133042	0.185497
Tropical Andes	0.170616	0.281237	0.46349	0.698964
Tumbes-Choco-Magdalena	0.08443	0	0.062874	0.371442
Wallacea	0.329221	0.236934	0.366112	0.337624
Western Ghats and Sri Lanka	0.082784	0.004021	0.061411	0

## Sheet: Supplementary Fig. 12
Biodiversity Hotspot	Average percentage of exposure range for threatened amphibians
	Recent (1975-2024)	SSP126 (2051-2100)	SSP245(2051-2100)	SSP585(2051-2100)
Atlantic Forest	0.223506	0.459867	0.308836	0.749299
California Floristic Province	0.256644	0.547064	0.446137	0.531406
Cape Floristic Region	0.01883	0.730792	0.563017	0.952119
Caribbean Islands	0.238757	0.227766	0.543674	0.982475
Caucasus	0.20492	0.434961	0.773286	0.997183
Cerrado	0.053025	0.6206	0.605079	0.93185
Chilean Winter Rainfall and Valdivian Forests	0.255382	0.482083	0.990586	1
Coastal Forests of Eastern Africa	0.164722	0.243106	0.088431	0.074954
East Melanesian Islands	0.189131	0	0.107338	0.288059
Eastern Afromontane	0.039358	0.106872	0.090595	0.021127
Forests of East Australia	0.178426	0.117334	0.429891	0.169976
Guinean Forests of West Africa	0.067822	0.037458	0.022927	0.093777
Himalaya	0.196341	0.051605	0.195072	0.10884
Horn of Africa	0.009371	0.003099	0.002752	0.00245
Indo-Burma	0.137029	0.096577	0.117222	0.051
Irano-Anatolian	0.338415	0.748803	0.943784	1
Japan	0.126002	0.197651	0.035551	0.051614
Madagascar and the Indian Ocean Islands	0.102804	0.386041	0.299507	0.224538
Madrean Pine-Oak Woodlands	0.357391	0.561368	0.914899	0.994902
Maputaland-Pondoland-Albany	0.002593	0.425092	0.190075	0.347725
Mediterranean Basin	0.318448	0.796066	0.935196	0.995455
Mesoamerica	0.432335	0.441103	0.505951	0.965322
Mountains of Central Asia	0.196546	0.454394	0.765983	1
Mountains of Southwest China	0.220726	0.058375	0.275963	0.516881
New Caledonia	0	0	0	0
New Zealand	0.142857	0.002714	0.006494	0
North American Coastal Plain	0.06657	0.324151	0.372047	0.388005
Philippines	0.439742	0.507906	0.175604	0.067819
Polynesia-Micronesia	0	0.142857	0	0
Southwest Australia	0.462943	0.811652	0.964363	1
Succulent Karoo	0.032157	0.772369	0.983253	1
Sundaland	0.184527	0.243246	0.170394	0.161556
Tropical Andes	0.198827	0.294968	0.481492	0.763559
Tumbes-Choco-Magdalena	0.078222	0	0.109782	0.414325
Wallacea	0.428692	0.284889	0.417427	0.346564
Western Ghats and Sri Lanka	0.12539	0	0.120258	0

## Sheet: Supplementary Fig. 13
Biodiversity Hotspot	Percentage of currently protected range for habitats facing drought exposure
	Recent (1975-2024)	SSP126 (2051-2100)	SSP245(2051-2100)	SSP585(2051-2100)	Average across SSPs
All Biodiversity Hotspots	12.1376	11.6093	10.7781	11.0616	11.1497
Atlantic Forest	7.51547	6.38944	3.77306	6.28057	5.48102
California Floristic Province	10.7727	13.7736	11.2094	11.2215	12.0682
Cape Floristic Region	0.954697	22.3973	23.1762	24.2873	23.2869
Caribbean Islands	13.8158	11.2502	13.303	13.4383	12.6638
Caucasus	17.684	4.91158	4.85434	4.6226	4.79617
Cerrado	2.15456	9.76835	10.5134	9.29275	9.85815
Chilean Winter Rainfall and Valdivian Forests	18.5784	14.4397	18.0037	17.7989	16.7475
Coastal Forests of Eastern Africa	7.68332	20.4123	35.6413	7.84109	21.2982
East Melanesian Islands	0.433452		0.4379	0.371882	0.404891
Eastern Afromontane	11.2266	14.5705	17.0625	11.7695	14.4675
Forests of East Australia	18.7765	21.4397	19.5813	22.8213	21.2808
Guinean Forests of West Africa	16.2565	17.1656	24.193	21.8376	21.0654
Himalaya	18.0914	7.6336	17.1053	20.2928	15.0106
Horn of Africa	18.3309	3.30069	0	0	1.10023
Indo-Burma	12.7305	14.8212	11.3383	10.9301	12.3632
Irano-Anatolian	6.9171	5.32964	4.93751	4.81718	5.02811
Japan	13.7004	5.81827	14.3886	9.47759	9.89481
Madagascar and the Indian Ocean Islands	16.5643	9.20776	5.08619	10.0462	8.11338
Madrean Pine-Oak Woodlands	19.1207	14.1092	13.8631	12.636	13.5361
Maputaland-Pondoland-Albany	0	13.5425	11.2354	10.9278	11.9019
Mediterranean Basin	12.5043	12.4729	12.1935	12.2662	12.3109
Mesoamerica	17.6815	19.5749	14.0547	19.6187	17.7494
Mountains of Central Asia	3.11965	8.34935	4.90386	6.11578	6.45633
Mountains of Southwest China	19.2087	29.8763	22.7788	19.2897	23.9816
New Caledonia	18.7324		2.27514		2.27514
New Zealand	46.8313	13.8737	12.9235		13.3986
North American Coastal Plain	1.71151	2.70851	2.38263	2.59279	2.56131
Philippines	10.0843	8.64643	6.85808	6.13064	7.21172
Polynesia-Micronesia		21.4586	11.6854	0	11.048
Southwest Australia	17.3011	16.231	15.3188	15.5723	15.7074
Succulent Karoo	0	20.9703	20.1009	21.6705	20.9139
Sundaland	9.09503	7.31159	6.8811	6.58539	6.92603
Tropical Andes	21.0987	20.2742	18.5562	19.3081	19.3795
Tumbes-Choco-Magdalena	4.47305		0.00635893	2.58265	1.2945
Wallacea	9.60236	7.7015	10.5973	10.8096	9.70281
Western Ghats and Sri Lanka	6.73594	52.3738	3.51339		27.9436

## Sheet: Supplementary Fig. 14
Biodiversity Hotspot	The number of countries or regions spanned	Populations (million)
Atlantic Forest	4	128.134
California Floristic Province	2	40.8176
Cape Floristic Region	1	6.22822
Caribbean Islands	7	40.7464
Caucasus	6	41.3627
Cerrado	1	34.2335
Chilean Winter Rainfall and Valdivian Forests	2	17.4285
Coastal Forests of Eastern Africa	4	26.7634
East Melanesian Islands	3	2.04654
Eastern Afromontane	14	187.11
Forests of East Australia	1	11.782
Guinean Forests of West Africa	11	143.346
Himalaya	6	127.6
Horn of Africa	9	49.6797
Indo-Burma	6	412.848
Irano-Anatolian	7	62.7248
Japan	1	122.182
Madagascar and the Indian Ocean Islands	4	31.2343
Madrean Pine-Oak Woodlands	2	18.2585
Maputaland-Pondoland-Albany	3	24.0398
Mediterranean Basin	13	284.51
Mesoamerica	7	102.786
Mountains of Central Asia	7	46.2676
Mountains of Southwest China	1	9.40977
New Caledonia	1	0.264334
New Zealand	1	4.89662
North American Coastal Plain	2	92.5343
Philippines	1	111.463
Polynesia-Micronesia	10	3.13928
Southwest Australia	1	2.5668
Succulent Karoo	2	0.478585
Sundaland	6	275.621
Tropical Andes	4	65.1217
Tumbes-Choco-Magdalena	4	17.136
Wallacea	1	33.3881
Western Ghats and Sri Lanka	2	59.0329

## Sheet: Supplementary Fig. 15
Area of the species geographic range (km2)
Birds	Mammals	Reptiles	Amphibians
338.047	64.7399	142.902	6030.02
1005.45	176923	405.951	822.389
2328.67	929.157	3200.02	11262.5
1877.69	155342	881.152	3034.3
92.8208	12751.2	2036.83	1597.25
543.409	74622.8	1896.43	9049.21
1936.39	32849700	35.4989	7963.17
1366.57	573.325	37.143	593.272
129.862	13016.6	3396.5	2708.23
16.9171	34604	4051.61	16484.5
21.1041	274.514	6346.9	548.699
7.52367	179859	10.4912	2021.95
1224.1	338840	80.6475	788.256
905.079	16434.4	80769.2	59.2572
39.3687	7303.54	10871	20649
913.31	216020	723.003	10.0937
2695.51	17526.8	123.471	176.806
566.442	864461	3536.88	17.0578
1580.54	940910	21.6701	116.153
370.562	549363	253.321	66.231
309.56	246719	1240.78	1415.74
809.178	1.04479e+06	532.204	1065.63
169.602	99442.8	1626.5	388.675
662.649	19531.5	196.516	31457.4
273.68	1402.7	13.5083	661.825
2047.16	1734.96	84549.8	1134.09
2350.76	93566.1	8014.74	2764.05
1982.19	16431	12233	5579.99
823.445	1.16786e+06	888.891	1539.53
1382.86	178597	47320	3.25094
1003.45	21294.8	1118.88	490.32
475.929	123963	1380.23	2629.84
1061.83	234088	8555.56	12940.4
3367.34	177190	5893.95	525.343
572.955	27618.5	9.10111	895.636
2583.49	509596	228.073	92817.7
963.382	73.7155	412.914	4181.17
104.354	22.2113	1421.53	2984.28
1280.82	3.04982e+06	10243.5	37497.8
353.258	1.87833e+06	12.1589	30066.9
1055.59	2630	15982.3	86.4118
1287.92	815679	314.115	199.698
2402.13	2.60292e+06	756.081	641.422
2221.43	212236	100.514	7404.45
1381.98	901718	1641.5	87.8556
622.722	165736	100.498	28.7123
26.6447	1996.74	1361.2	909.289
2570.96	970.994	0.00494	2094.71
391.765	459.832	540.881	3909.38
1247.35	51920.9	1568.63	2285.05
2663.27	1559.77	1.00504	429.577
750.043	1992.27	2257.87	609.254
1540.22	3050.16	15519.3	405.287
1861.66	4374.32	124.951	745.127
1063.04	5832.06	87.1748	103.593
50.8788	581.332	927.302	50.2349
2017.47	1345.32	2985.59	21.6467
1877.69	63.7978	1976.91	11.0851
1215.02	2841.66	1.70632	19.805
272.854	170580	802.888	9.86343
99.0569	826.357	68.3888	908.601
433.061	28493.1	108.901	10.6372
98.9974	11331	328.859	53.6253
1062.18	4058.28	2165.38	70.3738
191.921	396.783	86.0358	152.214
157.893	3760.6	1816.14	356.777
458.993	154150	673.634	39.3382
1397.59	1.37006e+06	863.141	20.7661
278.653	183623	1365.22	168.396
964.559	469489	1564.88	51.6523
121.863	35806.9	1364.95	191.723
232.22	10127.5	258.045	77.2721
121.197	73235.2	61.4078	3113.2
1075.85	96656.9	614.476	24.9329
1617.25	4.26374	18.6155	300.642
321.154	80092.8	314.115	264.228
1008.1	107247	6693.82	647.981
2297.54	98.7485	2.5625	6062.73
1.8125	70025.9	162.459	716.59
10.2404	440397	1213.56	2055.42
103.265	252.918	32.6865	1018.11
1544.75	45473.8	401.493	100.498
1365.73	133.477	764.881	79.9309
445.995	7086.73	223.346	173.528
45.7619	782.224	1292.31	3922.28
505.212	210952	67.6628	55.2155
1376.71	78.6829	107.468	807.903
450.355	22781.6	276.514	8362.61
794.247	879.699	14.689	21.5908
839.669	129701	2054.02	12195.8
1329.28	38585.4	1866.78	410.87
976.355	99866.7	392.688	1.61624
998.158	142976	130.582	363.977
80.7849	602349	888.629	10227.6
32.8596	27160.5	599.187	5.04588
2538.18	159626	50.2571	1727.95
1294.06	24732.7	4665.4	4050.87
1807.73	45701.2	20.3626	2029.81
300.88	6004.45	2.64518	229.766
2068.69	3120.71	10.9898	10.6994
1903.63	6913.95	8314.05	76.8954
359.899	7868.96	672.825	4.22978
1339.12	342505	1317.18	4236.96
1147.86	844.931	1.14967	27.7357
317.94	86341.7	1079.13	22733.4
1081.47	3.51181e+06	19264.2	572.902
2168.37	114648	39661.6	11.4577
1761.67	4.12963e+06	767.528	35.3304
725.864	9827.76	76.9206	272.283
1134.2	268234	1783.15	1732.36
60.0986	497010	909.826	10.5288
3005.02	68527	13761.9	20.2067
2573.19	61908.5	16.7597	21.0525
624.004	211543	67398.8	2302.21
3001.43	42873.3	9866.2	43898.1
1801.34	270276	11475.7	10807.4
1609.03	61956.8	60.6372	580.72
554.461	3200.73	27.1892	40.0348
353.399	1.40348e+06	6.27905	35333.5
1211.52	129600	1109510	4.89944
2539.21	847616	4460.9	396.098
28829.6	5035.21	157.14	1302.71
9.06701e+06	59693	812.028	1291.8
794196	6572.38	140131	2448.39
67154.5	59057.3	222119	11.1584
146028	316323	107260	70.6214
1.30239e+06	214.534	4478120	0.6466
9.02772e+06	164395	9374.01	25.7542
437500	263784	4172.84	9736.72
1.02429e+06	221566	11049.1	7412.42
18880800	73795.3	3348.73	534.288
10023100	54822.2	1606.35	4734.59
71928	225790	160.045	6483.59
65398.8	264329	7841.46	30.9296
5.62441e+06	132064	204.189	1936.26
9.16251e+06	34781.6	2334.85	934.066
4.00153e+06	747274	12631.1	2771.29
104098000	127324	617.659	2758.98
16835100	540245	1304.49	10.8343
33205600	16190.6	4499.01	29.1525
1.35722e+06	160381	24422.4	81.7933
27164.4	616.018	4195.39	707.039
20668500	20521.7	18281.5	0.46658
37272600	70.4128	518.99	2678.47
15007600	6465.36	141.357	782.476
14506500	8993.82	7527.09	111.115
119954000	872.706	4442.78	54.5864
451182	501.851	121.981	16.0021
1.12541e+06	133.706	2709.18	2028.15
1.92698e+06	14935.1	32.7685	161.979
6.71573e+06	410387	4165.35	6584.91
2.36921e+06	24493.5	4.32548	45.5473
6.70524e+06	1571.09	19817.9	116.765
197726	4489.84	220.716	261.515
3.73896e+06	981533	1350.93	43.5424
31966600	273123	14322.1	16.1722
24425100	352113	1636.21	380.574
2.28892e+06	9379.69	2377.63	594.081
3.9648e+06	10919.1	63.4159	4.11126
18572500	64962.7	385.592	11.1747
4.77672e+06	238119	14334.5	1648.79
2.6651e+06	40316.5	2588.52	17.0771
458353	44470.4	317.199	18.3644
9.87225e+06	137743	15382	7018.74
866597	312.166	28.0447	60.7053
4.17088e+06	227.695	67.4892	48.2542
7.9211e+06	2.1206e+06	1887.29	259.061
902465	4664.75	4010.02	331.73
1.94918e+06	335671	150476	814.752
106519	327231	563.648	110.764
533608	470671	44.1429	2569.6
466179	2464.51	720.282	95.5582
7.79934e+06	2699.16	5731.4	9682.42
11226700	4.83965e+06	12.4359	967.435
108833000	46.3797	204.421	1062.72
38655100	10830	1221.41	30.354
97772600	2520.6	17432.6	2397.07
65374300	16890.4	1415.75	60226.8
948995	363.731	4.80689	889.452
6.28395e+06	107.926	820.911	6079.86
7.19599e+06	4.00756	19.6523	2815.98
14204400	37.5206	18792.9	34.4106
174950	76.3839	597.67	3132.1
692851	4797.26	9.31567	10710.5
3.3118e+06	5552.61	1364	21.0511
1.48165e+06	5777.11	1031.54	454.767
94648400	1435.41	440.925	2056.79
2.09462e+06	330.458	162.663	12.7712
287752	461.639	1136.52	5754.46
1.46565e+06	90.2079	1862.51	0.27562
6.76393e+06	945.178	155.699	7.73134
3.75184e+06	897.11	256.721	335.07
10139500	6187.06	578.151	15.9989
7.39817e+06	1374.89	978.582	34.877
6.40823e+06	2336.46	12.5655	22.0266
17214300	4257	55.6564	0.37163
5.50868e+06	856.642	376.235	326.886
4.8191e+06	49.4867	582.918	0.46876
1.31124e+06	5471.9	7245.51	3434.89
552560	110.52	4744.21	55.7115
1.37235e+06	900.2	18.2157	7783.27
199197	7.92537	374.751	29.7174
109821000	2120.5	181.671	499.631
3.39822e+06	442916	13371.4	257.201
705424	810.878	7342.92	14353
1.47114e+06	1049.02	1480.2	3804.11
1.25799e+06	156.785	189.493	18620.8
9.60222e+06	14384.9	814.476	9.9111
1.62243e+06	13485.2	6220.59	83.0542
2.88426e+06	2258.8	290.588	1131.64
3.96534e+06	26.7858	11861300	2336.87
1.29769e+06	5969.65	232.791	533.437
927218	35816.9	10.0775	216.719
1.41337e+06	11407.7	495.888	11.1263
6.88981e+06	6530.93	110.149	726.375
2.11626e+06	38100.3	512.046	1461.7
5.41538e+06	22795.9	2271.18	14.429
92893	3.44349e+06	158.026	802.11
2.52194e+06	1.09011e+06	704.786	4737.59
1.31466e+06	13332.3	10991	205.69
4.87739e+06	614.202	447.081	672.681
490090	107849	19.1115	2031.58
2.00029e+06	156.606	5.65152	35.3284
35439.3	331649	134.221	337.403
8415.77	124675	9172.41	11075
12508900	3946.33	2070.29	417.641
4.97571e+06	13584.5	128.297	10.5376
26319.1	75.0057	1.76502	1773.13
7.6373e+06	52582.9	4.69555	19.9837
172027	613.44	0.41989	6558.05
11675.2	9679.52	164.749	1978.39
2.3733e+06	960083	54.0775	47.8348
358662	19275000	0.08356	22.9386
368709	79580.2	1375.63	13.6915
102084	100926	725.138	9.13721
84315.3	799.969	74.71	24.3692
1.27139e+06	6784.25	9013.85	217.543
528878	11331.5	15.8596	15.1464
680900	9357.52	0.43035	62.026
15376400	29.1132	3.31253	71.5858
42278.1	51752.6	29.9958	250.313
55805.6	429470	0.03092	15.5491
45993.2	2926.57	3092.07	6664.3
193495	7189.87	2639.24	317.148
384346	459953	17823.9	790.318
114906	894368	30.1887	451.264
1.64413e+06	1756.71	305.229	12792.2
5.90874e+06	1491.95	1466960	195.181
18658.4	20505.9	531234	360.476
260992	11497.3	72619.3	66.5222
199137	114506	3884520	29.1571
210496	1468.69	2767.35	499.669
14134300	1460.47	141.503	226.555
143204	84850.7	4.90854	100.585
168116	26255.8	594.21	597.631
3.56735e+06	90830.6	35.8796	24.03
91003	321620	130.719	11.1476
502613	12606.9	1676.16	7159.7
2.05739e+06	14175.3	44.1448	5310.09
28186900	0.03123	2639450	3108.63
75405.6	93842.8	126916	3591.18
593805	19643.2	229752	464.822
5412.47	1817.02	667638	1705.08
38005.3	8156.85	528062	128.047
31255.1	6521.7	494266	2626.05
93963.2	2450.84	530.79	405.371
1.46648e+06	48944	210.621	2079.67
27063.2	7963.77	46.4853	36504.2
4.1683e+06	8051.49	10.3054	549.23
269399	51228.7	339.565	87.8315
160899	32696	9.99117	85.391
3.38137e+06	37372.6	2.78637	597.719
4477.19	3830.35	7.77894	4693.03
7748.93	999.179	21147.5	218.985
118628	36744	161.485	65.9247
34985	83232.8	55.6126	3793.5
183732	22367	1633.96	124.071
114942	151708	9.99628	571.197
143866	386373	86.263	4603.39
1.37073e+06	940431	19.9926	1639.56
3.68899e+06	1.94815e+06	17.9273	99.0513
6.35296e+06	2647.27	24.443	615.91
3.50743e+06	91104.8	15.0695	762.318
275241	645.051	13.6768	62.8746
4.34929e+06	1276.83	38.5685	48.6224
461269	2514.5	318.345	10.3296
133426	21379	165.608	1063.73
3416.19	82607.3	14.1427	1535.66
146918	995.705	19.9636	1136.93
8.9737e+06	252188	2264.89	187.31
183017	152444	2659.92	879.772
346361	9.90609e+06	29.9888	3968.05
77487.4	14845.6	4250.62	2913.73
158341	1.22471e+06	1452.68	73.7075
1.40899e+06	2.61405e+06	18832	188.07
20404.8	180959	1182640	60.7968
9.06677e+06	7.10783e+06	15239.4	17.0339
1.64583e+06	146863	255.233	266.647
603268	100906	688.938	9.94515
1.78176e+06	987.873	16691.7	6.51772
3.96477e+06	20.5917	56.1441	33.334
3.00518e+06	1683.78	5073.51	634.177
1.31836e+06	14565.4	1195.61	7.66554
178020	724.562	808.3	2048.69
8606.18	9460.5	17.846	29.4999
670780	1.79402e+06	768.296	1098.14
49453.7	48938.1	2606.2	166.576
6102.01	696516	158.172	882.886
13448500	1912.14	29.2593	96.4009
203524	10922.7	5780.34	3.91625
14030700	83.0369	354.808	10.6111
887414	820.417	0.16777	12.6581
1.98146e+06	92.1515	11651	57.0014
28271.1	86.0036	911.815	9.937
5.383e+06	80.947	22.6663	102.162
3823.99	18413.7	7908.93	7639.94
9.23346e+06	2051	13596.6	566.688
1.13376e+06	51651.6	10922.6	704.457
4.35965e+06	39014.2	1136.75	1794.91
613162	3686.41	1192.99	7897.41
6336.76	216.328	1838.22	10862.2
109827	2392.78	29715.8	2193.92
1.0975e+06	90255.3	3061.97	2127.43
222683	10994	3.47311	114.315
36890.3	26197	1971.05	1425.11
661527	2090.62	4.05642	15.809
10138.7	3.5619e+06	14514.2	349.255
199653	44815.3	3651.72	2540.7
127234	87.6862	11009.3	2.48589
5.83762e+06	4649.75	99.963	302.552
8.49907e+06	4803.96	37816.3	4627.86
8465.36	39648.2	22824.8	1046.64
55408.4	424662	8917.23	985.302
2.18859e+06	129673	2687.59	2879.6
1.14692e+06	1821.54	101.955	3107.08
61324	2684.57	5.42072	417.598
1.12667e+06	136018	102.952	726.504
2.04461e+06	3048.08	601.164	6.91502
42364.9	27146	20.0206	6292.71
582532	19888.7	27.3028	277.02
77612.8	23215.8	696643	1921.11
16712.8	17926.6	273018	428.49
903351	77.5173	175.425	905.833
41192.8	49715.4	24.1751	236.062
129852	1563.97	356.286	402.82
1.18278e+06	1922.5	304.234	860.279
202990	37715.8	55.1314	858.651
7.67063e+06	26967.9	0.31535	1226.8
121205	218979	5992	8661.19
1.15001e+06	34111.4	1842.52	117.048
12572600	408.882	43.0684	1642.81
2.74117e+06	553.868	167.893	174.707
829140	319829	29.718	2108.34
1.25675e+06	112296	6262.5	1423.23
218034	266579	45.4467	1217.81
193965	532.035	20.5921	793.516
7.16002e+06	588.929	106724	3409.6
775989	3194.37	10735.1	1497.71
2.66581e+06	2216.95	189598	85.1862
16498.3	286990	1815.17	267.275
7992.07	146666	9062.15	1230.3
125754	385728	74045.9	6.19415
28810	199696	817580	52.3357
75182.9	275273	2226.79	1496.83
299037	6004.48	4449.95	257.155
8.10786e+06	638113	1389.81	195.162
99930000	39232.4	6626.11	1086.83
949472	103191	2161.45	381.153
971120	121559	20.9676	714.135
6.30443e+06	9948.24	45.0169	573.046
4.30888e+06	53951.2	309329	98.112
11215.9	422.336	792365	46.3634
2.68473e+06	616.075	1373.11	735.596
50663.6	9499.85	24.1284	95.3012
235588	193.687	11908.4	4518.7
76890.6	3082.49	1493.35	32.6668
58098.8	12398.1	10991	3292.91
6.72567e+06	30054.8	73816	10990.9
381137	1242.49	420.105	387.465
6.34907e+06	265.89	7976.88	55.1782
6162.25	31520.6	2837.09	510.143
17372900	49016.8	2860.14	42.1927
8.36705e+06	38091.1	20285.2	174.095
11468400	16442.8	133.341	7458.68
39060.7	24210.5	6.34895	1994.82
703418	2.56807e+06	14.7155	161.149
18566.2	439.834	1.82582	1073.88
16136000	11021	247.053	2919.12
13164.8	106633	430383	2319.54
36374.9	84473.9	261.48	1809.59
15485500	18948.1	351.122	9.2517
774972	99812.7	400.013	5723.5
222334	205.643	2247.23	1008.94
162166	20187.4	287.123	804.239
94557.1	63675	26.3622	191.497
737505	3990.75	7596.16	1306.16
470325	317787	86.3235	24.5357
6.09884e+06	2.14589e+06	1353.97	7308.89
3.62032e+06	611791	6793	6189.44
365590	9.38926e+06	1.4998	9.88536
4567.47	6004.26	8.32354	1790.87
18692.2	363.582	89.9189	2115.98
913393	281.282	1008.81	1186.19
1.20232e+06	1576.6	42.9473	337.457
125800	2186.31	25.3301	210.604
5960.13	4754.37	694.903	3877.47
7.55386e+06	9054.2	125.545	5228.21
13254200	1496.08	4.15278	446.866
3920.35	139.293	6821.01	7815.12
96129.8	282.147	79551200	120.482
2.47304e+06	212.99	90.9653	21.0795
38608.6	64.4373	46.5489	1413.66
187874	1953.79	6201.22	224.06
7.66783e+06	2505.77	266.587	7778.5
1.10137e+06	2566.82	3901.98	309.997
2.63612e+06	12959.4	457.1	99.9236
6375.07	3486.4	1005.77	478.407
3.26959e+06	13304	388.45	215.718
382352	1884.65	20262.4	22.2798
2.43028e+06	15786.8	2157.84	4609.66
6226.39	436.881	4897.1	866.466
319499	1992.43	14.1243	2911.84
1.21976e+06	7397.99	1449.51	585.738
332044	139.307	2008.13	7312.15
729839	52.9264	4071.22	8412.9
2.84324e+06	584.741	289.249	4037.46
4.78656e+06	840698	6550.48	3639.51
10407.9	949918	21703.5	7462.23
184145	378239	2343.8	10456
6508.8	114546	9289.33	4431.22
10670400	100.001	6932.06	585.738
15874800	586.553	62164.8	2143.69
12020500	77730.7	3389.51	52.6094
39451800	938.831	9218.7	449.529
18897600	28618.3	6898.88	140.524
155445	386539	344.642	57066.6
8.23552e+06	1.50823e+06	16311.1	178.902
1.1804e+06	130.224	28.8243	1002.54
9316.25	400.743	320.844	23.186
33944.6	55.8848	26.611	2189.58
2.01027e+06	7510.57	25.3884	460.012
17120.1	10810.4	671.181	13654.3
120455	1734.51	13499.5	2614.52
157978	6903.99	21.8447	1404.09
50264300	3.21389e+06	624.846	1841.09
506155	1.74427e+06	4889.79	7791.93
910448	15381.5	303.74	17658.5
34489600	1.27247e+06	995.01	9700.51
108487	1191.69	15683.5	109.012
6.91811e+06	1.71245e+06	116531	39520.4
261326	7444.72	74899.7	78.0273
1.20238e+06	2.43106e+06	429752	20.5483
23428.2	23994.7	14.8268	5385.17
152609	1.54871e+06	27.2038	88.1963
77697.3	28402.7	725.241	137.853
1.6547e+06	19910.3	75.9061	828.583
9.38263e+06	1722.83	32.7863	49.6682
26304400	1.34399e+06	381995	123.102
43964800	7665.79	147.365	40.394
30766.6	9771.53	2828.98	24.1695
121034000	35625.7	4142.71	487.428
19852000	2140.85	146.247	109.775
16942400	620908	84.5439	1933.63
50657900	3863.63	3947.97	476.968
119602000	27905.6	45.8189	84.099
33133100	46294.1	12.1067	3336.18
47133500	25909.7	457.772	5416.21
52209800	81339.1	3485.2	4418.94
42754.1	1.15648e+06	388.588	838.996
294449	34097.3	38.8176	11272.1
19210600	2998.7	1889.62	48.4716
59745700	1.07982e+06	217.562	1057.69
66306400	17587	2774.98	59007.6
5.07136e+06	333381	1862.51	15135.2
39759.4	2.90828e+06	18618.4	10.9864
31939	13297.1	1350.56	2754.19
42368.4	2.31915e+06	11.4972	105.33
523351	2.75761e+06	310.853	286.672
55600900	1166.69	108.016	1218.12
48732900	27306.4	59.8149	13409.5
308116	68.3877	32.6674	1375.07
34267.3	7309.27	48.5391	3258.57
4.65725e+06	2230.59	54917.9	4935.02
70841600	30612	643.217	2500.98
16637600	77602.8	5875.57	892.721
656849	6004.26	2081.62	485.462
9531.85	1.31719e+06	635.176	2850.56
97210.9	782.224	91.8408	249.54
1.85319e+06	1.32169e+06	485054	17732.6
585848	237968	613905	2758.88
1.22884e+06	31704.1	10747.7	394.914
117215	153625	143.274	11591
11723.8	447853	4373.15	2988.67
1.22819e+06	146875	15821.4	773.737
7666.04	53576.7	972.924	6241.71
14139.2	6974.98	21201.4	991.893
35117.7	390.375	31785.8	3581.11
14773.3	19798.3	43.2817	30.4617
2.30047e+06	5103.19	9844.55	488.256
33362.4	16180.5	58.2772	6623.74
53421.8	165913	205.351	4837.08
1.4222e+06	19.9358	31.8775	177.744
39654.7	1314.22	5.57982	920.566
8792.54	566.768	3992.89	421.821
8662.28	929.157	0.10802	10.1749
114172	155.743	1369.71	5.03787
983405	1830.07	7615.13	5198.33
167676	929.157	15594.3	43154.6
12115.9	1.08099e+06	35.9313	530.344
597530	935.542	20316.8	1569.46
105649	8215.85	3.86235	959.75
5.0013e+06	237138	40.9478	252.377
20344.6	3.59656	4989390	59.6786
97563.8	90.2121	355.099	7.61562
63337.9	3863.4	476.978	10.5438
6.73558e+06	7.05666	59.3532	61.7037
1.2537e+06	4704.39	717.874	3036.69
128079	18047.8	223910	7756.32
90002.9	771.772	15798.4	2971.15
167431	546.443	157288	2515.38
45084.6	788.893	968783	47.5699
1.21618e+06	938.202	19332.9	0.94627
10145400	153.978	29.2038	1237.98
9495.99	20.6837	1268.06	15190.7
361977	156.831	157.405	9.93683
1.29262e+06	1973.13	6451.65	15.9309
305683	677.166	17984.4	76.3968
10470100	135.398	61.1891	323.317
173663	25.3837	121.667	144.631
395037	903.114	1671.32	5714.19
12292.3	28.4165	964.7	1242.58
726697	31213.8	37.9728	5534.22
3.22496e+06	3336.82	1688.07	270.2
16679.8	2607.4	30.5127	117.936
240976	705.414	1441650	29.1278
44701500	737.663	14869.6	21.0748
344843	760.206	2154.03	12.8174
797883	4230.04	1069.4	9.82667
446542	9464.86	1862.51	4988.67
257507	1384	179.645	1892.54
1.0137e+06	1096.54	41.4418	55.4905
766106	759.558	283.997	20.8426
2.27812e+06	1193.55	366.468	4492.79
125260	1637.84	85.3971	1376.63
1.15808e+06	510.44	4461.7	8.19323
344620	885.495	17129.9	3049.7
1.15962e+06	12.0032	804.409	9.84219
250353	16230.5	410217	7.32844
3.49958e+06	2987.78	0.62079	538.673
3.84266e+06	1081.82	3.4151	1606.33
3660.42	2.8989e+06	538.445	829.471
955112	91.9499	127863	26.2662
33245.6	16761.5	29941.6	579.136
1.00785e+06	9851.79	12718.4	126.734
152138	739.779	3791.91	1517.68
24467.5	4.45963	3044.92	76.7635
432359	3326.78	5.9399	65816.7
3582.78	415.498	32011.5	396.548
15347.5	20613.2	53.7021	3057.25
39776.6	91529.9	3791.91	112.904
474451	2161.37	25.641	2645.54
4234.05	7070.42	12.1799	611.529
249801	656.644	84.339	7272.58
3170.55	1872.58	74131.4	73.9559
10570.3	45074.1	742.936	33.1318
1.07552e+06	1298.39	103.337	916.696
81804.7	1.60524e+06	742756	6475.39
548457	1.42117e+06	2363.9	60.3937
503492	127713	13.3275	9295.2
11024.6	213166	8146.16	1696.65
137288	225841	4683.8	317.994
589354	13303.6	2946.07	2750.82
644978	110002	118.664	3683.62
92948.2	200320	6739.33	1543.11
445476	0.06418	1838.28	829.093
722657	638.197	1828.18	3206.44
500065	736664	102.493	6488.34
4627.67	1084.57	59778.5	194.345
1.12694e+06	449.933	99.6544	8769.66
111767	605.669	1472.32	328.523
973954	4241.5	8.04979	3387.39
28875200	1122.55	615.462	4655.13
6213.43	54476.6	17.786	487.036
389395	57459.9	845.425	14429.2
67183000	2.51546e+06	9.99628	6836.73
1.76943e+06	21888.4	29051.4	8803.27
5779.35	690.851	0.05204	768.03
11891300	2272.01	3709.98	429.649
38239.3	27.3452	75.391	232.275
11032300	65161.5	678.245	818.352
8.71235e+06	49.4068	2180.2	13170.8
60061.2	463.33	98.1596	14.2438
788098	3117.5	6785.49	241846
2.74688e+06	37.6141	1350.93	165.71
725875	1615.61	3149000	507.543
1.59461e+06	7734.77	11138.8	8.19019
854850	4126.79	8875.29	95621.7
1.85486e+06	254.13	387306	1356.17
282977	20831.1	120.131	54563.7
2.51737e+06	253602	26068.8	9106.71
715169	1.22899e+06	18112.6	6475.74
5.63432e+06	2234.99	178.055	819.128
4.98618e+06	396.768	323.965	9065.31
5.65732e+06	852993	1868.49	7887.91
739754	1.42298e+06	28.0939	14116.1
201857	12626400	13.3165	118.645
275177	2.6593	49.5145	4278.56
3.03003e+06	757.991	1.636	588.336
22086300	3012.54	529.89	2612.07
8047.23	1.16209e+06	11.8458	66.3391
313517	12292.1	562.644	1447.66
150408	67888.7	150.445	7.80007
757702	185917	62.4019	296.838
606090	66159.2	168.537	12373.1
218242	31.5675	946.718	252.556
27783.6	2502.51	24.4773	1112.3
3799.4	12924400	0.30611	55.6001
51352.8	31192	144.637	65.3116
355791	9.65226	11605.4	1300.18
9680.14	13654.3	369.303	2238.73
8594.1	501159	157.8	1247.82
272213	124540	101.135	405.287
15039.3	291392	502.625	5.95297
11589800	538836	2559	6752.5
105178	18973.1	3292.56	1045.03
4323.22	11024.7	271.53	10.3498
2.43357e+06	3130.37	5265.26	22.3048
3.02313e+06	11984.4	1024.09	261.008
1.84861e+06	4224.25	12413.8	12.8761
815325	510006	72174.4	1068.28
4.98006e+06	5.18261e+06	481066	26.0399
2.47124e+06	4593.57	309.497	3587.5
264786	29917.2	1545.62	13.8578
5.0338e+06	6744	172.252	26.882
6.31063e+06	7033.96	4510.3	34.4106
1.00632e+06	766.349	7076.36	29.2617
7.92591e+06	15555.4	5096.28	2048.05
1.24842e+06	45.8278	7098.13	43.154
3565.69	16058.9	27.8052	129.575
520047	24821.4	5152.39	2466.83
521335	2220.59	5.31402	2402.14
100710	443.239	10.423	5279.83
1.0826e+06	637.069	470.589	144.621
3.27136e+06	637.069	5.68834	141.566
286431	573.597	908.244	9756.86
12092600	2096.83	758.412	3522.57
1.91173e+06	9974.68	84.941	394.852
1.31454e+06	2928.95	125.711	907.287
231107	38572.4	208.442	3317.74
674572	26325	69.5704	550.333
32039900	39684.9	404.582	23.9381
109877000	164.973	12.1561	199.618
3358.5	51338.9	12.1468	21.6482
1.73725e+06	8311.9	1552.93	11.9953
2.25093e+06	26549.3	22.4654	907.345
1.53306e+06	6040.63	12.0422	120.92
5.24174e+06	19268.6	12.1768	506.674
568107	1254.12	283.96	87.9972
299548	2150.01	2115.87	9.50871
4964.48	11560.7	924.28	91.2979
12412800	2.91744e+06	493.893	11.0577
3965	145231	87.2473	9.69825
4.43739e+06	11525.8	107.38	468.86
18389.5	2.04996e+06	327.928	38.4959
3.5213e+06	224548	607.74	764.222
2.254e+06	441460	1164.15	63835.4
14736900	67719.4	886.875	595.11
19113.5	55605.7	77.4977	39.6383
637143	253934	12.154	23085.8
3.91986e+06	727975	196.254	375.386
59674.3	481897	591.014	1.88857
454452	30770.5	66.0644	76.3102
520524	1746.8	6850.37	3167.13
517564	637656	1098.88	4243.71
469094	0.244	40.6703	1298.72
99202.7	12781	1153.02	4259.8
3.27305e+06	120978	5976.69	16656.8
37569.8	53.0406	575.821	170826
1.35918e+06	264220	54526.9	47670.2
3720.64	633360	41.2568	582182
19604.9	975978	1902.3	83.0056
11455.6	4.25849e+06	307.226	3.08829
5020.99	161381	93.3298	15.046
8.01289e+06	1.00576e+06	760.952	7713.42
382869	398.101	181.471	26.0305
16637.3	383.856	138.538	3522.03
53921.8	6201.87	22.5264	1051.26
385677	9318.56	10702.1	6.46318
2.13377e+06	10690.7	418.105	28.74
39610.2	7676.61	314.138	4229.5
48415.3	7060.16	295404	32.0529
731364	1557.75	2422.48	111.041
1.11005e+06	1.04449e+06	361.856	182.591
58157.7	3965.54	11290.3	108064
5.51149e+06	32356.9	5023.78	310.018
390146	2.31427e+06	1489.09	0.89638
110743	26106300	25.8672	27.6557
3.17761e+06	34544100	18.221	319.904
4.28045e+06	11805900	224.194	216.793
144397	3.49645e+06	31712.2	2548.56
242050	18913.1	3440.3	572.634
4.19342e+06	126.804	430.498	800.802
223455	2839.65	100.498	9.35694
11070300	10567.5	6510.67	10910.5
127244	2218.84	8.55628	852.749
780654	748.497	25.958	6315.85
1.13769e+06	370.201	3861.31	4600.71
1.04614e+06	235.896	12669.5	360.328
3389.52	4.26384e+06	58.2712	427.307
5342.56	11069.9	109.415	21.7077
2.54373e+06	65.19	1884.22	4273.65
59080.7	415.335	14045.3	1647.81
2.29618e+06	89.0832	251705	1446.18
489061	7008.59	1654.11	68.8524
268910	3955.84	424.926	2815.9
777003	3783.25	3568.54	1292.4
1.3898e+06	4659.32	5686.75	41.8697
14088.3	11838.3	2917.94	10099.7
382468	301.035	96766.8	760.773
3.63923e+06	10773.5	7348.44	23.3239
4.82397e+06	633588	291.322	197.94
46958.1	3309.37	625.274	0.40508
854495	844697	4.5724	313.029
13152.2	5106.49	36706.6	1.39145
2.22111e+06	715359	3206.76	18.4464
5166.02	114245	143.275	10768.5
442925	113476	160.883	3627.11
223570	101649	452.472	994.491
92731.5	4210.59	25742.1	10.8596
10031900	16921.7	313.898	489.344
31868.7	36151	1294.14	1279.44
82684	150.187	4025.35	9687.09
264517	224.613	2373390	711.574
1.24295e+06	1663	241.305	1324.4
132435	20954.7	4.92838	10219
11052.5	47678.2	1552.47	3502.19
5735.55	1912.23	117.785	311.63
11742.9	1.1022e+06	2590.43	1377.79
39631	2.92885e+06	37788.8	311.63
49049.4	5.95402e+06	1257.67	479.368
1.72671e+06	474623	15.6872	50.658
22397.6	2858.27	1707.24	67.0632
484535	16104	3401.85	376.383
49900.4	16165.5	706.794	1034.92
1.45608e+06	341.49	13534.2	809.262
136073	4485.12	5893.95	33.716
4.81008e+06	215.186	12.5643	282.003
592485	20652.7	1098.41	65.7157
624478	342836	801.063	2197.45
16143900	3504.37	12422.4	578.552
24770.9	1939.01	3548.31	73.2888
106618	1709.9	667.978	28.0219
441650	1581.63	2940370	88.1949
140259	95386.3	4783.65	1534.09
17130.1	424138	16139.1	0.19832
4416.87	161.411	7629.82	6057.2
4059.5	4263.47	1054.78	172.581
9258.82	201.248	12898.8	5012.18
7.83088e+06	54082.2	1264.58	38.2508
8561.76	3893.25	135.135	683.989
3.6083e+06	84714.1	32.7865	6349.61
7.58638e+06	48449.5	1621480	2942.17
52600.8	5017.46	1017.49	103.463
7141.46	132.57	777.265	8260.63
761483	55168.4	3994.32	6852.82
698130	832900	22303.9	1343.53
2.07397e+06	123051	25024.1	1887.78
363418	10576.8	153.521	161.051
1.69254e+06	28207.6	3779.75	1103.4
190583	71287.6	13149	3829.25
30639.9	5346.25	592601	16481.9
103094	2808.5	1129.05	6.74852
263498	184934	4467.83	2325.75
54807.2	102300	10011.9	1248.61
584272	6540.15	3593.37	206267
138175	9106.74	755.709	171.876
42209.9	23835.6	6448.47	10109.1
7225.06	222184	8175.38	8400.1
6.62708e+06	1377.62	12553.8	19.6736
177116	49336.4	142.902	30.1862
8972.09	33185.9	405.951	3121.61
281739	249610	3200.02	1412.45
222818	2392.67	881.152	1223.17
11741200	881.688	2036.83	812.812
385175	17.1015	1896.43	3741.94
13895000	7809.66	35.4989	1934.52
219408	1343.91	37.143	29491.9
4.53765e+06	3123.22	3396.5	23538.3
1.97227e+06	61600.5	4051.61	4532.04
413289	39861.1	6346.9	21.5457
1.61217e+06	35530.4	10.4912	41.7832
1.03348e+06	11279.6	80.6475	1311.32
410571	9176.07	80769.2	1650.55
4.31833e+06	313409	10871	493069
10763500	125050	723.003	6675.68
40874.8	94639.3	123.471	9.86273
16314.9	114643	3536.88	2248.24
23882.4	1643.7	21.6701	23.1715
6.58613e+06	21090.4	253.321	4.65178
4.99221e+06	2140.85	1240.78	407.911
8295.09	503495	532.204	10.9233
3057.8	59655	1626.5	1121.79
981639	3863.63	196.516	3422.57
1.81465e+06	54034.2	13.5083	550.32
12886.4	60508.9	84549.8	2796.84
163732	9.61405e+06	8014.74	469.887
568402	412556	12233	8996.33
181518	488.354	888.891	4994.79
264375	6684.57	47320	564.574
81620	1709.04	1118.88	146.568
6005.47	1360.66	1380.23	296.09
2.32304e+06	7389.66	8555.56	2435.09
87884.4	45223.3	5893.95	5476.49
9363.92	25611.7	9.10111	583.027
325934	16421.2	228.073	6.89724
15506.2	908.687	412.914	607.102
11010	62.3004	1421.53	2017.5
47148.2	1772.87	10243.5	10171.4
2.04373e+06	30758.4	12.1589	3001.38
1.07324e+06	1824.08	15982.3	148.569
31721400	18010.2	314.115	32.0088
30325800	89951.2	756.081	3.69142
274041	26516.4	100.514	11988.5
8.17985e+06	13994.9	1641.5	2509.8
27882.5	8736.5	100.498	22.9377
97351	5153.55	1361.2	19.2981
75313.2	14052.4	0.00494	10.1014
300830	628.716	540.881	306.889
171721	3316.8	1568.63	25.2484
39760	393215	1.00504	66.3259
1.24548e+06	152.669	2257.87	4258.35
8780.95	11890.5	15519.3	21.4945
73260	22507	124.951	97.4863
170783	36299.8	87.1748	8552.18
3.97703e+06	29919.4	927.302	66.6203
11918.6	3106.4	2985.59	831.918
532511	219523	1976.91	168.198
6745.55	2890.67	1.70632	1762.93
153982	7019.83	802.888	7.12014
6.27036e+06	602.969	68.3888	369.368
33106.8	379.794	108.901	1778.32
13133.9	3297.52	328.859	7252.14
5414.36	222133	2165.38	3306.27
77606.3	7.91594	86.0358	1709.02
4273.89	265.682	1816.14	273.687
44438.6	106824	673.634	44.5135
6.5296e+06	1016.75	863.141	8321.29
1.8007e+06	31588.2	1365.22	456.847
27572000	399.668	1564.88	746.162
3.05303e+06	352.295	1364.95	29.4733
3.52874e+06	4413.64	258.045	3677.78
8548.65	563.676	61.4078	3741.32
95184	26749.2	614.476	54.1417
20665.7	17983.2	18.6155	2274.87
4373.39	105.477	314.115	1870.1
60977.5	6.59956	6693.82	1336.43
877562	454478	2.5625	953.357
225230	71.8101	162.459	95.7965
10929.1	544.103	1213.56	132.331
1.19584e+06	110.931	32.6865	6897.92
19761.4	185389	401.493	99.8702
25793.1	26749.1	764.881	868.02
4.03299e+06	281.253	223.346	3341.81
584637	109.223	1292.31	3.0384
78479.5	2.04398e+06	67.6628	741.729
113122	908.531	107.468	2551.94
1.03276e+06	47834.9	276.514	92.6717
247252	24681.3	14.689	1181.25
6387.54	91649.7	2054.02	4.54449
3803.36	95054.1	1866.78	872.613
7975.14	1123.8	392.688	156.264
35664.8	748.497	130.582	1386.2
101807	650.572	888.629	42.9326
60320.9	6004.26	599.187	19.9115
14523.5	315.95	50.2571	378.914
10434300	1092.56	4665.4	2385.51
810950	3126.14	20.3626	309.027
10697.8	1831.2	2.64518	242.434
2.58561e+06	261.766	10.9898	14636.8
2.66254e+06	1.04483e+06	8314.05	130.643
34799.4	4888.85	672.825	283.238
197269	9699.67	1317.18	3963.65
78711.5	971.422	1.14967	2475.54
4.99349e+06	488.275	1079.13	14.4185
99119	14141.3	19264.2	339.8
523230	343740	39661.6	9011.8
3.46103e+06	732599	767.528	9.91278
291628	125955	76.9206	5219.14
6301	1742.01	1783.15	2762.21
4.69238e+06	10574.2	909.826	1483.9
2.72692e+06	3077.32	13761.9	3552.9
203547	17614.4	16.7597	312.919
5.96339e+06	213319	67398.8	749.637
475704	122.033	9866.2	10.0761
396523	28211.4	11475.7	95.5485
82645.7	0.99517	60.6372	106.941
1.81352e+06	22050.7	27.1892	13244.6
56558.5	8188.3	6.27905	2755.23
6.90387e+06	4927.5	1109510	18.0216
267511	1.97752e+06	4460.9	1.05621
5.4012e+06	71.2818	157.14	1929.27
1.89561e+06	512.171	812.028	197.295
1.31589e+06	2664.97	140131	4053.72
11188.3	1.74909e+06	222119	785.475
7.29308e+06	27329.9	107260	2744.98
26864.2	3587.61	4478120	5845.55
537580	2057.05	9374.01	561.886
698087	10209.5	4172.84	1728.93
285924	29672.1	11049.1	1295.7
95459	250604	3348.73	403.393
8780.79	203.435	1606.35	302.079
7019.09	231.432	160.045	1291.82
5010.06	913.21	7841.46	408.155
175419	663867	204.189	939.616
81252.2	3345.67	2334.85	3369.1
295034	3574.33	12631.1	855.6
559779	320.402	617.659	30.3725
14436.6	231.144	1304.49	72.2094
16514.2	46.1952	4499.01	1213.01
1.5544e+06	444.364	24422.4	489.015
8.37059e+06	292748	4195.39	1004.27
283642	1667.12	18281.5	82.1528
254121	84002.3	518.99	1481.93
9.08584e+06	71.0606	141.357	146.313
57199.6	1689.1	7527.09	161.351
1.99994e+06	112256	4442.78	5431.4
13495.7	11319.6	121.981	19.9327
2.12807e+06	7.56802e+06	2709.18	119.56
1.70333e+06	3092.06	32.7685	51.3921
19237.9	56861.7	4165.35	388.913
28494.3	281218	4.32548	10.11
1.63951e+06	51980.8	19817.9	216.452
21559.7	318688	220.716	1070.41
117056	10599.2	1350.93	707.646
2.91053e+06	18643.1	14322.1	82.5936
65570.9	89.5229	1636.21	14023.9
3.64472e+06	620928	2377.63	943.445
255292	21668.4	63.4159	2698.94
4.42648e+06	119923	385.592	260.677
1.46482e+06	466598	14334.5	18.952
923141	8463.49	2588.52	7429.83
4917.56	24254.6	317.199	1388.68
30257100	36900	15382	510.824
2.46756e+06	18067.5	28.0447	10.5012
12451200	126.347	67.4892	1023.5
79366.4	3375.93	1887.29	22.8557
310231	174839	4010.02	37549.9
983513	6004.48	150476	110.097
3.05168e+06	3.49791e+06	563.648	4448.98
326017	7.1243e+06	44.1429	547.73
17288.2	481.978	720.282	65.162
3971.31	11785.1	5731.4	51.0709
3309.75	9993.94	12.4359	30.5719
4179.36	3824.6	204.421	1442.02
414240	12782	1221.41	12.8859
106605	11691.9	17432.6	1744.41
19631.7	33.5055	1415.75	386.054
1.49488e+06	20.6795	4.80689	61.5576
2.98952e+06	432583	820.911	13.6641
358187	2.97963e+06	19.6523	2562.86
2.03153e+06	95505.4	18792.9	2842.42
3083.2	1707.5	597.67	64.9342
747207	2319.44	9.31567	4271.87
3.90658e+06	485.348	1364	132.616
178422	491.261	1031.54	20.6457
591148	209.341	440.925	1572.87
12980900	542.223	162.663	1025.43
83557.9	28.3258	1136.52	15668
318980	5369.62	1862.51	22.882
266621	456.492	155.699	10.8264
8086.53	5127.64	256.721	365.833
106261	6004.26	578.151	10.0909
205800	813194	978.582	8509.01
1.15011e+06	2382.01	12.5655	253.153
1.74582e+06	2450.55	55.6564	3293.14
514474	64212.6	376.235	104.072
654081	4537.91	582.918	274.444
85879.7	7611.77	7245.51	1738.8
2.14342e+06	5962.68	4744.21	556.592
136687	415.252	18.2157	698.491
404211	38041.5	374.751	4035.2
3.38053e+06	7333.87	181.671	24.5635
694063	10493.6	13371.4	611.952
82231.6	6332.73	7342.92	5.47462
580354	677.191	1480.2	3291.02
3.0339e+06	444.445	189.493	4938.1
204745	340355	814.476	4.08696
54612	3896.1	6220.59	2.4413
3.66178e+06	186682	290.588	120.855
63695.7	4355.21	11861300	35.3111
137801000	44479.4	232.791	3.67809
179062	35040.4	10.0775	354.577
445370	19924.6	495.888	3.67809
360248	662.779	110.149	2176.64
45984.5	2615.02	512.046	57.8083
447969	395.745	2271.18	533.136
604806	556.374	158.026	214.288
13432.9	15467.9	704.786	47.931
429959	18561.6	10991	542.125
686150	37585.9	447.081	140.617
2.1528e+06	115.183	19.1115	193.885
3.86699e+06	4159.03	5.65152	16.5039
213942	467.943	134.221	1647.13
3.18378e+06	13750200	9172.41	2328.24
205398	2.06305e+06	2070.29	2121.85
217105	5110.79	128.297	1323.67
279767	17506.1	1.76502	443.674
388808	18435.9	4.69555	185.225
3.31118e+06	12772	0.41989	12388.2
1.75499e+06	19043.2	164.749	934.066
107937	8594.96	54.0775	54.9942
6.04205e+06	16475.1	0.08356	52.1788
52372.8	16490.8	1375.63	556.498
1.67139e+06	1.43131e+06	725.138	33.7342
2.82092e+06	268147	74.71	170.585
374167	108863	9013.85	46.8913
4323.69	240.568	15.8596	152.117
3904.47	470.122	0.43035	169.557
12775.5	119.05	3.31253	10.5523
194969	932840	29.9958	876.535
30473700	112828	0.03092	344.906
150372	120357	3092.07	9.40991
144549	3817.01	2639.24	594.309
10927.8	635399	17823.9	1123.25
3483.67	1.21323e+06	30.1887	9.64461
572434	6008.53	305.229	10.2965
869570	248811	1466960	34.5917
52913.5	7413.44	531234	55.9148
14853700	261221	72619.3	44.0504
1.39861e+06	18902.3	3884520	46496.4
111816	2849.72	2767.35	2336.9
2.53511e+06	834.833	141.503	1288.53
426507	91407.1	4.90854	746.344
37933.7	6879.51	594.21	9.73658
34842.7	259473	35.8796	8578.13
676725	512782	130.719	149.943
1.21656e+06	305057	1676.16	8474.69
130130	109.88	44.1448	4202.28
652557	113283	2639450	73.8422
35511.7	10597.1	126916	718.672
41435.8	6875.04	229752	1211.81
5.36932e+06	392971	667638	1787.27
4.59406e+06	506.71	528062	2862.94
2.39054e+06	218405	494266	3036.94
155788	4672.06	530.79	9.67849
15652.5	4982.08	210.621	48.8185
895285	6002.77	46.4853	7545.48
819769	1108.48	10.3054	31.8099
17570500	713.639	339.565	6466.5
28427.1	93.3946	9.99117	2716.68
7.34559e+06	5461.38	2.78637	8208.72
37891200	5461.38	7.77894	47.0386
4.35557e+06	5461.35	21147.5	2567.71
242414	74.6032	161.485	10.3021
7.75453e+06	8.52922e+06	55.6126	6141.75
14671400	445341	1633.96	48.2594
12036.5	2540.15	9.99628	1711.09
752407	316.664	86.263	4105.54
20653.5	5271.84	19.9926	18.5469
13297.7	20717.2	17.9273	8078.53
1.63593e+06	31935.8	24.443	3631.58
52800.7	1.34174e+06	15.0695	1524.67
69222.5	299.494	13.6768	5464.96
4152.15	7.93106e+06	38.5685	385.039
3.28555e+06	513099	318.345	990859
1.73275e+06	9110.78	165.608	764516
1.32117e+06	2655.84	14.1427	202.235
71953.5	2248.75	19.9636	159463
121189		2264.89	106638
207686		2659.92	33894.5
8.5595e+06		29.9888	11894.1
43931.3		4250.62	645.549
718965		1452.68	454.519
5.36956e+06		18832	129.337
6.86438e+06		1182640	2757.86
191951		15239.4	10082.3
310621		255.233	2219.53
5.93062e+06		688.938	6.94579
44747.7		16691.7	1257.32
61134.2		56.1441	1090.28
19120.5		5073.51	1434.2
84610		1195.61	5890.24
670217		808.3	31.2192
70356.6		17.846	270.175
1.00519e+06		768.296	976.428
7537.28		2606.2	1410.25
385570		158.172	949.088
999253		29.2593	4793.11
208828		5780.34	2077.34
13250800		354.808	917.087
569174		0.16777	224.633
1.43772e+06		11651	13438.5
1.26118e+06		911.815	4964.12
14375100		22.6663	4793.33
230193		7908.93	1977.99
59995.4		13596.6	20945.9
822375		10922.6	49.6912
18183.5		1136.75	18995.4
3.46511e+06		1192.99	36909.9
368657		1838.22	1461.8
39072.7		29715.8	900.631
383490		3061.97	6.64456
22743.1		3.47311	377.614
3037.21		1971.05	943.968
60783.8		4.05642	13592.9
19585.6		14514.2	75.7312
276710		3651.72	1027.6
35923.8		11009.3	84.8996
69972.5		99.963	121.815
40704.1		37816.3	616.795
83124.7		22824.8	5461.05
46842.8		8917.23	13.0303
388458		2687.59	4144.58
2.08819e+06		101.955	964.912
1.54407e+06		5.42072	256.375
10984.8		102.952	88597.8
5.05137e+06		601.164	23939.8
6.07757e+06		20.0206	1823.63
286283		27.3028	382.877
637467		696643	29.9631
400783		273018	1018.22
10081000		175.425	4240.91
1.86228e+06		24.1751	9923.22
537346		356.286	29255.5
812199		304.234	4060.09
14106500		55.1314	10.9202
345160		0.31535	108.345
38552.6		5992	511.774
43292.3		1842.52	10.9202
12765.1		43.0684	1202.87
158459		167.893	9.92816
6123.17		29.718	9.96113
3.55553e+06		6262.5	560.15
9.2769e+06		45.4467	156.296
4.32757e+06		20.5921	107.968
1.00061e+06		106724	22.3327
82074.8		10735.1	1096.22
207771		189598	679.816
1.64945e+06		1815.17	22.4955
549981		9062.15	8230.07
2.23302e+06		74045.9	395.407
31351.3		817580	2664.22
759908		2226.79	2859.78
11104200		4449.95	9.57306
5.85658e+06		1389.81	12890.2
9447.45		6626.11	23342.7
5.79295e+06		2161.45	922.476
1.69974e+06		20.9676	630.543
11464.8		45.0169	103.144
1.56068e+06		309329	10275
114936		792365	573.895
7.91706e+06		1373.11	331.143
50290100		24.1284	1338.78
33842		11908.4	7734.39
472748		1493.35	1492.21
755884		10991	5707.83
645279		73816	86973
3.284e+06		420.105	83335
54816.4		7976.88	1180.62
8282.77		2837.09	12293
1.31225e+06		2860.14	701.816
42879.5		20285.2	2721.84
141529		133.341	307.221
1.78884e+06		6.34895	636.05
7712.32		14.7155	28243.6
63168.4		1.82582	2.93283
818952		247.053	1307.54
387511		430383	2003.8
758255		261.48	597.631
650497		351.122	47.6928
5270.24		400.013	4577.23
88055.9		2247.23	2341.73
532329		287.123	13931.2
13704		26.3622	1404.52
7934.45		7596.16	3233.49
162338		86.3235	19.198
6.64099e+06		1353.97	6005.8
74351.7		6793	3439.55
98906.2		1.4998	1844.92
52758.4		8.32354	8291.27
7.51243e+06		89.9189	208.909
1.37433e+06		1008.81	977.265
1.29241e+06		42.9473	960.88
1.13698e+06		25.3301	16770
133980		694.903	508.134
40772.9		125.545	12667.5
1.7423e+06		4.15278	150.155
1.61979e+06		6821.01	608.389
98749.3		79551200	15931.7
238221		90.9653	56973.4
40467.1		46.5489	525.633
543275		6201.22	2672.27
92157		266.587	4.83142
4.49841e+06		3901.98	16057.1
2.38204e+06		457.1	15790.4
394292		1005.77	853.798
43295.7		388.45	17.0471
274490		20262.4	25.5545
12165.5		2157.84	17.4372
6844.29		4897.1	154.33
30179.7		14.1243	39.7858
2.43131e+06		1449.51	1449.24
3.40242e+06		2008.13	64.8176
415361		4071.22	31.3552
3.51624e+06		289.249	90.2718
57866.7		6550.48	501459
296471		21703.5	186110
8462.55		2343.8	40.5545
42626.8		9289.33	253.127
6.78856e+06		6932.06	438.655
3.20556e+06		62164.8	5385.56
436846		3389.51	125302
8.66845e+06		9218.7	5015.88
24293.8		6898.88	29860.2
172760		344.642	8630.29
16850.1		16311.1	5257.54
1.58586e+06		28.8243	1123.63
510708		320.844	121.96
71428.5		26.611	3759.29
486548		25.3884	4472.59
410708		671.181	1578.36
177580		13499.5	714.72
34880.7		21.8447	107.951
61889.5		624.846	231.265
3652.49		4889.79	1.28669
42427.7		303.74	2466.48
1.31064e+06		995.01	396.868
8574.37		15683.5	50.703
536597		116531	5588.03
109957		74899.7	3833.48
6786.7		429752	4349.15
7699.6		14.8268	75.8094
11618.3		27.2038	267.435
7.32978e+06		725.241	1426.08
3284.06		75.9061	3280.78
94059.7		32.7863	609.524
38323.9		381995	666.758
2.5329e+06		147.365	78.2493
8.94226e+06		2828.98	28521.8
21887.1		4142.71	2302.52
162990		146.247	522.826
4699.32		84.5439	945.253
6462.06		3947.97	370.029
797193		45.8189	2257.33
4494.39		12.1067	5165.24
772141		457.772	81.6152
60513.9		3485.2	951.36
619656		388.588	629.855
1.05704e+06		38.8176	55.8013
2.77118e+06		1889.62	5263.75
5.88006e+06		217.562	18.4008
		2774.98	28429.7
		1862.51	38873.7
		18618.4	89205.1
		1350.56	225.575
		11.4972	5989.73
		310.853	10.1371
		108.016	298.982
		59.8149	3394.33
		32.6674	17729.5
		48.5391	2962.19
		54917.9	79.1237
		643.217	753.3
		5875.57	591.988
		2081.62	10162.3
		635.176	985.452
		91.8408	586.322
		485054	283.822
		613905	61846.2
		10747.7	42.255
		143.274	905.456
		4373.15	15783.4
		15821.4	7229.98
		972.924	10686.4
		21201.4	569.992
		31785.8	32.4551
		43.2817	12.9391
		9844.55	382.533
		58.2772	3158.12
		205.351	412.411
		31.8775	20.3198
		5.57982	405.287
		3992.89	12.6467
		0.10802	1728.87
		1369.71	52.6094
		7615.13	20.3198
		15594.3	632.332
		35.9313	3485.07
		20316.8	19.1435
		3.86235	192.837
		40.9478	13.4711
		4989390	1941.49
		355.099	277.982
		476.978	69.7183
		59.3532	146.88
		717.874	492.617
		223910	4197.13
		15798.4	3.35693
		157288	36.3783
		968783	10.5325
		19332.9	41.6604
		29.2038	1126.48
		1268.06	6.83122
		157.405	6.92191
		6451.65	87.1709
		17984.4	15.8229
		61.1891	41.2184
		121.667	834.991
		1671.32	635.452
		964.7	127.951
		37.9728	3562.84
		1688.07	26.2834
		30.5127	283.53
		1441650	599.658
		14869.6	25.4057
		2154.03	3096.95
		1069.4	52.5544
		1862.51	416.348
		179.645	26.1807
		41.4418	2370.79
		283.997	172.105
		366.468	129.529
		85.3971	4911.53
		4461.7	142.875
		17129.9	627.246
		804.409	784.607
		410217	233.1
		0.62079	50.6772
		3.4151	16490.2
		538.445	824.86
		127863	9.65685
		29941.6	20.1661
		12718.4	5.59358
		3791.91	143.591
		3044.92	58.8517
		5.9399	164.836
		32011.5	1407.53
		53.7021	11.121
		3791.91	1787.71
		25.641	10.0887
		12.1799	51.0431
		84.339	87.3645
		74131.4	3236.14
		742.936	2361.54
		103.337	90.3934
		742756	9.99117
		2363.9	11.1503
		13.3275	233.238
		8146.16	346.083
		4683.8	137.56
		2946.07	3666.51
		118.664	10.098
		6739.33	184.393
		1838.28	9255.5
		1828.18	318.578
		102.493	577.331
		59778.5	359.221
		99.6544	5.88977
		1472.32	617.171
		8.04979	55.9285
		615.462	46.5476
		17.786	445.948
		845.425	5.75879
		9.99628	250.713
		29051.4	1176.38
		0.05204	36.6899
		3709.98	2160.58
		75.391	210.168
		678.245	100638
		2180.2	107909
		98.1596	171594
		6785.49	100.267
		1350.93	35.5269
		3149000	5460.63
		11138.8	17757.9
		8875.29	31.1757
		387306	2005.18
		120.131	2660.06
		26068.8	37933
		18112.6	11118.9
		178.055	3504.46
		323.965	65.6219
		1868.49	2569.96
		28.0939	12544.3
		13.3165	2725.56
		49.5145	8179.76
		1.636	449.661
		529.89	2155.57
		11.8458	128.643
		562.644	13.2712
		150.445	11394.8
		62.4019	1.55902
		168.537	562.39
		946.718	388.833
		24.4773	80.8997
		0.30611	277.022
		144.637	1461.69
		11605.4	795.463
		369.303	3354.3
		157.8	74.3211
		101.135	4174.15
		502.625	4835.89
		2559	45.3912
		3292.56	21.0426
		271.53	9.89737
		5265.26	18.9356
		1024.09	370.008
		12413.8	31.446
		72174.4	62.2364
		481066	4357.12
		309.497	150.541
		1545.62	95.7786
		172.252	3261.11
		4510.3	58.9205
		7076.36	699.097
		5096.28	288.808
		7098.13	1074.04
		27.8052	1026.56
		5152.39	90.5584
		5.31402	528.834
		10.423	301.907
		470.589	304.938
		5.68834	2663.27
		908.244	1839.89
		758.412	7.33078
		84.941	1312.28
		125.711	879.949
		208.442	54.1654
		69.5704	128.044
		404.582	7853.75
		12.1561	58.4802
		12.1468	8190.08
		1552.93	2805.89
		22.4654	5480.96
		12.0422	3327.82
		12.1768	2750.43
		283.96	596.074
		2115.87	391.319
		924.28	309.963
		493.893	596.074
		87.2473	7853.75
		107.38	405.287
		327.928	405.287
		607.74	19774.4
		1164.15	1201.71
		886.875	405.287
		77.4977	71.1477
		12.154	11694.6
		196.254	988.979
		591.014	0.24906
		66.0644	5.79512
		6850.37	37.9326
		1098.88	336.705
		40.6703	27.8214
		1153.02	22.1846
		5976.69	31.232
		575.821	170.658
		54526.9	912.898
		41.2568	1242.13
		1902.3	9.86927
		307.226	38.2389
		93.3298	1032
		760.952	1449.62
		181.471	242.051
		138.538	42.4794
		22.5264	1323.48
		10702.1	17.5016
		418.105	45.3827
		314.138	6721.87
		295404	137451
		2422.48	74.9441
		361.856	1382.78
		11290.3	4658.72
		5023.78	425.821
		1489.09	684.414
		25.8672	322.733
		18.221	481.542
		224.194	74234
		31712.2	35.3832
		3440.3	8570.5
		430.498	31.1143
		100.498	316.507
		6510.67	1109.02
		8.55628	9.78066
		25.958	337.681
		3861.31	2917.36
		12669.5	41.7217
		58.2712	1925.89
		109.415	152.398
		1884.22	18506.6
		14045.3	61.6059
		251705	8202.89
		1654.11	2499.88
		424.926	2772.33
		3568.54	9.82635
		5686.75	18.9274
		2917.94	103.779
		96766.8	24.3692
		7348.44	426.887
		291.322	297.561
		625.274	62.1078
		4.5724	72
		36706.6	5802.07
		3206.76	17.6525
		143.275	81.7846
		160.883	1.66821
		452.472	581.501
		25742.1	4785.25
		313.898	1131.68
		1294.14	19838.8
		4025.35	281.082
		2373390	303.466
		241.305	413.319
		4.92838	69716
		1552.47	11.8336
		117.785	224.645
		2590.43	975.465
		37788.8	41.5974
		1257.67	3324.3
		15.6872	3646.42
		1707.24	25.4
		3401.85	6320.98
		706.794	6944.66
		13534.2	9220.54
		5893.95	22622.3
		12.5643	3824.55
		1098.41	9272.74
		801.063	5.42509
		12422.4	1988.72
		3548.31	1469.47
		667.978	149.609
		2940370	1673.91
		4783.65	1000.83
		16139.1	286.747
		7629.82	3801.89
		1054.78	7593.07
		12898.8	28.4897
		1264.58	38.7959
		135.135	547.243
		32.7865	15.04
		1621480	84.5441
		1017.49	13.6528
		777.265	300.265
		3994.32	391.529
		22303.9	2095.96
		25024.1	586.854
		153.521	5562.08
		3779.75	75.9605
		13149	34.0205
		592601	438.046
		1129.05	652.426
		4467.83	833.508
		10011.9	59.439
		3593.37	610.53
		755.709	582.891
		6448.47	3447.63
		8175.38	7959.54
		12553.8	12.2352
			52874.6
			21.5023
			7194.91
			128.905
			1797.96
			5821.8
			9670.99
			0.38024
			0.57094
			162.013
			117.529
			4863.7
			49.151
			10173.9
			1889.44
			411.431
			14.0808
			53.5434
			34.4862
			61.4944
			55.338
			3929.11
			6.32535
			7.98359
			4239.75
			4162.78
			75.8666
			3755.09
			1070.8
			136.378
			52211.2
			60.5064
			2.67658
			29.0677
			28.7254
			4982.7
			10.4546
			11.1062
			9856.85
			7092.26
			965.449
			1194.23
			217.978
			4194.87
			2177.43
			2287.62
			32.0638
			106.795
			430.828
			5054.73
			67.2154
			60.0507
			500.761
			213.248
			13.9552
			109.333
			36.5932
			25.0728
			486.677
			363.845
			238.775
			2290.56
			667.255
			317.585
			1140.46
			21.5053
			136.91
			6.70538
			1451.14
			512.522
			103.905
			1339.15
			2476.17
			1004.82
			305.31
			1092.05
			1903.09
			137.724
			4888.93
			1868.02
			4006.2
			826.116
			12.6422
			26.8835
			2.46909
			1058.45
			456.84
			952.719
			624.829
			9.31238
			1039.79
			115.284
			1731.79
			31.6634
			80.414
			4498.16
			496.714
			75.5367
			2214.13
			1772.63
			1063.51
			2687.18
			334.737
			3.93349
			1410.8
			4011.53
			266.154
			396.552
			4350.82
			282.621
			1993.12
			338.555
			1595.74
			218.396
			56.9315
			5468.11
			220.694
			1893.88
			1633.09
			297.663
			723.159
			2648.7
			444.168
			42.1927
			2451.14
			590.489
			269.13
			53.7266
			942.523
			13619.2
			893.452
			4671.19
			0.955
			1.3081
			312.665
			1154.28
			9146.58
			1025.71
			319.281
			278.278
			1328.47
			9.95357
			56.554
			45654.4
			965.106
			3405.54
			1279.31
			2352.04
			81.0013
			454.638
			3165.92
			9.6566
			161.87
			227.751
			9041.95
			167.69
			449.175
			1181.87
			37.965
			1870.1
			963.518
			3133.18
			1003.38
			1336.43
			8.56904
			597.631
			1.41903
			3068.07
			4431.22
			2489.12
			3012.96
			3694.73
			7058.65
			163.269
			1656.35
			12124.6
			1942.91
			308.49
			49.4793
			5877.83
			2805.25
			7731.24
			42342.2
			32625
			1865.93
			267.741
			770.73
			3.25571
			902.692
			689.399
			1934.25
			2252.11
			24.3397
			2811.04
			4042.06
			7398.29
			15578.6
			7122.29
			2304.99
			5.91359
			11.6942
			6194.52
			223.562
			5953.21
			9169
			2348.69
			749.029
			9.96866
			15862
			3029.97
			10.2586
			2776.86
			1878.05
			20.2832
			70.835
			219.372
			5255.64
			3852.13
			7838.95
			1113.65
			3003.42
			582.856
			113.952
			2120.44
			1376.44
			1407.72
			2130.19
			10.537
			10.3276
			358.9
			2.84487
			80.6287
			784.35
			8072.7
			13625.4
			2256.81
			230.272
			2106.57
			2837.26
			4225.83
			4806.34
			2393.29
			4837.56
			5599.94
			668.56
			2286.8
			8430.26
			4418.4
			7790.33
			43.5839
			140.814
			2602.55
			3478.88
			3039.03
			1022.35
			107.183
			8162.63
			1167.41
			8303.57
			4097.01
			243.947
			218.186
			2620.16
			3403.67
			336.694
			11.4533
			1433.53
			1060.32
			1841.94
			302.007
			965.832
			2136.84
			975.973
			61.4241
			9.93683
			217.994
			475.733
			3315.66
			1333.1
			66.3557
			2795.17
			3827.42
			4092.53
			9.15666
			3347.75
			11.2666
			1611.88
			641.271
			153336
			592.662
			77.3755
			4559.08
			144.26
			258.029
			24.5688
			22.0054
			7094.39
			3288.63
			764.06
			7.21085
			920.634
			243.81
			172.769
			57.4024
			180.837
			369.349
			1316.91
			11818.7
			9.86902
			1186.83
			275.965
			4852.93
			516.981
			625.2
			1426.25
			6177.78
			17819.1
			1397.12
			150.871
			1513.63
			839.881
			375.814
			8620.84
			19.4195
			8.73038
			19.8495
			6326.13
			9084.39
			598.653
			1.19623
			228522
			2121.93
			9595.07
			21135.3
			101670
			13558.5
			38.4944
			731191
			8131.68
			427.166
			4935.17
			13436.8
			77.4749
			413.177
			552.424
			595.119
			1801.91
			136.52
			1609.38
			1687.61
			858.616
			769.655
			867.95
			10.39
			535.937
			1976.35
			5208.68
			802.862
			1848.88
			279.213
			32.5802
			234.399
			5405.94
			6948.38
			7.30942
			2203.17
			1997.15
			30.4543
			2758.11
			639.281
			7557.54
			5587.88
			93.1269
			633.797
			1307.57
			1206.6
			1.22127
			1425.34
			402.473
			7986.39
			63.4291
			50.3298
			42.5407
			14755.1
			798.511
			20.8563
			5143.69
			678.075
			1353.89
			2386
			1368.98
			1673.94
			119.198
			79.2232
			44.6246
			429.652
			56.0493
			1956.33
			481.756
			5052.34
			286.51
			31.8465
			10.092
			10.2137
			70.8734
			10.1708
			4.38069
			90.9024
			10.1669
			122.928
			11.1077
			353.666
			10.9794
			10.2182
			63.9661
			5975.8
			4659.82
			14.2678
			76845.3
			4870.92
			18744.6
			377.402
			8067.27
			73.0469
			3503.87
			2849.51
			2115.97
			125.467
			5826.87
			438.555
			773.252
			1777.31
			11066.2
			576.43
			371.452
			1994.69
			208.856
			2854.62
			729.981
			8.43793
[truncated: 455 more rows]

## Sheet: Supplementary Fig. 16
Biodiversity Hotspot	Average percentage of exposure range
	Recent (1975-2024)	SSP126 (2051-2100)	SSP245(2051-2100)	SSP585(2051-2100)
Amazon and Northeastern coastal	0.16581	0.432382	0.518144	0.92469
Atlantic Forest	0.131779	0.359102	0.271474	0.700002
Cape Floristic Region	0.005916	0.462307	0.462686	0.845942
Caribbean Islands	0.166134	0.198027	0.488053	0.937752
Coastal Forests of Eastern Africa	0.035156	0.025025	7e-05	0
East Melanesian Islands	0.035198	0.001465	0.09733	0.253411
Eastern Africa	0.010692	0.014645	0.001014	0.006118
Eastern Afromontane	0.002321	0.014268	0.02847	0.018004
Forests of East Australia	0.085011	0.07616	0.321989	0.107296
Guinean Forests of West Africa	0.037567	0.008766	0.00109	0.085446
Himalaya	0.059008	0.061454	0.084215	0.021539
Indo-Burma	0.073359	0.040382	0.06306	0.025769
Japan	0.024882	0.187413	0.014657	0.00849
Madagascar and the Indian Ocean Islands	0.097693	0.244233	0.16347	0.162884
Madrean Pine-Oak Woodlands	0.25609	0.541495	0.838635	0.993133
Mediterranean Basin	0.136914	0.661605	0.704198	0.538889
Mesoamerica	0.30236	0.402483	0.471759	0.960172
Mountains of Southwest China	0.083456	0.03271	0.164531	0.278443
New Caledonia	0.10735	0	0.115043	0
New Zealand	0.097222	0.009481	0	0
North American Coastal Plain	0	0	0	0
Northwestern South America	0.060394	0.211146	0.363415	0.807112
Oregon	0.339674	0.059894	0.272592	0
Papua Island	0.109093	0.175836	0.13849	0.17856
Philippines	0.376161	0.475835	0.130354	0.057398
Polynesia-Micronesia	0	0.036773	0.104686	0.049822
Sundaland	0.109635	0.162768	0.129233	0.146299
Taiwan	0	0.180145	0.368886	0
Tasmania	0.007384	0.079054	0.071365	0.517686
Tropical Andes	0.145246	0.245312	0.437729	0.699375
Tumbes-Choco-Magdalena	0.065575	0	0.073972	0.384667
Wallacea	0.305758	0.199388	0.34005	0.315149
Western Ghats and Sri Lanka	0.082198	0	0.054773	0

[truncated: 3 more sheets: Supplementary Fig. 18, Supplementary Fig. 19, Supplementary Fig. 21]
